# Supplementary material for: Alterations in nutrient availability in the lungs during Streptococcus pneumoniae-induced pneumonia
Source: Infect Immun. 2025 Oct 14;93(11):e00380-25. doi: 10.1128/iai.00380-25 (PMC12604485; doi:10.1128/iai.00380-25)
Supplement: Table S1 — UPLC-ESI-LC-MS/MS analysis results of negatively charged metabolites. [file iai.00380-25-s0001.xlsx]

## Sheet: Orihuela_NegMode MetaboAnalyst 
Supplementary Table S1. UPLC-ESI-LC-MS/MS analysis results of negatively charged metabolites.
SAMPLE	NEG_Control-1	NEG_Control-2	NEG_Control-3	NEG_E1 0308	NEG_E2 0308	NEG_E2 0322	NEG_E3 0308	NEG_E3 0322	NEG_E4 0308	NEG_E4 0322	NEG_M1 0308	NEG_M1 0322	NEG_M2 0308	NEG_M2 0323	NEG_M3 0323	NEG_M30308	NEG_M4 0309	NEG_M4 0323	NEG_S1 0309	NEG_S2 0309	NEG_S2 0323	NEG_S3 0309	NEG_S3 0323	NEG_S4 0310
RT_mx_ID	Control	Control	Control	E	E	E	E	E	E	E	M	M	M	M	M	M	M	M	S	S	S	S	S	S
1.066_182.01222_Unknown	5628784	4130868	6379164	4168610	4533978	10762017	8335746	6805459	8651742	13213966	7650832	2108660	5380068	6761274	4185571	6526016	3255933	4074283	6309598	4927154	2336468	7162760	9433187	4179265
1.475_611.14459_Unknown	197	358	396	2873603	3680986	4537625	2857617	2263663	4401581	3945846	2496803	355316	4279584	1614470	713764	2892684	610945	1163480	2027043	1367120	524779	1818695	2356080	613655
6.719_483.2735_Unknown	710	93888	198874	576	20085	7336	37654	488	10565	16332	141640	41710	11576	107337	122165	1799	1268640	785	341579	23352	383801	3938	289	31729
0.619_78.95817_Unknown	875313	911238	823454	1029715	882959	982040	968952	1060518	1055594	1021673	1177079	1178924	1060912	1288293	1087421	1071112	1097912	1063501	1062180	1160370	1128324	1289350	1019758	1079782
6.803_483.27502_Unknown	659	3851	8495	455	19961	2398	12357	918	4033	5580	1590108	7900	205361	10992	11164	1026	106626	152	17167	10196	19627	712	261	2690
1.064_149.98576_Unknown	727616	527897	882995	1124910	744266	1578707	1140089	900909	1198791	1888561	1002510	239340	795029	874897	515629	836575	385568	479265	796907	621958	258005	935968	1315693	512815
1.483_612.14667_Unknown	256	229	295	767340	981934	1179394	779088	600501	1213101	1032263	743241	78956	1156815	441010	175690	790480	151729	310698	564460	343542	122211	470998	620118	139374
6.346_540.33258_Unknown	1167	5092	9857	1776	80645	24129	252846	3743	33982	37182	2651226	22050	66349	22712	27374	6004	736813	98	72791	50325	77688	517	282	11337
1.13_346.05695_Unknown	583	478	530	2175685	2673643	457297	1760346	1725494	65191	17271	1514550	6410	2179114	535774	1488	1421081	182159	53114	23055	397596	5515	60898	590014	209888
1.121_182.01067_Unknown	478178	410778	529795	4060288	4506985	1180065	917404	842258	770665	1190973	957751	2103578	5250380	699013	400003	668854	3241363	411383	735945	4899815	2330380	646672	1244886	4154792
0.929_89.02452_Unknown	1106446	1207753	1124325	814989	785720	382117	872687	895418	1021519	1348478	705816	496568	1119925	811120	1035829	488923	481545	763431	450928	456957	430730	758135	715718	423924
1.231_167.0209_w/o MS2:URATE	1214943	929198	1647850	939265	400260	21189	1197464	798036	1076798	1246355	892	386970	1762718	658182	820992	197	343076	921724	500452	369526	288993	934432	894891	203809
1.264_167.02019_URATE	1215064	929212	1647888	939265	399620	21189	1197352	798036	1076799	1246355	1209979	386951	1760011	658182	820991	817064	342416	921705	500449	369504	288449	934364	894891	203768
1.282_457.06949_Unknown	143	181	409	889197	3606502	1314730	1442249	818015	1135756	821866	607394	2107	1275569	402429	48618	34555	4976	164889	580369	29194	4472	39531	1193505	24911
1.06_387.01443_Unknown	586443	520899	658298	753739	543324	1133012	763409	723817	946716	1361379	444670	264246	605915	1274694	697852	635011	472451	663338	1144854	908141	278240	1391502	1741980	682746
6.013_571.28955_Unknown	383	12889	2089	867	3972	1249	6369	462	1497	2693	1537330	13516	41824	19253	36455	815	308746	407	58343	47931	65335	445	327	4156
5.975_571.29211_Unknown	2482	12889	34406	444	6943	16129	11238	898	2615	25994	27348	13383	1091	19210	36455	854	305431	396	58581	47931	66363	1055	177	4186
0.622_96.9684_Unknown	591606	654882	619994	597618	570356	607162	670296	641014	604816	681843	707823	811146	664865	698760	790529	666735	684136	667508	645233	718957	755557	652461	675485	666999
1.163_347.03967_w/o MS2:INOSINE-MONOPHOSPHATE	2583	679	947	458954	288907	1432397	448743	900988	176251	372362	516857	28543	1436068	1017141	2805	1537490	60522	203805	177445	206797	49634	499283	1309947	210811
1.501_151.02512_XANTHINE	1383331	1010938	1258322	156460	254058	1384357	400293	360110	846898	1579886	301794	377048	532946	468627	349547	664177	76129	441657	376925	224088	106593	595741	495220	83255
1.069_183.01411_w/o MS2:3,4 DIHYDROXYMANDELATE	438156	313092	532758	417948	340327	950859	665480	530317	688302	1145520	588032	139806	423760	508621	297007	491599	218791	285966	475425	364059	152340	552258	766759	298396
0.878_89.02411_Unknown	1106492	1207755	135762	550068	568545	540394	692985	364021	596887	808314	905974	415413	814950	113121	1036067	570111	428646	493046	265260	320168	220498	590482	592536	296260
6.06_449.15225_Unknown	83213	970623	68224	918533	377861	729406	706068	459983	242325	778763	610379	197134	183209	200073	266379	816458	420977	449540	387576	441976	66072	338861	961083	663293
6.089_449.15244_Unknown	84080	970623	68224	929052	378950	729830	706327	459473	242325	787427	603481	194872	227694	197437	266379	815447	419704	449700	387576	441976	66016	338861	961083	663293
1.084_568.14856_Unknown	311728	194428	416812	695983	875698	431395	671694	288326	565801	539726	694739	12018	1190594	126255	75976	367562	59001	95554	248601	110349	28328	259684	387946	81204
1.183_362.04858_GUANOSINE MONOPHOSPHATE	715	674	669	663870	1127296	808773	633537	689201	313370	240510	618468	21856	1121571	351864	7354	554449	90800	125219	139730	234094	21330	144240	497122	132081
1.117_191.0208_CITRATE	929866	213646	1298099	365139	409889	436110	418855	271670	398116	793584	346999	215114	539939	345332	732899	515043	223775	279016	945682	273541	223205	265915	314201	306963
5.98_449.14868_Unknown	122301	534310	95286	12487	345443	674768	518621	473504	215280	990	454372	222579	181117	248897	306634	533636	372312	488199	288559	418772	88628	347347	826270	465341
0.5_78.9585_Unknown	262704	260769	244969	348147	362640	391543	409111	366583	380675	361161	362455	411528	387960	400788	416654	378867	359586	405023	418175	417726	388232	446864	409768	413111
0.606_154.93025_Unknown	295152	320234	295223	317349	304179	285595	319710	377278	349609	341329	376656	490214	338058	411092	429114	375049	444613	471615	451037	438551	483680	489243	476855	502750
0.499_576.8092_Unknown	123298	135924	115249	331816	318736	334120	326613	370036	319313	350078	361765	416070	389165	418673	423633	383348	409686	423604	438752	430682	395920	445698	426192	441838
1.624_267.07303_INOSINE	1004	2009	1610	75690	180589	601006	503298	116335	641593	861892	396335	199069	268152	423990	214780	148903	154298	202084	696743	92499	371787	193453	548948	156667
0.498_96.96994_Unknown	227792	240952	226998	314236	322870	385167	344608	319025	345230	353529	328127	357072	374146	372316	385373	330785	317759	374279	399232	370348	345040	409378	382334	398266
0.783_558.06458_ADENOSINE DIPHOSPHATE RIBOSE	65	63	212	662577	783260	539739	481700	192613	808792	484648	432805	14444	955282	309753	79935	402701	60370	94307	166445	53105	30037	171997	305011	37053
1.351_135.0312_HYPOXANTHINE	4391	2745	3571	59131	125264	887391	300843	147844	640344	725500	218429	115382	182281	268404	181342	176325	53772	195754	483891	316553	92240	381984	450845	35474
4.657_514.28577_Unknown	1467	41	25	175	6127	2862390	25890	40756	14640	96901	2641284	1394	254082	98671	42435	36228	5488	25559	91648	8993	75047	6050	14907	196592
0.621_336.88635_Unknown	176863	244982	177109	287420	253839	207449	272832	342135	267848	206179	330149	465156	270593	359475	392233	327047	410473	412569	389106	419684	430928	373396	351743	414494
0.498_456.84747_Unknown	133337	137830	125969	286176	271036	285058	277619	310255	276100	303629	317706	355086	331673	348739	361478	323044	352508	369773	374802	362177	343155	376521	370184	379494
6.738_484.27332_Unknown	447	21268	45361	117	3669	1714	6920	236	1945	3013	295838	1915	3647	22431	26344	409	142323	124	8194	4901	9292	134	16	1215
0.498_336.88821_Unknown	124058	135583	124917	251822	247539	281462	256045	283735	260731	278231	288019	330730	304122	321893	333627	304118	318759	338378	349192	330660	305645	343209	342245	341075
0.623_216.9294_Unknown	194739	232658	197108	246464	222288	214095	242510	284122	245101	227505	283680	353999	252258	305537	323391	285195	312066	319623	291811	309280	323036	299407	291290	312407
2.002_669.15143_Unknown	86	208	73	397959	619982	587376	340424	240796	605992	423503	325242	23320	576399	130546	44753	336897	47608	88002	206783	145461	36294	235157	320609	68690
1.125_529.07727_Unknown	240	378	487	651552	890252	187516	549406	466196	23033	9173	430249	379	806147	96248	185	307688	14840	5562	4500	52221	575	11720	155054	21515
1.195_272.05463_Unknown	27571	2401	3207	565440	547553	400369	427202	180546	505386	464583	422958	31628	383995	228793	61086	103125	111295	98858	102192	73416	17807	139583	242419	70927
0.878_201.03716_Unknown	415594	460466	408598	198893	460653	500972	188328	128009	266572	288219	180847	149682	395874	94739	397022	243156	115722	159053	104169	112266	101880	182468	190337	108743
6.114_447.13358_Unknown	135261	257740	116689	685683	221269	287542	455416	218186	156668	1742	399067	114155	164668	73616	170737	481017	244150	197909	250516	284812	42808	170872	341247	462266
6.081_447.13519_Unknown	137146	261870	118182	696381	221401	283695	462024	220529	159242	619	399067	114155	172	73616	170737	480665	242246	197880	250358	291906	42808	168848	341247	462266
0.578_352.78568_Unknown	271945	287403	277337	232795	228529	235807	240739	261575	244228	217724	261457	319608	240828	299163	300744	262011	282697	302066	286359	309236	329364	299963	296098	315778
6.9_311.16739_Unknown	103501	97899	138167	78516	215520	274753	71653	192312	87028	859283	211634	124274	485945	220531	108789	565494	125348	155567	280355	108276	76474	167075	158116	224735
1.264_335.04825_Unknown	429	216	1145154	322403	78251	657	492692	220742	390302	495539	467738	35684	919117	107492	153793	208399	29996	204105	58480	30117	21163	200362	204245	9037
1.332_117.01895_SUCCINATE	247204	15194	162125	192835	230893	381256	285203	187255	384321	712700	311176	147846	354624	134568	165179	284502	67724	267962	88140	85163	79976	239700	216016	63187
0.623_314.90546_Unknown	178580	240243	186861	198377	191554	171823	208779	234005	195959	197272	242352	285365	218718	243138	250867	252128	243621	235190	224947	227910	229459	211910	220337	220249
0.932_201.0401_Unknown	416342	460466	408598	291345	461730	80388	351542	376583	298904	330397	378980	221386	227190	241417	397924	432294	221886	304675	140858	192939	195638	326937	321513	188109
1.832_164.07095_PHENYLALANINE	657918	407748	852377	167018	223179	383007	197332	122093	221563	466251	253191	94508	351705	162411	148443	318875	117278	193923	277122	235901	126890	288189	265181	260979
4.251_190.05112_Unknown	319316	201693	496058	236937	243321	340996	235029	117881	222071	351371	245688	88017	322777	124391	92159	298694	126206	140873	232105	274135	29	352446	308161	320891
4.282_190.05054_Unknown	318855	201025	494833	236391	243346	340964	235032	117850	222073	350475	245128	88015	322021	124371	91961	298683	126197	140877	232105	273770	128882	352446	308161	320867
5.542_703.26691_Unknown	534534	499730	544098	49708	74979	273417	380928	263034	292823	184156	248002	264140	242966	252611	271027	269438	315831	246025	246246	265096	276317	252093	264739	221283
6.545_583.28882_Unknown	352	453	600	144	11409	30105	10786	306	9547	49993	2519	55142	152153	32966	16887	334	58018	60	8274	13065	57038	68	110	101
5.149_514.28271_Taurocholic Acid	33	262	130	40	8742	1459623	30610	21773	13786	163	2245612	3267	231142	165479	68655	32898	9115	39519	164097	15695	116816	10483	105152	168470
6.285_594.34332_Unknown	56	86	16	310	175186	19395	92784	42	93263	34097	22173	32754	98258	33029	19641	274	64792	40	9312	15554	63032	150	63	29
1.476_633.1275_Unknown	213	259	180	227648	241727	201810	215885	210071	300180	243949	214204	89086	263748	342020	181075	215373	156077	288329	420489	302644	133752	381728	399469	144835
0.631_135.02969_Unknown	44319	55571	55691	256613	317262	343847	291456	199568	290824	351616	250398	53793	370953	167406	118337	167204	110375	126805	176324	107892	51128	144068	221416	75755
0.498_216.92892_Unknown	120046	123649	120855	167592	172144	207214	186466	205836	197959	200408	205849	231314	199305	226499	241370	217324	220565	248640	252841	238201	211167	240960	236535	222169
2.784_172.06123_Unknown	72928	11600	13823	216069	208233	426772	289415	115597	248237	458512	211263	78141	261823	101157	89722	212358	109902	125785	144579	166198	76861	230432	224663	158010
0.925_191.01932_w/o MS2:ISOCITRATE	1531	415	395	176969	10002	261894	8576	4660	6015	494448	6745	2558	289178	3569	3847	148520	101329	6082	496571	135417	806	149755	6154	161611
6.414_483.27362_Unknown	1670	12783	19308	581	73191	28976	100517	1305	37835	27118	9578	26844	4263	24905	14352	1757	110297	376	24129	20378	24624	1717	875	7900
0.969_191.01881_w/o MS2:CITRATE	1538	415	1148	176961	170601	259051	145084	76704	170556	8495	120959	61085	289608	73376	5532	148236	101299	109104	495409	135415	1167	153715	126419	161593
0.614_394.84653_Unknown	93797	130480	90978	175679	150558	114997	163490	207713	159499	106393	188299	309881	155697	226318	252734	187289	275237	283323	263061	296657	308184	264187	237369	293626
0.578_468.70096_Unknown	219242	228976	225344	167068	163664	173715	173373	191298	182513	168877	194227	231101	180490	217903	218905	192975	206200	222595	215451	230047	236216	221352	213242	229389
6.48_483.27142_Unknown	1135	12495	643	943	1232	1564	2982	1185	3653	1410	507043	25976	43530	24026	13997	2011	108732	240	24050	1086	1680	930	524	354
0.579_350.78918_Unknown	194365	214574	96432	175182	170955	177870	181796	194363	187589	167317	198980	245321	188076	219738	231984	198218	213003	231322	222819	236192	244709	234746	230843	233088
0.497_598.7887_Unknown	98050	110737	98676	161558	158720	162436	156862	170997	150058	174810	182316	203819	189160	213005	202421	184919	192071	202551	208908	206434	196233	213830	215066	213610
0.647_606.07568_URIDINE DIPHOSPHATE-N-ACETYLGALACTOSAMINE	2392	1790	2114	214739	351045	340328	220731	177442	339129	142728	205723	27392	332077	140901	58603	237826	39947	90662	185199	101528	45580	176985	248573	52196
0.498_554.82434_Unknown	47763	52888	44163	167183	153845	169016	167650	172442	153195	174493	181805	197632	201754	199366	194143	183373	204641	210165	211093	222649	180919	217634	211916	206050
0.621_456.84433_Unknown	68437	107548	72494	153398	134841	88491	137302	193280	134334	88209	171113	283106	133340	197778	222778	164829	252215	242143	219836	257488	262489	210577	197445	253334
0.5_696.77136_Unknown	46833	52982	43808	164490	155078	162169	165476	175569	154576	168050	185951	204999	191826	200580	201907	181457	196058	199291	208933	206264	186373	216952	217228	215922
0.613_274.88852_Unknown	109340	138073	110050	152231	135453	123117	146504	176666	150076	121579	169119	229437	147600	201601	211615	168338	217925	227768	204387	214833	237595	207781	195774	230645
0.628_194.94643_Unknown	163586	181669	174513	135431	132769	143436	146331	155402	141710	175848	164423	159405	162595	154741	144981	174249	142553	131610	128357	125494	129060	121131	128980	121537
0.581_294.82407_Unknown	170268	182606	173807	149977	146195	150027	153202	166496	156093	146185	170571	205791	161264	193126	195855	171830	180460	201193	192466	201261	212257	198982	196525	208219
0.579_292.82761_Unknown	94861	81726	168792	150315	143022	148539	155569	165473	161499	147865	169417	202408	162847	186789	198212	165416	181918	196833	192268	198582	206935	207497	194666	200105
2.362_203.08279_TRYPTOPHAN	381448	36827	295005	116181	157843	197500	157326	101815	197498	467875	221640	63431	308167	134934	95954	190241	66031	153323	121221	79928	28477	137681	156823	113147
0.58_410.74457_Unknown	193924	201983	199755	144317	142661	153682	152796	165131	156143	141557	166491	202687	159893	190764	193496	167571	180572	197163	191316	198313	208359	200394	189714	202377
1.548_171.04102_Unknown	1467	535	3459	162234	167185	171875	149506	96290	145444	192542	153636	55137	194448	104261	74993	228156	84463	116795	237794	198778	102295	195729	199755	217184
1.405_662.10272_w/o MS2:BETA-NICOTINAMIDE ADENINE DINUCLEOTIDE	361	426	329	123095	396748	41009	338185	8150	192025	4225	142330	42853	275222	769	628	120980	52589	87941	107364	141527	404	874	150160	48671
0.804_323.02902_URIDINE MONOPHOSPHATE	26059	20657	21291	243580	538117	347300	206115	149386	108195	76716	134618	2915	361809	111341	2706	168086	29866	26551	130219	130973	5546	49535	126924	93742
0.621_198.91783_Unknown	100756	125339	102434	138620	125436	114087	136538	159828	135461	124034	154150	204423	140975	172260	175965	159414	180087	178946	171143	184667	187541	168270	166540	180859
0.578_470.69583_Unknown	175537	183104	183953	133577	132331	139093	135357	148299	144439	130752	148923	178064	145458	174121	170672	153778	161744	175335	172400	179162	188355	176569	165590	177707
4.041_156.06705_Unknown	53542	10964	38426	141776	133881	221972	137391	80211	136345	230695	155020	61890	147473	73169	48828	134906	81912	92529	230904	269390	130970	275361	210504	218266
0.621_434.86154_Unknown	74755	114464	77064	128763	121216	84248	125328	161540	116043	85726	152884	216733	119427	158475	175246	154447	190073	175590	162142	182812	185927	154211	151787	178974
0.654_332.84521_Unknown	92541	21222	11906	14099	9878	20936	11395	156602	11443	14102	14440	229625	127910	195376	209443	146095	200705	222342	202816	233972	232588	219175	209376	234591
0.605_332.84348_Unknown	92276	90012	77958	134448	117785	90907	135143	155105	137816	85530	148085	226961	127910	194756	209346	143078	199572	220875	203874	233093	232440	218679	208224	233106
4.54_514.2829_Unknown	482	159	62	1788	3334	927701	9963	14687	3488	6800	1348423	5838	145801	90563	37245	38829	5788	25348	89165	2203	61154	10261	57146	110310
0.497_478.82852_Unknown	104647	111415	102274	127827	129320	137235	132217	139889	124437	140002	144853	166427	155343	171217	173133	150042	160168	167096	167932	175575	165855	173901	177479	178275
1.461_180.06522_TYROSINE	3033	1939	3003	127784	146538	254430	213592	78224	229924	453118	153945	53407	247934	80464	81089	176605	76610	96979	102508	87098	48314	111140	113396	94384
6.14_511.302_Unknown	207	413	312	3397	690	1349	90	502	293	3461	415	282	621	19503	233	36004	8793	433	171	158	702	1099	303	649
2.034_218.10344_PANTOTHENATE	229462	192117	291161	142314	178807	312633	98249	80047	214335	318641	124826	32767	258337	108114	74707	137574	36523	59901	60711	46096	32604	125698	153752	73025
6.32_608.35718_Unknown	78	61	122	245	104766	11928	55421	129	56668	21582	45418	18653	64928	18328	11217	553	47000	5	3861	8052	37561	28	95	34
0.874_146.98412_Unknown	104504	114413	52641	149158	115888	124136	138717	144480	141265	84634	141216	269527	107632	122295	266208	139528	103862	315350	147586	125485	103598	330558	301924	259691
0.626_176.93433_Unknown	104671	125832	113161	112104	107691	109982	117670	124146	114129	126903	136288	142590	124111	129237	128392	138356	128911	122399	115951	117904	122531	113538	112305	114759
1.263_357.03183_Unknown	238291	198590	306025	145071	31193	330	173353	117667	170535	182951	203934	51271	243496	125330	178984	127609	42602	230094	61047	40839	32756	225343	171851	13852
0.581_526.66071_Unknown	155750	170552	162742	115914	114562	116380	119128	130230	126764	112033	133644	162834	123381	154037	152169	139069	141278	150131	152234	157125	166594	155674	148846	159832
1.063_365.03491_Unknown	115027	123218	158614	160137	165857	305423	148007	143868	147566	394989	122312	7839	117068	57857	30264	108829	15525	27153	51327	43517	9418	77803	171626	27794
5.392_329.23419_Unknown	2325499	5407418	724427	71212	50788	155310	48871	74479	19762	613057	97927	86845	474006	173626	23656	317441	14789	58695	74502	7185	15858	8937	312523	74287
2.041_483.08679_Unknown	191	237	620	103745	84943	258407	75999	67022	178936	309199	101906	25224	191813	79405	49404	197721	25274	67785	162208	204133	20784	229181	103784	62386
0.605_156.9254_Unknown	98515	109992	99770	117985	103821	100383	114188	129457	115550	107619	129287	157514	117432	146450	140493	127032	152245	146360	144110	151665	157236	142978	142251	158044
0.581_528.65833_Unknown	155163	164745	158881	112808	110400	112133	114102	126274	121914	111406	130235	161653	120097	148791	146358	128938	135784	146884	142494	157423	158289	152057	142916	150907
0.498_434.86755_Unknown	37718	40106	35677	112502	105626	120812	113218	123049	107996	122174	127127	135612	132627	138536	131617	126320	139801	139727	143299	148377	126935	147527	145641	149555
0.573_558.59436_Unknown	168385	172867	166730	107032	107158	116488	111331	126046	119950	108409	130249	150102	111403	143801	148191	132912	131451	147799	144411	147993	173091	145106	140354	157177
0.577_444.67197_Unknown	168967	176159	175042	107736	110487	115443	113581	129098	121956	108883	128519	148061	114132	146725	148243	131131	136094	147643	136601	148874	170898	148341	138481	154046
0.499_198.91785_Unknown	75476	80817	75989	104442	108686	130389	117524	127556	121319	118966	126843	143085	126195	145493	151402	137783	133681	151166	150529	152771	132396	141407	145642	145241
1.476_243.06059_URIDINE	158	62	83	101239	51126	127022	103111	68146	149336	239323	116642	62437	186200	136683	79227	195908	39956	71916	237992	84059	95232	173052	161519	80890
3.176_142.05099_Unknown	57559	9137	43329	94964	98673	143097	112205	53719	102902	175928	113867	50742	113146	67434	46837	107452	67318	72500	187284	228350	97996	231105	178491	207156
0.581_354.78284_Unknown	125807	139973	157955	103102	102609	107033	114225	119101	109975	101744	122012	148169	115323	134963	138073	122739	130396	142363	137808	145376	152388	146152	136061	153177
6.963_311.16785_Unknown	8541	6113	6385	78053	215659	105518	74848	77605	86978	262916	95737	71269	360228	107856	58512	250980	60970	82061	137940	61776	32701	92389	75318	106876
0.497_674.78204_Unknown	38239	40849	35631	111070	105656	118014	109259	117932	106735	117889	125844	132087	136574	134351	132478	125324	137643	142072	145769	146127	126186	148071	152616	146311
6.587_597.30701_Unknown	140	228	395	292	4761	15781	3182	37	2973	25109	4718	32014	80675	14363	10056	273	29675	52	4384	6339	28922	65	63	36
0.706_133.0134_MALATE	42640	5231	10305	88627	115202	271810	109381	65876	123195	326256	78793	19964	163527	84426	106847	97923	31935	52075	127484	49716	36273	74950	121807	32946
0.625_412.88412_Unknown	70515	105264	77637	86913	81475	66515	92369	106718	82269	76509	109351	126061	95000	99505	105980	114469	112513	97179	91014	94513	99111	83906	86854	90667
0.577_442.67664_Unknown	142946	150956	146830	93397	96707	98170	96374	111177	105764	93839	112969	134744	98395	123887	126099	111395	114846	128466	123420	133634	146835	124507	120891	133263
0.577_586.61615_Unknown	132959	141971	134640	92993	94082	95728	96703	105181	100337	95462	111524	131161	100363	123681	123007	108241	118157	123246	119103	128535	135028	124381	118661	132415
0.652_425.07898_Unknown	6251	4380	5392	70172	78213	245965	66291	59667	162367	290658	85261	28477	163651	83027	62254	172039	24384	72517	143026	125238	22394	135400	71545	34426
7.383_483.27466_Unknown	243	1549	3672	107	7951	1891	12807	364	3031	2233	232493	6706	17353	7151	7030	1351	69400	606	12756	8455	13559	523	468	3022
1.064_181.44698_Unknown	80074	57397	97485	65728	71296	177258	122835	103432	130780	221812	105798	25645	87381	91361	56834	92379	41039	52610	84838	68460	27803	99589	141217	52762
1.058_592.01959_Unknown	68601	70717	71121	91584	82383	169000	100609	112061	101142	197832	67897	43096	92288	289009	133794	86116	85804	124336	233790	195774	48975	304032	373055	132941
6.35_530.30164_Unknown	267	207	615	276	10797	3327	32629	302	4039	4189	279440	3722	8406	1682	1482	442	79425	174	7145	3614	5152	53	45	2816
6.058_507.27338_Unknown	256	6923	997	221	1958	3432	4535	542	1363	26300	686780	65753	33043	29369	10808	439	81781	248	21952	35027	14305	6773	99	19528
0.497_318.87878_Unknown	55016	55221	55637	94719	90725	92348	91421	102253	88784	99743	105920	119205	109275	117324	116559	106329	112246	119327	120468	117000	116183	118107	125190	123885
0.498_194.94768_Unknown	21884	23257	20368	82168	75762	98649	87646	97924	95566	97334	97721	109619	101687	105464	107607	95686	105630	119747	121154	120898	97193	119877	110920	110190
6.7_297.15192_Unknown	56319	44510	61096	32360	130947	98446	33099	36067	49558	317967	96917	42189	351886	95452	40002	235295	39744	34530	117555	25767	13289	30200	55460	103816
0.59_330.79935_Unknown	102295	107808	102442	91004	89122	93729	95037	101037	100213	88891	102252	122603	95947	118399	121397	100023	110693	119450	115589	118085	132688	120446	115429	119563
0.579_412.73834_Unknown	120346	128487	122390	83343	82851	92817	87630	95696	93652	86993	94945	115292	91847	111134	108424	97381	105722	110135	112949	116511	119993	115749	108185	120155
0.605_334.83997_Unknown	61916	63075	56767	92806	82251	70356	89061	104017	88887	58032	98845	155585	88005	122805	136534	101772	137701	145534	146920	159228	161042	146907	136534	154733
0.583_408.74417_Unknown	124300	127886	128434	91585	90682	92257	95657	103585	101278	88422	109454	123281	100199	122085	120815	107851	108167	121490	118368	123610	130196	125123	118328	127463
0.577_466.70407_Unknown	115301	121374	119786	85915	85452	90339	91272	96674	94836	88986	104514	120138	94185	112681	114456	102132	106666	116761	114032	117332	122993	118414	110914	123334
0.62_318.87616_Unknown	51799	69898	52666	87903	78536	64924	83468	105669	83192	64609	103414	146508	84943	112924	126517	102919	131096	124782	115566	132904	135694	118552	112142	125628
0.499_816.72906_Unknown	29338	31141	26511	92600	82235	82718	86459	97124	83613	91514	102716	109411	103335	105888	105928	94573	110842	112042	118396	117000	101591	116367	113475	117689
1.217_128.03488_w/o MS2:OXOPROLINE	293901	17408	29381	61592	64933	315752	78496	55741	87543	286173	80812	26336	107255	65752	53543	105755	23747	58460	81753	57903	52127	80046	91558	53831
1.429_130.08601_w/o MS2:ISOLEUCINE	449	164	1730	80957	109094	204045	106032	70391	119825	237379	128269	48979	151264	59686	55817	130235	59153	73138	133797	115376	82332	96436	117866	84389
3.117_206.04663_Unknown	154160	102630	244431	104169	90964	147689	145421	45700	141456	231269	105000	36630	137069	49275	43256	113976	57381	59479	72449	85339	36700	109773	101479	87784
6.672_483.27454_Unknown	3055	91071	83024	2380	53545	146863	96809	1335	141409	235850	67332	41207	5179	45891	50958	4094	91847	813	345193	205249	390810	4052	765	18755
1.285_479.05298_Unknown	219	199	235	100348	324402	175475	142368	100595	127415	88015	70371	516	105539	85289	9748	5767	1023	33245	126044	6551	1016	8404	216356	5932
3.907_156.06686_Unknown	34642	8144	24248	87573	80586	116112	79160	47519	90000	150780	95613	40304	89632	49012	31591	78408	52949	58582	143332	178217	80781	183285	134151	141231
0.498_718.74921_Unknown	43381	50591	44440	89420	86937	85396	85468	97701	83883	93025	99085	110372	100614	109129	110340	100649	104780	111689	111652	115968	104686	112914	116791	115133
2.886_275.06909_Unknown	69179	145835	61651	280747	73350	34103	190244	53135	6682	25476	226687	29909	22500	17182	58581	131596	124814	62666	142485	143503	22808	54779	86278	268715
0.498_176.93446_Unknown	27407	29768	25042	82659	78833	96684	88496	94022	90728	93136	102007	105502	102139	100419	105765	97362	105609	116785	113416	115839	96317	117799	108712	108120
0.573_234.87054_Unknown	88564	92803	91264	88935	86131	89184	90243	95544	93788	85109	98498	114954	95579	109080	109965	97699	105301	113666	112907	116152	121958	114285	114054	117720
6.632_265.14743_Unknown	2361	42089	242012	169266	46339	51926	40454	29789	24934	1465837	62434	104274	100457	35179	52684	52013	39223	22153	40358	24660	24329	22223	20920	53628
6.196_540.33209_Unknown	715	217	211	1088	11823	5085	36286	1090	10626	9129	321385	8148	28446	4415	2919	3590	71281	98	7418	6793	9440	263	102	1933
1.913_364.08099_Unknown	152	140	61	103412	521011	162761	176154	149418	138348	77378	91467	1830	129691	47964	13715	9048	1887	33299	54670	6553	2836	4471	111969	7336
0.576_584.61755_Unknown	113648	118851	116160	81538	81381	86317	83924	90782	87344	84007	94284	112808	89204	104112	105802	94577	97490	104975	104184	112824	115898	108493	104817	113214
0.576_500.633_Unknown	66492	128565	121277	76830	78501	83308	80600	90196	86599	79820	90339	106244	85619	103571	106420	94596	93983	100875	97694	106442	114545	105256	97901	110976
0.753_133.01355_w/o MS2:MALATE	42640	5231	10305	75560	139816	216153	106535	68088	124683	273506	76963	18135	123532	83350	106847	101933	26614	40291	105874	39412	36269	54467	98154	25750
1.592_312.09396_ADENOSINE	533	549	614	157126	340979	138519	93276	31752	9406	9073	92177	10411	291273	30319	6443	268181	13017	7450	14334	20202	21240	8906	53232	96667
6.345_608.32043_Unknown	102	124	385	449	11757	2508	28244	294	6507	5235	214102	3810	13674	3120	2369	459	57530	21	3883	3011	6862	18	47	104
6.73_551.258_Unknown	236	764	4139	402	1294	777	2477	127	803	4328	63315	2114	1473	2175	1024	194	32258	34	4829	1971	2303	23	39	112
0.587_388.75839_Unknown	98141	104380	100854	78278	76041	78235	77691	87383	83775	71606	90898	109406	80313	101643	100845	88916	96852	101506	94425	104677	112424	101414	100940	105353
1.059_389.01385_Unknown	70725	63180	79396	68072	83048	134874	91152	85201	114210	168168	76695	33353	98740	151531	83464	74735	59631	77495	141272	109893	34238	172047	214618	79756
0.493_314.90552_Unknown	27080	27991	25773	76899	75339	89300	78572	87722	78348	86058	90392	95231	91513	99057	94597	92923	98138	101315	105004	104495	87879	106160	102074	102239
1.18_363.05615_XANTHOSINE-MONOPHOSPHATE	1350	610	1470	101929	168633	160548	96075	112307	59501	25775	88846	6757	220941	57699	8909	99060	12055	25666	22316	32525	6235	34262	102634	17826
0.576_504.63116_Unknown	115855	125204	70658	74216	75691	82111	78578	89760	85410	73244	92348	101249	76424	103800	99556	95020	92149	96465	96860	107888	115928	101124	96368	106379
6.213_507.2731_Unknown	178	15952	2392	271	2123	58573	5436	355	1363	19763	975264	33667	25174	18294	6204	302	73875	46	17030	23851	9843	4341	264	15307
1.418_103.04004_w/o MS2:2-HYDROXYBUTYRATE	299	370	670	39609	26471	39089	18984	28302	29157	37537	24066	37748	23193	88023	40964	15852	11918	80849	244881	167931	99918	281749	93455	203182
0.603_392.79907_Unknown	61191	66258	59172	74110	83349	66478	86460	104919	94464	58844	81895	104749	73435	133899	150040	83849	148750	158270	160782	173526	178823	160787	145251	173725
0.578_446.67587_Unknown	109075	116608	110937	71881	74179	74019	74360	84692	78161	70682	89545	101819	78771	95242	95349	86306	89494	96773	92211	96742	107731	92123	91565	99803
0.601_390.80341_Unknown	58371	67153	57851	72566	84118	66233	74671	110863	78807	60166	99681	110752	74786	125224	156021	81603	96076	102914	152485	176752	181789	150646	140016	180415
0.602_212.90419_Unknown	64145	70417	63282	70955	67759	64166	70060	83387	76601	53774	41888	70612	73560	96310	70458	60981	87569	109667	89591	94666	95256	93566	89338	97032
0.875_208.98355_Unknown	22749	20984	16083	77484	65572	41568	28916	40824	77857	45704	83257	38329	94719	74614	24380	21447	32254	42407	37907	31617	22508	41513	37738	28436
0.596_472.74057_Unknown	60942	66475	60784	70614	65445	63773	70212	78197	76094	60672	78752	104885	75101	92573	99128	77890	89567	95735	96839	99079	105386	104398	98081	102299
0.598_414.78253_Unknown	60891	68884	60011	73624	68011	65770	74554	87806	75348	60658	82498	110396	74898	97705	120790	80770	96623	105508	102608	138923	162942	107327	107086	157097
0.497_358.87033_Unknown	59237	64268	62020	68145	64318	77381	65816	72855	61848	77717	73867	82607	85072	89523	89834	77990	82516	88461	90501	88165	79752	91039	90986	96353
0.62_554.82147_Unknown	27487	47854	27894	68407	56834	36025	60057	84331	55675	33158	74564	123363	53778	82319	91133	75135	110464	98755	88310	104595	107047	82306	77498	102225
0.497_620.77167_Unknown	56681	63997	57400	71292	67574	71482	70588	72780	65317	75202	78541	87165	82291	92362	91965	76563	82909	89120	86835	91406	84045	94177	89062	94246
0.575_350.81458_Unknown	84159	78006	35096	68505	58686	68918	59899	69631	75162	49832	67790	94011	71011	75535	103640	63022	91913	99200	90088	100019	92789	104170	84291	96765
0.679_78.95798_Unknown	60104	64964	59484	64262	57660	63718	60435	70847	61375	86936	73644	80214	80767	76184	70977	74156	73905	78546	77702	77740	72591	77753	74228	76681
0.659_452.80862_Unknown	3290	3721	1652	6345	4362	3312	4761	85707	4295	4107	6554	134993	63690	96437	111405	5321	120045	129454	120338	137685	142672	121503	109111	138382
0.608_452.8009_Unknown	33068	49553	36268	74950	61978	42222	66792	85507	65828	36577	77463	136000	62690	96348	111188	76609	120392	128854	120098	137049	142505	121366	108902	138483
1.551_203.06754_Unknown	945	2534	741	85132	94160	88855	77272	42148	75434	103251	77597	16918	108652	42071	24083	125698	34241	44690	108112	85327	34192	81028	88955	89927
4.492_449.20282_Unknown	1106	2131	204	834	20825	39219	640521	59308	35019	13689	261780	574	130582	14758	10827	30176	643	182352	15132	2269	7022	626	44454	376
1.48_297.02188_Unknown	290389	35317	140725	60918	46	110	70	117	61	301	145	52	153	161	82	123	105	55640	189	38101	27	134	346	222
1.528_297.02118_Unknown	288354	35317	140725	61127	46886	74681	65961	28915	20361	83085	73993	43819	82199	38528	71812	67775	54619	55669	190839	38101	35615	56744	93017	168204
5.916_481.25958_Unknown	318	277	408	378	853	483	1467	76	604	156	155829	1557	19491	1029	733	95	44901	110	959	257	1049	281	106	287
0.577_644.58075_Unknown	95786	103965	98302	66199	65976	66986	68683	75414	70570	62579	79284	93913	73182	86793	88944	78910	84138	87107	86945	88688	95629	91798	85049	92736
1.228_363.03522_w/o MS2:XANTHOSINE-MONOPHOSPHATE	5868	1967	7414	2241	134337	140572	76978	4573	53008	79976	75814	7895	211800	51674	12551	31846	1067	14277	3859	24854	7216	21909	42031	894
0.591_328.81195_Unknown	74444	78838	74474	65015	64679	66391	67324	72807	72437	64807	73400	90427	70365	85418	88390	74666	80169	88620	83651	86609	93768	86877	87677	89648
0.494_532.8465_Unknown	43904	49797	44880	65641	65206	71489	67237	72275	63700	72808	73773	80846	80674	87326	83176	77188	81898	84248	89475	91341	79962	91029	86834	91125
4.025_187.09781_Unknown	536548	1327280	151722	91605	48837	58096	48219	46439	41020	151970	1750	45339	119362	56687	41350	113841	47691	60185	123573	42616	64894	38615	72209	63102
4.057_187.09775_Unknown	536748	1327273	151736	91584	48910	57990	48355	46418	41033	151983	63739	45353	119152	56675	41380	113667	47581	60174	123531	42603	64877	38602	72250	63092
0.599_354.8299_Unknown	45152	52174	48406	62850	58311	55523	61887	91766	63456	51351	66704	89277	64109	84354	90536	68160	77909	124444	123769	133948	135456	94823	105561	137999
1.153_742.0686_Unknown	233	508	171	34374	180576	55855	124002	174169	67379	4030	41491	14793	115767	113843	31714	33431	14967	31605	43952	62146	20137	39621	104504	15252
0.622_532.84363_Unknown	29171	52333	33994	56671	52185	33254	53584	69857	47198	31875	68190	101631	51782	63448	72370	66593	86056	73088	64389	75474	75771	60273	58926	65937
0.621_576.80597_Unknown	21072	35275	21376	61428	51221	29050	52340	77603	49776	25213	65779	127405	47875	78535	91095	64742	113483	100459	90978	111440	114120	84971	77817	106045
1.522_586.0965_Unknown	8033	31834	42465	2545	390611	183288	66238	155948	71922	83298	22521	2662	95595	21212	15304	39765	1102	38026	25818	83271	8228	17211	94457	1134
0.604_474.78635_Unknown	28573	34856	31544	64330	53729	38184	57027	76344	55030	31652	58023	117172	46841	82222	100088	56581	73365	115694	109956	128430	133848	104709	92512	128413
0.576_588.6181_Unknown	86659	95273	92554	58784	62632	62428	62626	67987	64019	61191	71153	84185	63425	79423	76526	67980	74593	78578	76287	80573	85122	83602	72452	83904
0.615_396.8436_Unknown	33590	43525	32675	61426	56547	41839	56885	74533	57224	33327	66694	109294	53071	81069	93108	66095	95569	100707	92370	104645	108792	93901	87582	104786
6.906_325.18417_Unknown	17623	20745	26236	7513	22043	156144	54132	66866	8771	468523	55752	11045	224396	90652	7429	191846	3433	43529	27246	9097	3452	9650	65738	45195
7.242_325.18323_Unknown	4041	7694	5414	67393	137573	89450	56785	60029	57758	64877	51696	52862	174689	83226	28803	120658	48005	62763	91755	47152	10274	73600	55180	51505
0.498_794.74542_Unknown	13604	14670	11040	65144	61594	61642	62304	67134	57766	66651	68743	77651	72298	73598	68477	69147	73847	78653	81957	80115	65489	79994	83026	80523
1.803_144.02917_Unknown	25577	3135	31470	62673	61610	98282	93446	31761	77650	143717	72703	20701	102901	28883	25047	84821	24904	34592	64079	63311	30286	79485	75638	67084
0.606_215.03104_w/o MS2:GULOSE	1389	1471	2356	131727	83667	106668	64227	20837	111092	375928	33586	25524	39967	38869	9474	36463	92733	12667	37652	26853	27558	28327	17726	46358
1.263_168.02335_Unknown	99094	75239	137873	73016	30313	1799	96198	56883	85613	99268	98125	28723	144760	51384	62905	63386	26447	73671	36478	27154	21635	73758	71044	15018
0.573_796.42157_Unknown	76449	87170	85690	55400	54473	56724	55355	63925	61307	54561	68119	69483	56656	71472	71610	66952	70312	72293	69361	77289	87144	72841	67389	79312
1.549_127.05174_Unknown	6540	946	1180	67684	67942	69854	66362	40209	62472	78981	66638	21606	82008	41609	27936	95342	34804	47388	91400	78263	35837	73123	80414	79184
0.576_530.65179_Unknown	78976	77520	82912	54584	59119	57443	59375	64131	62765	57342	68645	76721	62707	73901	68176	64927	65018	71503	69910	76660	80592	76096	70886	73406
0.572_236.86551_Unknown	58907	64548	37305	59116	58156	58036	62504	64298	61529	58368	66007	75757	63561	72917	74461	67610	69072	76501	75034	79223	79871	79399	76796	76225
7.189_483.27017_Unknown	517	686	2300	286	1557	964	3339	340	1724	2608	335321	2992	13277	2265	2635	1515	22063	155	6381	5638	5488	276	273	582
4.079_469.13913_Unknown	191056	190536	172285	21147	16665	63001	20843	69598	19692	61267	63205	71424	67320	48993	36696	69304	50923	43685	41011	39567	27589	26233	33680	25202
0.573_794.42676_Unknown	95381	102404	91362	61719	64241	64890	62692	72941	69805	61140	74066	82208	63329	75691	81938	75990	79674	80817	76805	84905	101394	80761	75961	87203
0.498_636.78876_Unknown	27177	29809	27541	55256	50080	50242	53597	57047	51857	57363	60055	66965	59386	66702	68851	60109	66899	67959	68771	67730	65755	68144	67057	68211
0.497_652.80316_Unknown	20701	22043	18996	57124	53517	61515	57577	62964	52690	63923	65318	67619	70912	75312	63699	67009	68447	70649	72273	74451	63605	75905	70552	73419
0.566_570.625_Unknown	68979	76753	76969	51421	53189	58004	52554	58506	50820	60095	66073	69345	57532	67039	62318	63044	66220	70096	72478	77998	73336	73916	65609	85281
0.593_470.74686_Unknown	47720	53649	48923	56945	57799	50225	59286	63578	58922	48260	66004	84373	59254	74467	81670	63691	70865	76640	79817	81547	84929	86461	80412	84111
0.932_313.05304_Unknown	44647	88634	48961	46144	55906	65428	61068	64108	69575	54525	61404	44826	36850	50554	40806	50450	34029	33906	16920	26743	35275	57772	60124	25043
2.102_171.07721_Unknown	104691	79104	213623	54904	46216	660	337	366	275	729	361	369	828	282	34644	73252	408	63210	98860	371	462	267	72514	45066
2.142_171.07753_Unknown	104691	79104	213623	54904	46216	74498	74596	36954	70035	123895	74996	29381	88312	45686	34644	73252	29212	63198	98860	43590	20725	81190	72514	45093
4.395_229.06277_Unknown	55760	2038	59153	61422	64791	61122	68935	38221	78324	159271	92147	23627	121976	39935	24389	68696	28228	49468	37919	38132	10857	69416	65758	56555
4.362_229.061_Unknown	55413	2047	59142	61422	64789	61207	68647	38221	78018	158408	92161	23522	121996	57	46	68697	28130	49171	37739	37960	10857	69075	65758	56249
1.081_773.1543_Unknown	37971	28790	43364	78305	80379	54122	72949	42570	84174	71421	72746	2339	107135	32339	17343	47403	13984	21010	51698	28196	6958	63355	74942	19368
0.683_92.92745_Unknown	14924	19433	12668	65310	42948	18680	43552	72328	41140	9203	65435	165755	44111	141932	152820	59176	142797	159308	45913	81466	163163	48174	142893	177533
0.579_524.6604_Unknown	76598	79457	76891	55146	53075	55939	57597	60974	58255	55656	62860	74807	58951	70937	69098	63527	67501	71749	68934	73291	77512	74340	68143	75584
0.73_92.92694_Unknown	14924	19435	5463	7211	5739	30023	6467	72328	41130	19312	65396	15623	44137	141932	152820	6602	142797	159279	122753	58027	163163	111438	142889	18226
0.494_500.8103_Unknown	56274	62307	54655	53339	50449	56990	50378	58614	49174	57680	56314	66862	61846	72832	71720	58596	61678	65955	71710	68157	66795	71837	74642	72162
0.575_642.57874_Unknown	74261	78848	78327	50839	51087	52098	53806	57815	53410	50551	61158	72299	53624	67245	67415	61884	64280	67179	65680	71234	71849	69831	64645	71880
0.631_354.07281_Unknown	2413	3485	3248	93216	109432	80030	92776	44923	87903	96390	95422	7447	91506	66311	27696	30795	24097	33631	34605	23753	11906	35259	66280	19854
6.467_653.36737_Unknown	189	139	389	1253	261	3397	4565	8454	3311	112	21615	80080	32942	8195	7507	30707	371	361	83	3215	56	2848	19707	55
0.655_416.82529_Unknown	2520	6298	2729	5170	3442	1815	3802	70303	3643	2336	5312	108668	2589	78913	7822	4042	95139	98264	90144	112153	112659	91724	82548	110916
1.056_111.01997_w/o MS2:URACIL	82619	48811	68300	33187	26351	109499	43342	44658	53277	66707	59557	88805	70599	41410	128132	128644	35850	100347	53803	43676	67414	88876	55379	39871
0.607_416.82883_Unknown	24756	32460	25336	58885	47022	32895	51200	70250	51214	29500	64372	107098	47577	76061	88403	60748	94398	98264	90144	112106	110973	91502	82532	107901
0.578_646.57513_Unknown	71695	77964	75826	49517	50613	55503	54348	57768	54832	50899	58732	71472	55084	68216	63822	60186	63102	64894	63761	71177	77358	69661	65405	72536
3.838_189.11348_Unknown	75642	200161	62823	46896	57188	33660	92338	64157	34740	53256	57885	52729	46209	59786	70295	42224	36283	64055	59353	64554	59682	64543	77599	36139
0.608_136.9176_Unknown	45038	50264	45077	48601	48877	45941	54056	60187	53671	46765	57430	70444	53645	65780	72043	59445	72899	73125	74530	66537	74863	68668	70007	78304
0.573_472.69699_Unknown	65496	81652	68096	55795	52819	58418	50608	57642	55854	56216	58130	71480	54439	69077	64846	61504	59991	68783	69517	65054	75998	69548	61712	72187
0.614_276.88168_Unknown	34901	45592	37089	52527	46770	41630	51430	59580	50679	41487	58023	80248	50728	68889	70248	58569	70400	77855	70474	76567	79174	73283	69276	76492
0.576_702.54156_Unknown	77007	84285	80059	51926	50159	50646	55154	58572	55676	48961	60988	73287	55427	70195	69478	60706	64714	68645	66471	72039	77686	70173	65622	73486
0.566_278.83273_Unknown	55834	64192	62870	45517	47430	52335	49098	44821	49826	61086	56686	59481	55877	58322	51376	57334	60094	67404	66175	72806	56754	71674	64057	74698
0.581_296.82196_Unknown	56268	61332	56919	48590	49140	51567	53376	57039	53560	49302	58781	66193	55012	65865	66908	59309	61083	66912	66508	68704	71408	69298	68968	68219
0.567_568.62622_Unknown	66799	73762	69456	48378	46459	51154	53100	53394	49017	54942	62758	65647	58549	64584	61883	58745	61841	68685	68136	75142	65426	70519	61139	74131
4.615_514.28339_Unknown	1332	130	137	3110	5912	445249	25102	40179	14273	95451	572571	1367	53678	30344	10055	12373	2891	9493	24923	8807	75035	1711	77337	24320
0.573_792.43451_Unknown	76782	78502	81067	46903	48060	49980	45838	56309	58093	47024	59161	73537	50193	68012	65887	60691	65343	65850	61574	67396	79639	62225	58566	72142
0.603_214.88226_Unknown	44754	50618	44843	49654	45280	39904	48551	56137	18266	40574	54548	80408	50702	67611	71386	54992	57384	71752	64891	71537	81956	72093	67662	80238
0.613_514.80499_Unknown	18585	29075	19117	50608	42233	26280	45308	62531	44085	22151	53710	97971	39953	65027	73671	51539	92957	89693	80654	96054	98190	78286	69952	96238
3.205_187.00793_Unknown	1774	600	389	464	1680	27319	665	17320	2429	52	1169	13820	68558	75315	64988	53533	499	25087	182634	49275	72167	6327	105714	54217
0.783_580.0481_Unknown	129	58	175	96090	113735	72335	72917	33006	123280	63814	65917	2457	135956	53971	14962	58865	11130	16884	28331	9249	5691	31563	53709	6771
5.939_479.16202_Unknown	5479	10012	4726	96659	57957	84160	97830	58445	41195	1018	64518	26552	29285	28176	30181	64520	44542	58374	47061	58087	9562	48485	108560	67913
0.567_572.61639_Unknown	67655	74285	69446	46673	46409	50696	47709	50735	49531	53093	56487	61703	52034	58191	58761	57768	58471	63185	63656	69261	66852	69329	59648	71778
0.608_454.79959_Unknown	25542	33875	22003	50690	40930	29334	45793	60346	46522	24230	53903	93153	40960	68738	74198	52960	86851	91517	83089	95618	98384	80017	75183	93144
6.789_568.25177_Unknown	78	680	524	13	1075	416	848	110	102	3559	10978	344	1159	350	242	81	1438	10	197	242	59	4	17	70
0.589_386.76239_Unknown	59378	63500	62135	48077	47346	48274	49584	53042	51020	43600	54343	67904	49087	62569	62848	51856	61004	62878	59841	65223	69942	62794	61046	65830
0.73_322.04541_CYTIDINE MONOPHOSPHATE	5642	2556	8554	53194	103828	109935	56495	45532	68144	64683	58361	5525	97167	53462	12283	65036	8675	21456	42106	18764	10503	29562	58697	13671
0.612_256.87784_Unknown	33269	39817	33024	49165	43463	37908	47276	57943	47312	36599	53959	77803	46918	62388	65674	54036	68211	73677	69485	75563	76619	69081	62974	74653
0.578_704.5412_Unknown	70094	72269	70493	45780	44605	46122	47248	51320	47714	42103	51999	67122	47239	59872	62387	56286	58494	59830	58146	62078	67410	62504	57020	66459
0.659_454.79938_Unknown	1079	2536	1329	4743	3024	2838	3247	59738	3187	2906	4806	91095	40682	65158	73785	4165	85595	90952	82382	95554	97272	79045	74285	90938
0.575_618.5545_Unknown	77844	83625	80113	43071	46142	49990	49263	55400	50750	42983	53020	61667	43627	65494	62203	53994	59185	61759	59620	63884	70604	63209	57729	70202
1.016_191.01929_w/o MS2:CITRATE	3048	872	4108	46168	170646	54841	43918	76649	170556	95568	29835	61049	64344	78218	30001	148520	4367	109140	32366	4789	5299	7252	126419	5230
1.018_178.01735_Unknown	66697	45676	92738	56914	67223	73514	66372	52797	61457	109425	56219	13930	104608	50725	30852	60598	21781	28203	50721	30627	13990	47639	68692	25863
0.575_620.55249_Unknown	73465	81528	78938	42839	48225	49316	45255	53532	49446	45792	54278	64977	48404	59120	63325	57988	57404	63983	61287	64962	77878	62993	58200	61803
6.74_297.15265_Unknown	2311	3373	2738	32067	131091	47938	32950	36022	50047	320644	45711	25923	351718	49127	21532	132056	28000	34530	64548	26058	13113	30034	28899	40158
1.746_283.06842_XANTHOSINE	15646	36106	22653	19517	19359	264213	29795	19338	71085	344281	25737	17547	62069	19798	22151	53576	2093	22501	4118	2519	5596	20240	23965	1453
0.877_371.00787_Unknown	19799	17770	20763	55397	16463	44743	22481	56012	26076	28862	55370	31004	38326	18747	73377	55610	20399	32618	22491	22491	21337	33695	43231	19462
0.924_371.01089_Unknown	19698	26342	13498	7571	27468	6321	13032	56437	28555	22339	8096	42620	17071	43432	73801	42296	44436	26829	22172	37241	37115	63319	49354	36063
6.349_480.30914_Unknown	101	301	201	165	3645	1031	14474	45	1394	1829	94177	2392	3679	308	1070	243	37697	19	3106	1184	3116	30	75	292
0.679_96.96938_Unknown	45585	48920	46047	44004	38421	42302	41016	47167	41548	58932	50259	54153	55150	52392	47426	48578	49420	52113	52519	52905	46589	51788	50243	51314
6.537_295.22882_Unknown	8366	5656	3125	4205	5731	93189	2443	6349	4001	831898	8078	5728	72748	18818	3019	57973	1338	5452	11030	1249	1012	7087	18995	8863
0.623_390.75479_Unknown	59674	65168	161	45990	228	260	346	1583	48903	47427	51091	18348	47607	60297	55734	54427	58477	59726	57783	60600	1981	60193	61868	59299
5.695_479.16132_Unknown	3785	7212	5840	1574	56850	65625	86709	56161	40147	708	55650	30324	21291	35782	38251	46557	43940	66252	47604	71082	14893	60518	89007	64217
0.967_78.95842_Unknown	9065	32659	42784	30896	11529	12099	12131	69707	30187	54748	13117	53213	59437	19358	38494	12298	19089	93452	104823	56758	18086	20073	19724	94485
6.868_325.18494_Unknown	13630	11074	19616	7513	11433	155897	54735	66016	7948	263888	31067	3785	332105	125982	4893	192152	6243	43529	27468	3194	4040	5693	64999	37732
5.628_453.28568_Unknown	9007	12440	34433	645	8492	104166	18235	3783	18944	706024	9112	2403	1687	5176	3327	6934	1286	3471	6082	749	1635	13344	13478	3137
6.066_453.28647_Unknown	9835	6097	18492	5955	11277	638500	20348	9434	16756	232102	13093	660	2287	2709	678	7744	2123	4819	4520	104	2772	1749	32366	2921
0.494_164.95686_Unknown	55551	55651	56534	41632	41183	47532	43385	48923	45320	46161	48753	51634	46229	55637	54223	51258	49589	53880	53831	53551	56424	55007	53305	53267
0.599_450.76285_Unknown	37798	41329	37652	44871	42382	41385	45948	53159	47312	36295	49645	63933	46102	61894	65164	50072	57723	61282	66852	69572	68879	88106	65413	66923
0.874_148.97981_Unknown	15252	17076	13952	38225	31159	43369	28988	49215	34236	28214	48322	43726	21055	36448	27513	17173	38769	43611	52930	43365	35557	51639	47784	90696
0.574_556.59424_Unknown	66050	67807	63796	41873	43589	43878	42718	48421	44992	39735	46380	53084	41100	54593	57924	53309	52520	56285	53647	56345	66535	56561	52585	60569
1.695_593.13501_Unknown	212	413	120	69386	76592	99512	64968	36846	122884	80604	40543	3291	97798	34635	7964	64031	7726	19129	50235	22940	5159	52599	49833	8992
0.568_510.66534_Unknown	54975	62341	56145	43598	39879	41891	42679	43608	41805	45029	51685	57292	49073	54624	46524	46698	53758	51250	53776	54542	52216	60815	52093	59241
5.854_453.28577_Unknown	8677	6393	21875	3840	7362	362383	17967	10199	25683	516012	4680	1432	897	3579	850	4685	2683	5115	1591	123	1431	4271	21725	2939
1.329_257.02725_Unknown	47842	88	108	40423	40611	60196	55250	36317	67819	115175	61126	31323	70159	22984	36638	61294	8126	72277	8460	10519	11710	56592	47014	7032
1.479_611.20044_Unknown	95	79	175	10753	110788	170557	62475	63909	108739	47269	85714	8814	103831	67193	32756	52196	17433	38674	43881	70759	20305	49825	118331	27396
1.355_130.08623_w/o MS2:ISOLEUCINE	132991	26996	77920	33842	35938	45754	29470	24593	31506	43967	40991	20974	40478	28861	20761	41601	23789	31498	76312	67225	40441	62998	50622	65213
1.168_78.95858_Unknown	23033	27716	22331	14518	12169	26564	42651	17536	21734	12539	15039	37357	14396	15134	94162	19011	49950	32304	54299	76147	42617	19831	41312	89383
0.567_452.70746_Unknown	56230	63993	64112	40199	40650	43053	41921	42393	44429	50442	46019	53489	47627	49107	50941	46299	53503	55359	53237	59324	56039	61557	50888	60778
0.507_358.84396_Unknown	35827	39245	36910	35659	34061	48714	35853	44922	24673	50004	38562	44241	46264	45806	46956	47014	48678	47715	43161	39105	38984	43120	49961	48771
0.629_199.037_Unknown	36489	49399	31294	81603	43241	21129	62147	32737	28244	33729	66213	10922	29312	21538	35703	61115	58000	29405	58370	68837	21673	59070	36324	73131
0.498_516.82843_Unknown	34930	36247	32898	43707	39083	37628	41827	47502	42541	44699	48478	56965	46869	57269	58284	50443	48170	54315	52359	55807	54859	54195	56437	57670
6.066_407.27927_Cholic Acid	10464	6641	18439	6725	11338	594530	19709	9948	16254	203078	13224	935	2713	2627	1111	7419	2472	5194	4738	479	2973	1898	29120	2922
0.662_199.03897_Unknown	36013	49399	31322	81754	43293	21160	62316	20555	28272	33761	66220	14369	29324	21538	35786	61007	58182	29405	58414	69009	21528	59120	36349	73224
0.485_322.91223_Unknown	70526	76847	73944	39154	40727	46334	41668	44567	41288	46300	45272	53063	45673	54813	55691	48361	49886	53410	53118	53631	56394	54692	53394	58425
4.736_512.26831_Unknown	965	182	109	26	172	99404	520	2743	180	86	876033	584	68484	8904	3969	4828	1249	4204	36098	2520	15123	1665	7631	26689
0.576_506.6272_Unknown	65306	65282	71000	37910	42015	44135	45703	46427	46595	43812	51124	57452	40429	56313	52591	51289	49182	55454	54003	52410	63512	51009	52584	57851
2.736_215.08269_Unknown	40586	8066	45248	39733	31013	72557	47055	23222	58005	99490	67910	18738	77665	33975	27183	43401	25883	49647	43150	33211	13527	75836	52879	37339
0.488_254.92607_Unknown	62467	72441	69093	38394	38786	47421	38415	43821	39994	45522	44396	46061	46543	52666	54448	45601	47854	49892	53019	50296	48404	50910	52005	54407
0.497_740.7276_Unknown	32552	35924	30255	40759	38577	41994	40593	42582	37681	42769	47102	51419	45232	51373	55399	47820	49565	51097	50506	49863	51699	51832	53670	57046
0.499_838.71228_Unknown	19487	20022	18222	42034	40233	41394	43185	45538	39463	43462	50562	52950	48660	56353	57631	48647	53351	55951	57159	53717	49951	50969	58201	59850
1.13_551.05902_Unknown	695	2806	1379	73712	84541	25052	64592	71185	4781	986	62230	51	80361	46186	44	57150	10586	3820	1544	30953	410	5873	51559	13681
2.002_691.1319_Unknown	120	57	140	64596	82895	76001	53786	40165	85590	57179	46040	5665	78236	29929	10595	50320	12110	21507	48407	34180	8482	50124	64266	15196
6.796_551.25635_Unknown	224	850	781	57	1116	306	2871	98	293	290	42630	496	8724	817	523	283	3700	104	1713	247	1093	35	75	122
0.575_760.48944_Unknown	58110	65294	61212	37921	37841	38722	41737	45050	42104	35711	44346	55262	42503	52611	53895	48635	50198	50818	49141	52550	59882	54320	51477	56125
0.633_292.92331_Unknown	53833	65386	58563	31312	31893	37745	39202	38148	33968	53131	43666	36278	46480	36559	34551	49128	27747	25402	27004	23951	24087	24308	27123	24214
0.578_332.79752_Unknown	45055	47750	43721	40271	40694	43780	43706	44959	40338	38349	45804	53154	46976	53068	48357	47285	47625	54572	54760	57349	55033	54606	55928	51704
0.599_356.82458_Unknown	28543	32998	30597	41768	36322	35852	39691	44266	40693	33220	46169	60329	40298	53811	73894	44014	51706	58794	72046	89704	91213	83852	65836	95250
0.578_440.68286_Unknown	57431	62360	56994	38557	37696	40673	39306	44769	43175	39148	43887	50597	42234	53243	50938	45893	47741	51614	46417	49138	62428	49550	49082	52794
0.574_602.5954_Unknown	58740	60489	59476	34241	37510	38793	38806	41428	40882	38435	42346	48718	38536	48487	46802	41449	41429	46302	45694	47369	52444	46743	46119	49752
0.595_272.84094_Unknown	43402	45272	44563	43619	38822	41939	43061	44440	42357	42392	43079	51802	42741	50545	49680	45196	48806	51558	51803	55274	55475	51884	53154	56044
0.683_94.92484_Unknown	9527	14705	9313	42420	28057	10726	39595	43908	41972	7956	43978	109109	14519	64741	48711	42952	40119	79790	33687	125187	107482	32604	38256	109612
0.938_198.0163_Unknown	16894	5998	15624	38092	64835	78262	46454	44536	37526	54263	48648	4869	71600	26612	16772	31043	8625	20267	38590	39751	11915	40305	77984	16554
2.331_171.01341_Unknown	19250	547	571262	49735	26183	4002	35300	7319	42900	10591	41168	11049	24360	9880	16346	39388	46582	8608	45625	59432	14134	417153	9422	41570
1.591_302.06741_Unknown	367	329	488	75774	116161	51980	44328	19157	5351	5616	44111	11091	109120	26922	5923	97247	13874	6925	13219	16208	15047	5368	33348	47254
1.605_188.05544_w/o MS2:N-ACETYLGLUTAMATE	68441	62546	60504	77821	57876	58661	81506	32236	89352	115372	46401	16090	54104	16524	19763	48015	24662	18281	19107	15251	4543	28271	25163	21995
1.131_538.08014_Unknown	56	472	84	75006	86736	20426	70727	50051	2590	1559	50198	95	92310	15479	98	60034	3684	1528	1868	9326	35	1775	14788	5763
1.087_385.12772_Unknown	38290	31785	37159	58077	66714	30469	55473	25921	47368	33570	63722	5606	90442	23839	18784	36190	21506	27045	48593	23371	11962	46433	49797	17822
0.499_625.79669_Unknown	7238	8624	6387	38347	34403	33906	36461	38702	35403	37612	39590	46521	42842	42881	43132	42667	48566	45314	48558	46506	40774	45423	49889	49436
0.495_426.85846_Unknown	46241	48959	44006	37640	38245	39307	39478	44719	36524	39900	42532	47484	42100	50430	50553	43482	44002	47593	47474	50543	50971	49490	48669	50714
6.865_421.22662_Unknown	224	5322	203	2767	5169	25786	2944	3313	3602	10024	4184	2754	1178332	2668	2219	5073	2092	2728	4531	2740	2156	2012	2174	5729
0.566_454.70444_Unknown	50925	58566	56540	36440	36220	42661	37298	35634	39175	43781	43407	47699	42800	43873	42229	43421	43818	46054	50792	55361	46825	54072	46514	54511
0.577_762.49445_Unknown	57902	62408	61569	33003	37144	39308	40382	40510	40182	36888	47299	55699	41224	48428	52657	46715	50021	53228	51688	54133	57031	49152	49411	55141
0.662_478.82999_Unknown	845	2391	997	2882	1990	568	2167	48579	2053	997	3033	75867	32587	50401	57646	2284	68207	66656	61568	74126	75552	57597	55888	72684
0.572_798.42682_Unknown	57162	33125	61114	33215	35183	37390	37809	44289	36747	34745	43656	47999	40115	49214	47132	47549	47379	50815	47677	51175	63179	49529	40874	50518
0.936_425.06873_Unknown	22456	22840	25624	38197	56668	8662	28279	53756	47325	35709	41410	27883	25618	28434	26365	33942	22318	35047	11382	18073	23961	41539	30501	16834
0.613_478.8277_Unknown	14635	22136	14761	41346	32316	20140	33191	48099	34113	19014	42084	76516	32326	50661	57451	39669	67900	66817	61984	74161	76045	58202	56171	72111
0.71_115.00105_Unknown	18273	10861	14408	37789	21503	44912	46354	11311	51258	59370	35967	13809	60115	14379	26674	15983	11141	23030	22261	19988	12127	27687	43486	13039
0.652_296.09985_Unknown	4914	30251	52419	26111	29982	60354	24058	13760	40605	39174	35454	2868	54519	50563	29593	51348	9474	21725	41494	29390	15583	98549	112274	41627
0.75_115.00261_Unknown	17342	9762	13795	37759	27281	40669	46354	18668	51258	51445	35967	13160	60115	20517	26129	26927	10796	22990	19951	19916	11448	27654	43469	12961
0.573_582.62201_Unknown	52605	55462	55512	37678	38131	38774	37724	39825	37617	39011	45026	49285	39877	47034	47034	42904	44799	49974	48931	50183	50686	50743	46747	52903
2.373_172.99065_Unknown	142524	144613	173367	36627	46000	10105	63702	10651	65201	52899	24513	1143	102894	7135	3826	86149	32180	2992	116171	64507	3736	70174	9192	74923
1.88_279.06589_Unknown	16525	3300	4560	39640	57029	144080	62207	16857	51889	191810	36489	2443	76429	19695	7313	28795	6248	11332	23616	12916	1957	32460	47908	8587
2.705_212.00275_Unknown	58085	35149	54577	15134	17111	174	31421	16921	59166	444458	7505	4979	40006	38152	14995	19574	14963	10982	52851	20743	12128	50928	19131	24801
2.663_138.05507_Unknown	9963	19174	15934	11528	103499	372395	8352	28433	7827	45558	4838	11817	9739	2400	8260	83987	5617	13479	8510	5219	2255	3485	18737	8530
2.674_212.00258_Unknown	58085	35162	54597	15134	17117	202	31427	16912	59162	11	6	4979	16	38151	14995	19574	14915	10946	53001	20734	12146	50820	19131	24695
6.346_557.31848_Unknown	661	521	869	420	4710	2137	13598	155	1807	1485	148071	749	1641	400	306	368	27301	131	1912	1470	1831	183	269	271
0.497_284.91647_Unknown	33727	36036	33787	34425	37552	39320	38165	41773	38573	39111	39222	45077	42459	43574	47069	41440	43930	45545	47402	46629	46311	48236	45507	46737
0.495_538.80475_Unknown	37963	50009	39030	36815	37662	36060	36315	40099	36305	42509	42279	46596	43821	49809	52774	44392	44898	47315	49305	47610	46433	48821	49523	49680
1.362_663.104_Unknown	58	58	349	31973	91062	11686	83881	90242	51103	1633	123	11470	70123	14361	13959	79	13254	22337	27731	35660	288	16158	38847	49
6.246_655.3114_Unknown	149	374	456	621	2201	565	2118	545	919	836	9522	4178	9503	3119	778	498	13608	180	440	578	4232	157	183	116
0.499_756.75049_Unknown	10040	8931	8019	33895	31183	30107	32148	37369	33410	33882	35369	43217	37872	39613	40689	35180	42426	41764	42222	42368	39255	46382	44345	41949
0.499_685.77954_Unknown	7397	8395	7218	35055	32713	33473	34934	34886	34055	34348	38967	44749	41019	41891	43122	39930	41678	42170	46498	44021	39603	41571	43475	46357
7.391_713.35815_Unknown	7	18	16	75	4835	164	6427	56	3408	1820	11226	456	390	759	2062	227	5913	14	506	329	3675	16	20	17
0.575_700.53595_Unknown	52220	56050	54442	34714	36343	35912	38166	39025	39315	35548	42772	48887	38065	46435	46702	41062	46234	46490	45558	50398	50498	47893	45119	48139
0.494_772.7605_Unknown	7244	8117	6103	34629	32200	37387	36121	36464	31631	36703	40932	40585	41287	42983	40533	37566	44203	41678	42388	46110	35934	42800	44655	45008
4.256_361.15015_Unknown	1367	2536	1434	1611	13838	35507	302128	27693	47606	34273	89816	1508	69070	6944	6635	27272	1310	82023	6953	2122	3888	1574	18998	1168
0.497_614.80646_Unknown	14375	15707	14526	35807	34082	35119	34874	39500	35111	37574	39144	44264	41138	44039	39941	41307	44619	46453	46628	46625	41777	49331	48891	44918
7.063_484.27475_Unknown	414	247	706	79	437	166	1632	152	510	751	150554	629	3451	587	757	185	19226	48	1393	832	1468	63	47	273
0.498_936.68994_Unknown	8516	8625	6178	36332	33486	32102	31469	35400	31518	36635	39247	41552	41663	40085	42855	40299	45197	43332	46776	45225	38344	44366	45348	45470
0.577_508.67227_Unknown	45485	44662	44284	36519	35500	36979	36641	38680	37675	37829	39936	46574	39803	45474	42907	42252	43541	48055	51281	48576	50281	48763	47235	50806
0.49_396.86667_Unknown	54416	56831	56632	32075	31142	36185	31310	34907	29629	36317	35670	40797	36395	44111	45904	37925	36332	39455	42727	41200	45008	45220	42887	43920
1.342_554.12244_Unknown	146	31	135	24983	30356	75373	33221	19638	66956	204760	35857	3432	83430	29410	8925	38845	2075	9059	17661	10391	2685	20119	27433	3663
0.575_622.54523_Unknown	54774	55531	58035	31389	32804	30575	32114	35604	36679	32050	35190	43926	33182	45482	43090	39155	44549	43231	43765	47883	50928	40949	40705	39002
0.613_124.00628_w/o MS2:TAURINE	77347	44600	91581	33489	65427	92962	45366	38226	54762	115850	36702	8566	65000	39351	28594	41954	13430	22282	40271	18204	8634	31384	42277	13953
0.567_512.66156_Unknown	47166	53554	48236	34589	33371	38458	36123	35630	37447	39688	40083	41537	36081	46081	39904	40892	45451	46267	47315	51679	44901	52061	43329	52821
0.57_818.45874_Unknown	53621	61789	54650	34787	34007	36350	36901	40465	40013	38081	46449	51269	38446	46667	51647	42166	45200	47744	49082	53388	56457	49921	49563	55448
1.312_554.12177_Unknown	41	151	136	24983	30037	75377	32903	19258	67305	204760	175	3432	84258	29410	8717	288	2075	9124	17661	10388	2685	20485	27002	3547
0.576_616.55328_Unknown	54158	30519	54691	30892	35099	33046	31091	35947	31576	29397	35812	45515	32076	43372	44208	36186	42100	43684	42253	45442	50930	38094	41168	48431
6.223_597.30463_Unknown	88	144	204	613	717	186	739	190	545	818	141616	626	1338	181	273	490	21874	132	1178	344	1057	86	114	149
6.345_532.29639_Unknown	57	256	211	137	3524	430	11352	274	1303	1297	101958	909	1028	403	308	107	27545	110	1608	1135	1103	41	15	414
0.604_476.78482_Unknown	20172	21930	18793	42581	34624	24569	33850	50298	32526	21769	37298	84715	30935	55561	64762	37880	48657	75884	70379	83223	90162	70195	63489	83612
1.206_171.07722_Unknown	30641	25250	49425	33324	31437	107	37615	21731	36233	62148	322	199	93	16022	17114	470	138	23219	38402	149	16283	37494	71	36987
1.24_171.07742_Unknown	30699	1782	49425	33348	31395	60918	37711	21648	36233	62148	45370	20023	41158	16022	17114	44558	18529	23219	38402	29302	16283	37476	33776	37017
0.579_498.63867_Unknown	49462	26005	49082	29231	31400	33283	31315	38021	33575	33173	35870	41890	33110	41479	40801	35422	41809	38850	43107	40475	48945	40194	40673	42105
6.794_509.28687_Unknown	390	537	407	189	589	610	2340	178	302	440	23078	1625	1602	942	640	150	6189	42	484	794	763	67	21	406
1.086_590.13269_Unknown	29593	31598	34885	49475	45662	31134	43053	27938	49842	32286	46014	6599	56582	37822	25593	30755	25639	36969	65559	34632	13254	64602	67170	27780
1.981_114.01873_Unknown	21834	38	9566	53854	53268	42861	58596	25180	56208	64290	47090	11801	70405	16518	18517	46425	22397	23572	16739	21983	12128	28704	40122	14386
0.498_914.70709_Unknown	5795	5638	4640	33535	30835	31267	30920	35447	31947	34914	40378	40786	40850	38331	36770	38280	41091	42934	43265	40489	34138	40588	43163	39705
0.623_565.06036_w/o MS2:URIDINE DIPHOSPHATEGALACTOSE	3289	849	2710	56350	83342	64630	63722	43706	89725	25615	45103	4902	84516	32383	13829	36499	9141	15847	32678	18973	9711	26967	46632	8601
0.574_566.59064_Unknown	53546	59428	52657	34224	39013	40018	35823	37037	41109	33451	39982	47116	40004	43772	44581	38701	43331	45817	40072	56615	61933	48552	41132	47017
0.595_474.7421_Unknown	28351	31147	28675	29696	30220	33274	32649	37528	31297	29547	33855	42343	36624	42916	39934	35484	36367	38152	39561	42553	42128	43260	39706	45083
0.497_404.87396_Unknown	26894	28246	28328	30267	32042	34075	34767	37106	31945	36310	39343	41675	35968	44596	40666	37344	40142	41809	41905	44614	41373	43114	42184	43265
7.389_619.28949_Unknown	979	35	1033	634	1959	64450	221	564	2476	204059	1301	188	29274	2157	368	32163	173	705	1347	81	13	4527	1287	1658
0.571_660.5401_Unknown	54837	58240	55143	33793	34489	34149	36737	39174	35402	32500	36348	44092	34076	44200	42621	38049	38571	42595	43384	44979	48746	41952	42092	44963
1.473_279.03931_Unknown	1577	1332	1361	29408	15594	27413	28052	19896	39507	64250	31985	42724	50480	90177	57146	49558	32422	56721	156853	61479	56262	95182	83327	44890
1.404_540.05237_Unknown	81	352	146	29319	85935	11037	77376	2034	49199	112	34049	10851	66216	336	259	29376	12553	221	27757	34065	309	368	35606	11440
0.498_587.7926_Unknown	12555	13980	11404	35393	31942	30968	34837	35195	32713	35931	38430	43024	42321	40676	44254	40460	43041	45747	44561	43706	40508	45483	44318	46662
1.844_515.0741_Unknown	291	669	407	54269	166295	45436	75862	39572	54591	15767	29886	180	61258	17279	2101	1787	361	7483	25286	2453	336	3206	78187	2027
1.482_306.07635_Unknown	7780	422	154	33715	39286	51460	33062	27427	56353	48106	32444	7398	53101	25160	13951	36881	8933	20626	36303	25825	9311	36131	34861	15790
0.49_328.88043_Unknown	49055	53418	55031	30892	31033	38291	31163	33763	31128	37700	36007	39290	38681	42744	44845	36293	37515	38967	43213	38764	41089	42416	42182	44942
0.584_506.67102_Unknown	37593	39381	39082	34703	33486	31876	32213	36428	35083	30702	35420	45086	36480	41902	44873	36150	37828	42414	39768	44550	46851	42654	42509	45309
0.499_745.75702_Unknown	7791	7977	6788	35615	30343	28869	28864	32134	29551	32691	34540	41199	38468	36111	35892	34488	43256	42956	40155	46102	34375	42952	43179	39009
0.611_536.78668_Unknown	11299	15803	12136	34676	28074	16840	29909	43142	27929	13356	36573	77895	27069	46145	58078	35454	68062	68087	58801	78053	84548	58379	53569	76037
1.482_376.09796_Unknown	86	485	127	41013	20502	47768	42409	26729	30482	108425	32194	3816	63172	20520	7815	50765	7882	8452	43104	19352	6795	41539	55037	24225
0.6_448.76587_Unknown	25759	29605	25507	30928	29900	28710	32866	36863	32915	26304	36610	49904	32878	43471	46642	34100	42179	46331	43984	47554	50333	50123	45492	49171
0.567_566.63263_Unknown	44107	47286	44569	30862	32041	33610	33000	35235	32874	33333	36806	42953	34745	41199	40652	38277	40687	40265	40549	43575	45207	44733	41296	46683
0.571_662.5481_Unknown	48181	55055	46330	29609	32742	30453	31984	34095	32511	29782	36301	43662	32914	41516	41018	37289	34148	39886	38822	43286	46266	41657	39304	41222
0.576_544.63086_Unknown	52061	49921	51564	31062	33839	34120	35085	35457	35240	33390	37808	38488	34278	42846	40666	34012	38007	42180	37954	39463	43422	38398	39128	38920
0.563_276.83255_Unknown	45438	48619	46080	32133	32602	37500	33958	32644	33337	43085	41055	39579	39322	38017	36030	38286	38824	41883	45899	45218	37886	46760	43050	46777
1.331_73.02827_Unknown	35259	2045	21697	28105	33999	50955	40461	26941	54071	100879	44601	18961	50610	17246	22295	39731	8777	36045	11061	11214	10584	31172	28545	8112
1.294_73.0297_Unknown	35258	2045	21697	28060	33961	50931	40443	26889	54075	100808	135	18878	109	17229	22269	25	8776	36047	217	59	10525	31176	28608	64
1.185_384.03259_Unknown	384	98	267	45003	66678	41737	44200	49657	27206	16688	44949	3168	61196	38355	1606	38861	12165	16340	16398	29052	3126	18868	52417	17873
0.572_678.50836_Unknown	52925	54363	55196	28390	31240	29486	30234	29140	33460	29979	35695	39004	29198	39642	42039	38042	36587	38889	38238	39143	48486	36283	38028	42706
0.574_574.61804_Unknown	43671	49181	47786	30296	30794	34675	32577	33234	32692	34199	35521	43291	37573	39485	43085	35755	42233	40884	39266	45183	42829	45761	43401	46452
0.609_532.745_Unknown	19478	23523	20542	31552	28077	24843	29902	36336	31414	21854	31544	47664	30705	42748	56972	34993	44057	45297	67400	71784	52395	64541	59530	80630
1.419_229.07166_Unknown	2142	2876	2381	17534	7918	9587	5112	12758	9431	8494	6946	22846	6085	66387	26551	3395	3830	55951	172701	118829	85341	232721	65599	183476
1.134_414.04166_Unknown	191	149	355	67966	73999	16168	54815	63002	2920	503	56090	363	62380	33705	149	58776	14123	4173	1904	27884	117	4828	33972	15804
1.626_535.15479_Unknown	86	122	57	2005	10355	93945	73645	4207	105633	178135	44205	6319	18243	30944	7894	6358	4333	6665	89031	1578	24213	7305	66389	5223
0.594_530.71783_Unknown	21991	37436	24176	27309	22041	29500	19023	45059	41714	35272	43204	58627	31450	52075	56163	44515	56104	56514	56445	58257	57686	61488	53739	47226
0.59_532.69757_Unknown	28543	31231	26626	30460	29158	30381	34980	34966	31618	31438	34712	41587	34154	40464	38550	36975	37350	40314	41241	41689	42880	40316	38766	43478
1.157_588.07367_Unknown	140	148	301	42550	79305	73466	49512	44183	64877	34831	40848	3468	59377	19396	12153	27654	6559	18169	26140	15309	5590	18255	31776	6476
4.281_222.07629_Unknown	45804	26101	78416	41	38272	57722	34689	15038	32736	54402	35549	9707	51838	13463	9152	47206	14627	15459	26717	33777	12926	45281	38807	40096
0.629_132.94528_Unknown	61210	55095	60137	29154	29302	41023	36553	33694	34977	43930	37290	33793	41573	38808	35584	38164	27793	33631	29765	25549	28885	33557	34077	26664
0.618_292.07166_Unknown	4629	1113	3547	59229	70146	58064	55257	21409	58313	76757	54421	1839	57698	40212	13178	15709	14384	19045	14617	12127	876	14813	29584	7206
0.498_527.82379_Unknown	13491	15198	11958	31490	29753	28972	32409	34002	31662	34018	34187	42033	34087	38178	39361	35237	38928	40718	42582	41990	40167	43999	41917	40187
6.701_492.10825_Unknown	66932	38044	13646	6173	10436	24122	19057	13262	28424	39194	33009	44691	26596	35203	238872	22111	449346	142502	43048	168156	70591	83002	136887	194297
0.618_146.04575_w/o MS2:GLUTAMATE	117161	19264	99086	32381	37935	106776	31022	26230	62197	91530	32863	3854	40376	43151	20035	38738	5772	14537	27526	5872	5716	21445	37372	8304
6.016_639.27991_Unknown	1070	587	962	654	848	605	1006	514	1623	1102	70493	648	1216	615	1171	967	15779	181	2610	707	872	251	312	257
0.59_552.68549_Unknown	28646	35140	28982	30633	29248	30739	31680	35743	31706	28598	35434	47050	33383	40171	42465	35060	40542	41785	42882	43868	43740	42347	41606	42611
0.502_394.84662_Unknown	56716	56934	58831	29599	34381	32373	32571	36418	33398	34071	37132	41773	32767	47116	43370	44065	33537	43010	42180	39944	49543	40143	45973	43536
0.488_390.90158_Unknown	50702	56802	54682	28723	28808	32987	30514	32889	30463	32616	33965	39651	34148	41408	41138	35108	36829	39689	40154	40182	42236	40843	40089	43299
2.967_363.11978_Unknown	12078	22098	18444	12594	97443	297406	9247	30892	8710	37967	5483	12269	9689	3328	9686	78231	6528	14311	10098	5735	3729	3953	16956	8664
0.663_386.03305_w/o MS2:DEOXYCYTIDINE-DIPHOSPHATE	1006	350	1926	48862	7261	71148	47755	45037	51176	16309	43525	9309	39179	35998	45738	17726	16142	41883	31391	16997	18557	13467	33215	13885
0.588_610.63983_Unknown	29351	34398	30167	29049	29270	29517	32767	35617	31651	27161	35223	45813	33152	40948	41323	36543	39143	42239	41419	42716	45950	41142	39260	42090
6.721_568.25189_Unknown	203	327	3453	81	2314	683	1722	89	596	10944	33194	734	1057	356	122	265	5586	16	421	89	208	58	27	33
0.498_734.76782_Unknown	6099	6992	5418	32215	29063	29304	31078	33801	29302	32304	35000	41809	34224	37464	36534	32329	39498	39375	42145	42965	34249	38973	40380	39556
6.096_568.35596_Unknown	840	129	8	30	355	1990	41	18	42	370	194	54	147	792	88	2007	505	86	51	7	33	44	69	191
0.62_674.78625_Unknown	8593	16059	8447	29605	24943	12949	23501	36129	23826	12288	33474	57282	20834	32828	39512	31038	53811	39405	37738	46771	45989	33648	32683	43861
1.649_462.06934_Unknown	179	196	133	45138	17479	15097	23166	7930	24874	16426	27616	11087	21372	25331	19891	44230	7184	9576	116901	34150	25881	43513	39021	50871
0.502_536.78821_Unknown	67352	70771	67148	32053	34802	31885	32286	38753	31529	38505	36972	46352	32402	48061	42578	46425	36189	40770	38589	35309	53382	38754	44397	43305
1.166_369.02338_Unknown	2835	1487	3386	13158	13018	62346	15908	42650	13293	19331	22256	3870	54231	103752	429	85595	5820	26429	20628	22935	6741	59461	118420	24928
0.572_720.50531_Unknown	43208	47886	45991	25875	28038	27798	28098	31976	29076	26242	31887	34985	30023	35350	35166	33191	31147	35008	33321	39586	42685	34426	33615	36641
1.549_429.12161_Unknown	533	2209	440	40374	31719	23633	35368	18930	33244	26340	37364	6422	39877	20476	10016	59734	16907	25140	67370	56947	16576	50461	56153	61090
0.573_484.67776_Unknown	46887	47748	51506	29193	31558	34266	32637	32669	33269	32976	35974	35293	33124	38972	39568	34990	31704	38636	37788	37907	41006	35969	35628	37754
0.573_676.51306_Unknown	47729	54517	50731	25446	28746	25792	29320	33383	31261	26093	32758	39202	26122	36235	38071	33912	35247	35958	36418	36199	46240	37757	37568	40502
1.627_335.06186_Unknown	2259	2107	1758	9556	15593	38947	39956	13517	51652	46406	35757	31325	24212	60124	35062	14031	25861	31988	93586	15824	61399	37010	77453	31126
0.878_313.05063_Unknown	44893	88370	48745	43780	84792	71174	39591	28421	31100	52750	41549	17411	74168	7187	26818	65957	18339	27238	12429	15059	13992	27834	30588	14778
0.574_604.58563_Unknown	41851	48384	50019	29015	30144	31416	33263	32171	31299	28879	35426	34769	31011	37958	40450	32958	38168	37769	39507	36749	41362	32150	38170	40019
0.498_565.8147_Unknown	5945	6552	5667	28243	24208	27685	28449	32150	26967	29947	32867	35586	31300	34753	33785	29945	34387	37492	33012	36746	31972	37622	39423	38337
0.483_458.8869_Unknown	47752	53861	50216	26547	27596	31860	28133	29546	26837	30389	32503	36667	33573	39162	39587	31802	34269	38073	39101	38330	38912	39426	38674	41959
0.494_448.83862_Unknown	42282	45117	44509	27754	30330	31046	31187	32888	27950	32784	34773	35971	32656	41674	39511	34831	35606	38063	38229	39265	38948	38402	38834	39245
1.637_483.08698_Unknown	352	298	453	26095	28406	64409	20829	18079	48169	71095	27395	6665	46414	21556	12865	47376	5840	19018	38349	47632	6165	55780	26143	15749
0.495_658.7619_Unknown	25028	26868	25378	26854	26739	26432	28748	28937	27017	28611	31039	34502	31473	36139	35518	26857	32108	33311	34243	34900	35102	36134	36070	35539
0.602_534.74432_Unknown	18859	20221	17461	29832	27227	23171	27879	34667	28788	19688	32588	44696	28609	41021	55905	33320	40165	43028	58058	76384	50795	49501	52924	74463
1.543_199.08295_Unknown	28388	21539	27950	29664	26550	57073	35528	23785	33418	59610	43431	20361	39737	15808	11762	31267	18998	23039	19154	23594	11687	29600	25475	24819
0.622_652.79614_Unknown	10645	22158	11700	28022	25945	12953	23708	34418	21903	13001	31588	47829	20882	30439	34081	29174	45041	36095	31786	37948	39053	28897	28654	34532
5.598_285.12582_Unknown	1851	2343	2191	1592	1638	31508	1351	37371	1472	251	28212	31292	28714	30629	31580	31500	38934	30282	50548	38956	33241	44936	31638	32333
1.06_402.98541_Unknown	23453	22966	24821	20024	25614	45901	31790	30279	23539	56756	24053	6017	23681	31792	16617	21371	10600	13512	16475	25377	6593	30966	45238	16296
0.581_410.71118_Unknown	31969	40071	18797	28814	25119	26465	32602	34169	28977	25479	44761	41272	35144	19251	29849	26409	28685	34392	36684	37015	46548	37568	46151	32387
2.645_784.15381_FAD	139	71	139	861	3223	135774	1309	2595	1094	23	12666	7923	60493	43862	20085	25054	5390	17998	18262	1623	6951	16118	30347	9339
6.732_494.10849_Unknown	42497	9385	7864	9279	6756	26094	18107	12109	16364	7783	13579	46205	23279	42225	239685	15588	288147	39552	261941	47232	85806	88551	37650	223132
0.57_632.56512_Unknown	42286	44710	42185	27421	25695	26863	27726	30180	30382	26580	30986	35779	29424	34336	35671	34607	33574	36760	34409	37057	38309	37410	34748	38486
1.477_917.22626_Unknown	64	151	39	49132	88668	96841	50496	30449	86763	59253	36200	11	77772	8293	1103	43756	739	3030	12393	4079	435	8490	19419	492
1.116_396.02576_Unknown	93427	23654	118863	11441	18591	28760	9009	11376	35309	77829	20518	31371	14173	50195	110237	30166	31765	49743	158913	44691	29899	46429	43021	49036
0.577_648.57257_Unknown	37712	44248	38994	25721	26052	23853	30093	33379	29947	26509	28854	36601	27506	34872	36176	32207	33629	35398	32654	36511	40489	34758	34925	36244
0.496_412.88699_Unknown	11185	11041	10778	27475	26530	29007	28176	30279	27284	30547	30859	33934	32998	37494	32729	33189	36126	35671	35446	38485	32962	37474	36292	37016
0.574_790.44269_Unknown	40138	43583	38653	27860	31012	27927	28421	33796	27624	25583	32032	39337	30560	34599	36227	32254	32197	36670	32825	37481	35162	33666	32577	40487
6.793_541.23572_Unknown	17	268	199	98	478	178	524	40	243	482	40578	1039	1109	650	236	136	3095	75	598	489	111	21	33	134
0.653_523.05627_Unknown	2331	1674	2129	35203	51249	49748	36273	25978	43533	48513	32071	4891	38649	17686	10244	43144	7101	17913	30104	20685	5511	20953	18674	5716
0.576_706.5318_Unknown	37653	43923	40717	27054	25419	26615	27966	30334	28501	25664	32877	38073	26337	35802	34396	31537	33930	33004	34510	35467	37049	36491	35043	38707
0.574_542.63525_Unknown	42489	42422	44550	26801	27187	29731	29760	31706	30418	28846	31529	34805	28672	36366	33970	30646	28836	34204	34030	34473	36316	36444	33347	34516
1.131_693.12299_Unknown	518	69	192	229992	271906	10532	140262	132285	244	55	94277	9	180802	9048	53	77189	1094	115	86	4154	45	127	10313	1093
1.117_111.00768_w/o MS2:URACIL	96213	29415	134601	28366	35989	13294	17067	21632	25488	48391	29153	7073	43414	31158	15058	13358	18381	8699	76560	19485	5678	8408	20799	21025
0.498_805.73798_Unknown	5464	6456	5040	28932	24549	26848	27453	28560	27250	28857	30449	32369	32286	32795	32144	29185	34431	35781	35823	34656	31673	36927	36145	39218
0.618_696.76703_Unknown	5143	13360	6543	26138	23885	11518	22181	36768	19771	10093	28351	61636	18845	34588	42513	28278	56823	46595	42460	55589	57269	40651	37035	53605
1.062_279.98868_Unknown	27573	18437	33318	23619	24083	59986	33097	28945	38951	70028	20616	4088	28203	23927	10313	25997	6173	9527	21435	13298	2579	24123	43121	8859
0.587_668.60339_Unknown	29230	32169	27169	27655	26189	28475	27904	31613	29072	24661	30815	39826	28987	36210	36349	30935	34668	35824	34466	39324	38356	33609	34052	37391
0.568_630.57758_Unknown	41322	45525	41488	26786	27790	28773	30002	28965	29512	28621	32782	37817	29964	35900	33894	33473	35424	36030	38669	40326	40241	38041	34683	39332
0.573_486.66946_Unknown	41800	43769	44169	27454	28490	28894	28906	30285	30156	30441	31781	31915	30057	33459	33270	30774	29600	34247	32730	33228	35885	32958	33987	32659
0.498_97.0006_Unknown	19903	21270	19485	29301	30208	36616	34860	29868	35034	30507	28265	34953	33311	32957	33360	27056	30983	35061	33089	33411	32745	37980	32836	35206
1.27_625.09528_Unknown	144	69	132	54308	75288	1235	99611	43746	70867	59073	29268	17	126163	11916	1680	82	95	5910	9362	433	44	1408	40051	63
0.572_600.58746_Unknown	41262	43039	43436	27502	26809	28418	26812	29534	26660	28312	31979	33525	29567	33926	32725	26663	31129	33527	33301	33077	36943	33071	29365	33357
0.564_804.45508_Unknown	33600	36809	34301	26373	25870	28493	26470	28064	26587	27029	30514	31575	27900	30925	31960	29626	30856	31681	32889	34903	37339	38288	32732	38800
0.567_450.70987_Unknown	32482	35256	36418	25903	25134	26507	24592	26535	25756	29690	29721	31157	27033	29307	31647	29610	32763	31719	32567	33963	31516	34730	32170	36069
1.831_172.02567_Unknown	57232	9720	53431	33724	31516	82680	25616	20349	52341	81390	30476	2694	38287	23748	10678	33488	4384	8952	21037	7426	4029	20372	34651	8878
0.566_628.59064_Unknown	34518	39840	35523	22176	24626	26316	26180	29746	26121	28616	30639	38180	27806	30661	31562	29371	30253	30280	38109	36786	35641	41910	30520	40797
0.567_514.66132_Unknown	34851	39401	38029	26574	26176	28855	26040	27794	27486	30067	28879	30618	28966	31184	30860	29695	32744	33262	33426	35628	34574	36251	33213	37333
0.575_546.63586_Unknown	38268	39441	39840	23908	26609	27156	24782	29640	27229	25972	27053	32724	27699	35692	33593	25766	29705	32982	34136	33163	33746	30363	29442	33510
6.716_541.22748_Unknown	93	780	974	137	888	240	1795	166	1179	431	4038	674	1123	1180	357	157	19891	107	2162	237	1357	55	104	261
0.583_356.77612_Unknown	27382	32044	29343	24964	24133	24929	25694	28863	27449	24131	29592	34503	27321	31121	33535	29439	30091	33612	32174	33342	35249	33202	33290	33130
0.498_647.77618_Unknown	10293	10761	8322	27111	26584	27227	29049	30426	25845	29522	31100	34750	33603	33803	35942	31180	36737	37325	37977	37266	33284	35351	35087	36237
6.553_605.2691_Unknown	177	186	86	165	1316	3086	964	135	963	3105	296	4638	19776	2312	475	310	4470	20	142	161	2730	10	107	44
1.664_190.01775_Unknown	54438	24375	70808	35802	29143	60997	43717	13595	38714	76433	29905	13157	44168	12958	11167	31232	17040	17094	16205	22994	10447	27406	27868	22182
0.573_758.49121_Unknown	38271	43212	39701	25769	24767	25770	27227	28600	27360	23448	30880	34859	29269	31974	35101	28808	31330	33725	32367	35582	37002	34903	32527	35221
0.568_626.58575_Unknown	35828	39884	37068	25022	26356	26517	26164	28303	26576	29019	31363	33438	26515	30796	31281	27454	34168	31594	31544	32688	35996	33999	33108	36061
0.749_280.10428_Unknown	27659	10849	24357	24829	27058	43434	29156	22487	29091	27114	30985	6883	37336	21383	18595	40805	9952	13976	22783	29789	14112	39083	43176	18212
0.572_718.49829_Unknown	42492	44462	45800	25015	25417	25174	28373	29275	25911	24308	28580	32648	26481	32990	34238	29745	30302	31513	29426	29871	37803	31944	30121	33668
0.966_606.07617_Unknown	147	166	104	819	1901	67182	851	815	1187	1161	41875	1040	57532	20165	496	42138	2522	795	1399	526	1212	11081	1837	3224
0.589_612.64044_Unknown	24090	30089	24176	24020	25065	25051	24958	29723	27234	23218	31874	38978	25865	31870	34414	29757	33840	35536	33639	37727	38440	33632	31746	36755
1.53_167.0204_URATE	39711	32424	68012	33492	12384	7043	45332	25861	38733	38213	46655	13547	67721	21430	25755	26671	11680	32264	14416	13048	10761	30174	30530	7475
0.522_484.65851_Unknown	39102	40052	43148	56	26302	35	16	21	40	13	34	112	226	40	29782	29972	13	32364	113	3	11	110	1	4
0.593_590.65924_Unknown	21202	22036	21518	25315	21854	22444	24654	26739	25898	25118	27654	32769	24123	28656	30490	26705	29124	31832	33717	32583	33789	32807	30360	31542
0.634_452.75409_Unknown	77	25017	21517	6441	4048	24749	3432	6998	3189	22822	2370	17162	23200	34647	9373	4449	16875	18845	46210	6420	19622	12204	35034	18863
0.588_670.59802_Unknown	25757	31471	27226	25311	24115	24745	27503	30450	26731	23429	30347	39323	26317	34566	33516	30029	33117	35635	33756	38167	38702	36130	33717	38119
1.093_402.98608_Unknown	23592	21926	25280	8409	13246	46581	30877	14268	21233	57407	25138	5930	10861	31874	16414	23325	11199	15241	11511	26055	5475	30446	45255	15689
1.001_606.07257_Unknown	148	136	111	615	934	66151	178	419	708	3577	40725	47	55979	643	136	42246	118	65	450	77	43	615	717	219
0.576_590.60516_Unknown	38869	38942	40007	28966	25268	27840	28947	29422	27965	28167	31699	34944	26910	35148	37394	32179	32519	34245	35700	34039	39025	36454	34989	36595
1.781_235.08255_Unknown	3671	1570	3919	886	753	2193	536	845	453	3442	1755	2484	2741	6932	16534	2470	840	6740	252899	22435	59727	92137	19959	87281
1.621_196.02934_Unknown	21576	131	25878	31170	46454	51145	34362	26598	31018	66067	26009	6404	50048	21999	14703	22950	10398	13904	22552	19785	7050	25430	40287	14657
0.615_394.79211_Unknown	19831	22695	20297	26865	26145	22260	28588	39499	28798	22425	27925	36720	26009	34183	49150	28883	34293	36232	52331	35357	41024	55095	52293	59539
0.573_640.57263_Unknown	35994	41034	41105	23454	23847	24478	25556	25546	25792	25165	26525	32849	26907	30469	30687	28961	29782	30781	32208	32719	34746	29921	29994	33041
6.315_311.22235_Unknown	25476	43299	6422	13314	9997	33587	9400	12358	6132	173459	11015	11659	66548	5360	4369	63841	4770	9052	10651	4094	3237	1673	26817	10063
0.575_764.49097_Unknown	38743	42982	41151	24220	24785	24051	25986	28120	25815	24286	29662	34262	27004	35451	33447	30134	33437	34618	32803	34046	37511	33510	31963	39228
0.617_242.07761_Unknown	2413	464	594	48535	59553	45324	45053	18663	49173	60827	43145	3159	49891	32244	11695	13078	11776	15714	12916	10506	1003	13760	26070	6625
6.819_583.19806_Unknown	135	209	218	413	291	210	446	72	240	478	46014	557	1837	762	156	130	10835	28	1089	2076	1604	59	117	158
0.504_154.92732_Unknown	89825	91237	93834	22536	29630	29222	28878	29390	29768	26282	31493	32587	26351	33863	40417	38280	30825	33597	34680	35681	39293	33900	34169	37168
5.539_351.21793_Unknown	20599	15978	11663	1729	1184	135419	890	5809	3829	121031	1413	7349	38979	65706	61179	13818	1061	10827	3964	931	4713	34148	49742	1902
0.496_762.71698_Unknown	24838	26744	26600	24991	24564	24020	24895	26680	23988	26976	28890	29952	26579	34501	31153	28015	28738	31135	30940	30794	32574	31388	29288	31908
0.571_624.58722_Unknown	33046	28669	36716	22205	25486	24836	24356	22290	24501	22885	29342	28039	25375	29200	29270	28374	27492	29740	25201	31954	28776	30081	30530	33100
0.494_568.79865_Unknown	27960	30808	28047	24965	25487	26335	25382	27189	24049	27112	27662	31282	27441	33920	31996	28825	27438	31331	31314	33473	32886	32811	32574	32102
0.571_680.50293_Unknown	38455	39126	40191	24894	22698	22729	25098	28736	23946	24070	29249	30880	23343	27931	31866	29569	29049	29905	27117	30565	34762	27729	29205	28922
2.809_245.01239_Unknown	15165	11044	6540	1946	295	42241	1575	18417	2607	468474	418	5133	459	3672	7555	506	4232	8200	1477	104	1680	341	1172	252
2.778_245.01144_Unknown	15165	11040	6666	1976	1009	42317	1569	18323	2600	235	420	5090	22	15	7526	26	4183	8135	214	98	1658	340	1151	234
0.604_278.85812_Unknown	11784	13504	11343	26121	18189	13801	18394	24883	17779	13035	17679	27003	17829	25853	42374	20405	45539	38866	32812	46463	40044	36195	31900	42276
1.626_282.08551_GUANOSINE	194	298	207	11911	16960	22678	16574	6200	26770	125129	22240	17045	29839	23277	21618	15960	4235	17944	57872	8400	27162	16261	35364	9283
2.403_285.10959_Unknown	2157	3016	983	37610	33298	31600	24580	17098	35565	72945	26900	14298	46367	14499	34983	28228	18430	22488	16735	5637	1635	22806	26667	14258
0.498_707.75781_Unknown	7479	8122	6056	21710	22903	20647	23744	24954	23434	26170	25698	30686	27685	28879	28807	28233	28999	31667	34375	31462	27247	33083	28990	31281
1.223_288.12064_OPHTHALMATE	147	32	82	6971	10388	19746	16450	8125	10522	21303	9601	1080	25619	9692	23151	13680	2505	11100	77642	39469	39859	36805	53541	38464
0.572_778.46173_Unknown	37713	37154	37639	21560	22849	21341	23028	25016	22605	21532	25681	30438	22305	27838	30475	27158	26953	28019	25874	30026	32514	28500	26850	30930
6.103_522.28265_Unknown	236	204	176	632	1017	437	1538	706	804	949	258756	589	2262	230	260	272	11627	47	310	172	460	153	55	80
2.225_117.05633_Unknown	77991	79844	112039	14851	26711	15158	15353	8977	13052	26569	13951	8179	24134	19942	16521	27296	17085	19475	62995	51598	20966	45684	45719	48989
2.184_117.05546_Unknown	78027	79889	112094	14839	26683	15154	109	186	172	26556	13951	8179	24134	19919	16510	102	17074	19503	62980	107	20947	45671	45688	151
0.558_582.58881_Unknown	33632	36235	37139	18533	23742	21444	23084	23284	22008	24625	26173	26084	22292	26748	23858	26537	26334	29255	27342	27095	30748	25923	25645	28324
1.058_797.02039_Unknown	14125	13922	12923	22172	22897	42470	23979	28731	28233	39914	18027	9330	23326	99187	39282	22011	22541	29999	73468	63208	9607	94310	128619	41726
0.608_594.74615_Unknown	8746	11027	9772	25310	19317	11923	18556	29902	19414	10265	20577	53926	17582	32640	40204	22146	48878	50054	45051	54320	60993	42433	36383	55007
0.924_565.04688_Unknown	107	102	191	753	1876	45926	1986	756	1278	1682	30033	374	55102	14148	1777	26234	558	875	1311	347	211	9058	1182	728
7.379_484.27762_Unknown	42	106	794	16	479	180	3146	92	245	309	56665	966	4805	1244	1052	91	15609	44	2706	1605	2446	186	45	31
5.958_253.14671_Unknown	14933	21433	17786	7761	29328	6152	24606	7484	6509	7963	7255	21034	6514	5423	26663	7588	9399	23499	57843	29314	35260	124554	23767	7415
0.566_280.82828_Unknown	26309	34536	32255	24341	22648	27298	23766	20294	24204	29559	25501	28154	25961	27121	24306	26721	29378	28362	31572	29759	29469	32390	29604	33477
0.502_514.8075_Unknown	33334	35102	34642	22331	24537	21618	24405	25868	21367	23613	25349	30018	22931	30154	30282	28557	25030	28331	27279	28371	34627	27133	30371	29576
1.28_457.12408_Unknown	89	185	99	26363	76215	34910	54725	27299	42746	13483	12842	109	27175	5841	1715	120	165	4268	13972	770	70	1192	46988	671
0.497_340.86188_Unknown	21588	23780	20525	22356	22490	24523	21590	24292	21567	25233	25313	28379	28036	28642	28462	24014	26589	29664	28860	29294	27584	30089	29044	30813
1.476_338.06818_Unknown	269	495	496	27899	36217	52851	27795	26277	58296	46312	26624	3564	53690	17995	7971	30919	7398	13379	24299	15073	5743	19532	23635	6379
6.112_293.17557_Unknown	253088	230235	236289	27009	24387	33488	23285	23589	19714	27741	14850	21381	24012	38607	28913	24960	25719	33300	22720	19433	22583	20255	21835	15296
0.572_548.64624_Unknown	31941	32710	34937	23934	20253	23527	22768	25292	22651	23712	28149	29915	24129	27541	26583	28753	28225	30197	31380	29392	29488	30395	27772	30160
1.494_100.00309_Unknown	800	20	313	30085	36553	32002	30732	36286	24467	39795	25183	8873	31106	16162	15634	25434	14075	15786	19143	24119	8626	22091	36931	16974
0.601_416.77588_Unknown	21156	22189	20374	22247	22288	22936	23213	26759	23232	18747	27536	34067	25254	31054	33257	25351	29734	30833	30876	36178	34280	34591	34156	44726
0.594_550.68146_Unknown	22245	26442	21320	22596	22227	22747	23650	26039	25268	20473	25958	31049	24156	29940	29734	25955	28927	30201	30175	31217	32185	31395	29258	32005
0.648_160.06178_w/o MS2:AMINOADIPATE	45132	18524	39838	24159	26108	20180	19602	9193	40409	33720	24617	2533	16335	16770	14349	14510	4703	4381	79924	23727	13282	55509	22431	57284
0.498_865.71332_Unknown	4132	4638	3667	23835	20595	21016	21175	22499	21444	22779	25443	28137	25408	27125	25090	24323	28001	28455	29408	28861	23497	31007	29735	27599
0.493_546.81311_Unknown	22656	24193	21352	23690	22459	23777	23544	26930	22423	25456	25748	28862	26607	27264	29520	26211	25069	29161	28821	30881	28965	30449	28857	30496
6.343_598.28528_Unknown	134	62	50	355	2221	1001	7787	236	1752	1715	55869	303	405	122	319	267	15671	83	234	151	112	47	34	29
0.613_388.71188_Unknown	18052	10	17170	21841	22141	11	91	22711	22866	22	26197	28336	14	27166	26907	25576	25878	27765	26892	28901	31425	27672	26356	28988
1.47_424.13373_Unknown	923	540	604	17015	8874	38615	24949	7472	36299	90794	26426	3938	40679	8890	7414	47041	2686	8766	17065	9280	4973	15263	18921	7313
0.586_728.55609_Unknown	22671	27775	23544	22797	22851	21215	23839	25922	24107	19270	27121	34244	21827	29104	30614	27137	29269	31112	28784	32559	32210	30553	27737	32834
4.725_369.22812_Unknown	24784	17054	44541	334	1503	116023	584	6308	123	38398	3734	2799	29967	53845	32304	13317	908	6036	6756	3171	3350	30556	58724	10096
0.567_368.75739_Unknown	35851	35567	39822	22920	24325	25785	25856	26320	25679	26317	28818	29430	26431	29114	30119	27285	26596	29212	28977	29425	31000	29405	28901	29445
0.569_690.52576_Unknown	33535	36559	35529	22691	20841	21160	22169	26275	22428	20824	26195	30238	21986	27394	29083	25780	27049	28187	27282	28943	32166	24658	27305	28298
0.873_426.02054_w/o MS2:ADENOSINE 5'-DIPHOSPHATE	372	635	439	1110	4220	243266	1949	3718	4658	165895	1000	174	5824	28396	4023	2200	344	414	716	241	222	1041	1201	160
0.497_663.79242_Unknown	3517	4094	3651	21667	17004	19903	21184	22097	19932	23159	23767	24419	23308	24488	25008	24348	25466	27145	29336	28112	22948	28788	31220	28413
0.57_664.55298_Unknown	31787	33705	35117	18657	22014	20878	22379	20664	21751	23425	25492	27392	24095	28419	26884	25614	26896	23306	23768	26597	29053	30442	22784	30000
0.489_380.85114_Unknown	29127	32022	32444	21305	20949	27641	22237	23283	19737	26929	25910	26943	28331	31806	30986	24629	26422	26957	31515	28152	26661	29248	32148	31731
0.571_606.60059_Unknown	30505	35458	34856	23292	22497	22904	24754	25559	23259	24024	26903	31464	25294	28670	30294	27975	28210	29028	27195	32700	27687	31380	26410	30922
0.601_376.8129_Unknown	17008	20138	17349	25895	19274	20770	22338	32789	20657	18078	23803	32049	21897	30662	29780	21987	27829	38803	31566	31945	46214	31785	33634	45418
3.462_434.16019_Unknown	734	509	304	32706	50751	40036	37500	7162	12719	69767	44460	895	128196	14798	3194	10299	1497	3508	16160	334	2509	228	30022	575
6.348_311.22128_Unknown	18029	26057	2826	13254	7853	31346	8114	11091	4605	296470	15813	15075	114404	45045	3296	64661	3713	8230	12358	4113	1588	790	37763	10023
0.567_688.53448_Unknown	30361	32175	32495	19032	19216	19938	21148	22675	20601	18909	22605	26497	22141	25344	26093	23809	25759	26401	25955	28011	28512	27571	26556	29817
0.581_564.63385_Unknown	32200	32464	32157	22969	21631	22584	22017	24970	24587	23000	25572	29751	23659	27168	31826	27110	27554	31101	28177	30662	31505	32012	28065	32579
0.661_390.80554_Unknown	4864	9171	3537	7519	5173	9975	19849	8287	16361	5643	7214	62859	14081	10232	12312	21557	62218	72451	16179	18401	17444	14527	12573	18426
3.43_173.08086_Unknown	148110	406135	63832	25931	16401	16275	16089	14950	14701	53131	22515	14728	36489	18436	16581	33030	16679	17868	42790	18440	30833	17031	20891	24030
0.488_464.85178_Unknown	35963	40803	38440	21465	21501	25281	21990	23150	20311	24116	23708	26749	24719	29970	29092	25058	25865	27843	28831	27446	29891	27738	28970	30528
0.606_512.76373_Unknown	11638	13362	10961	20431	19012	15159	25069	30197	23922	12624	28397	31410	20204	36797	41955	23208	48396	50912	48423	54015	56070	44904	39910	55518
0.498_723.78046_Unknown	3233	3639	3009	21062	20254	20276	23210	23422	20364	23224	24055	25877	25931	25994	23817	23914	25164	28502	27362	31121	22107	27178	29048	28019
1.416_59.01418_Unknown	511	568	983	11580	7684	11367	5704	8627	8479	11055	7361	11014	7220	25450	11946	5001	3650	22756	68836	47819	28055	77619	26414	56068
4.349_321.04211_Unknown	5679	1930	4781	3178	2643	25076	3095	1838	3751	221	4999	7468	5469	5897	4057	15345	14930	3244	7096	1193	2298	3555	1151	11041
0.604_510.76416_Unknown	11375	13153	10450	26122	19836	15293	23598	31569	23705	12858	27903	31060	19528	28597	38959	22785	45901	48094	45643	50074	55338	44096	39388	53259
1.491_633.09039_Unknown	593	279	515	18168	15867	8834	22653	30351	18369	27240	14662	4692	48402	17357	7466	24185	17605	6961	43921	25332	4557	41147	45665	12885
0.591_494.72562_Unknown	22958	24498	22012	22207	20238	21354	24555	25818	22788	19938	24649	34528	23640	28666	28551	25273	27865	28929	30563	32136	31285	31652	30054	32446
4.079_471.138_Unknown	70389	68981	63430	7543	6386	23455	7992	26033	7463	23070	23388	26007	25713	18090	13894	25960	18273	16281	15196	14388	10669	9732	12638	9004
0.498_767.73853_Unknown	6451	6856	5430	19733	20147	18548	20826	22083	21172	22430	24361	26053	25678	24476	25709	24421	27579	27344	26158	26556	23983	27775	27102	27673
0.595_528.71954_Unknown	24075	23958	22687	26563	18498	25293	27492	20020	26768	23003	28459	39082	24019	29509	38062	24856	33356	29163	33676	35775	36753	39824	30077	36048
0.494_642.75049_Unknown	23374	27406	24489	20529	21881	21989	20518	21811	19403	24320	23547	26125	22792	29691	28968	22734	23972	25370	28166	26744	25794	27132	27890	29398
0.612_572.76825_Unknown	7017	11179	6699	23175	17136	10940	18163	27528	17560	9432	22656	43187	14855	27187	33527	18949	41316	43163	41171	45928	44300	36207	31821	46209
0.747_112.98538_Unknown	15419	15479	14865	30189	22438	26223	19467	16329	22836	24939	21895	13528	56295	14269	11405	98969	15065	20570	21106	12332	9948	21927	14034	10422
0.591_554.68195_Unknown	19127	23187	19596	20966	20310	20735	22921	25301	22189	18692	23643	30648	22901	25910	26752	24237	26722	27464	26767	29279	29203	29549	26233	28511
0.502_656.74719_Unknown	31918	31610	30846	22768	24107	21758	21390	24983	21538	21651	25263	29114	23521	31396	30181	30099	23896	26981	25272	26220	32839	29168	29279	29588
0.781_558.11096_Unknown	24	59	138	44166	49007	36018	31195	12837	59887	31267	26619	951	60017	19010	6756	24969	5076	6422	11972	4225	2374	14237	21508	3000
0.569_658.54602_Unknown	34242	36777	34874	21599	22330	23442	23516	24851	22845	22456	24649	28454	23718	27024	28349	24958	26889	28299	26084	30004	29962	26260	27736	28100
1.106_374.04089_Unknown	62079	14081	91077	21481	16748	30146	17467	13463	19580	53690	14794	3176	24121	10161	16378	18248	4069	4075	28770	8255	4497	11355	13200	8369
0.497_892.72388_Unknown	3456	4023	3449	22177	18214	20910	22395	21371	19575	22397	25381	26245	26243	24040	23511	21204	27411	26353	26272	27904	22993	27013	26279	27566
0.572_800.45868_Unknown	28456	33684	30857	20141	20498	22655	21356	21854	20278	20621	25644	26616	23417	25965	25178	25198	26294	26602	24521	26578	29907	29733	24179	28776
0.654_447.06485_Unknown	1839	391	1828	15814	19673	52841	14745	13499	36106	24939	18942	3892	31916	19267	14751	34876	5606	18038	34081	30558	5912	33232	17334	8331
0.783_638.00177_Unknown	38	29	96	38664	43348	32890	28170	12594	46747	31529	26554	1064	52630	30889	8537	23552	5983	9292	17105	5722	2858	17797	29398	3524
0.68_292.82776_Unknown	4896	6213	3088	33780	18958	4993	18753	34693	20954	3886	26078	71262	9371	41747	54542	24999	94405	72408	30906	72156	99660	82933	57546	111564
3.162_399.14313_Unknown	9667	40280	420	50445	35231	22820	31623	26646	38566	15518	15296	39789	20326	7301	13493	15714	74700	14629	14944	6791	6347	7141	9244	10605
0.498_876.71069_Unknown	4891	5809	5095	21648	20301	18191	21223	23664	21115	24106	24525	26787	25167	26823	25672	22223	27860	27512	28691	29306	23408	30002	28953	30565
0.498_854.71973_Unknown	3923	4895	3786	22018	20331	21778	21536	23633	20719	21371	24313	28619	27020	24373	24644	23408	27436	28222	26957	28870	23606	28010	28450	28634
0.502_416.82901_Unknown	57783	59214	60054	19369	23157	23212	23978	25873	21749	24485	24040	30470	21836	32030	31964	30310	25232	30211	23610	27900	36182	27299	32750	29973
0.572_722.50751_Unknown	36535	35513	36625	22671	16564	22106	23206	26740	21213	22260	27176	29444	25098	25470	23786	26855	27480	22954	28802	30804	33558	30852	29601	32081
0.572_608.59442_Unknown	26476	31369	30569	20513	21959	20290	22803	22504	21384	22701	24137	25349	23700	24221	26086	22639	26605	27779	28927	29161	26675	29846	28264	25844
0.578_614.59357_Unknown	28133	31280	24449	21866	20530	18124	19448	23013	23069	19139	24394	32551	23384	27949	28613	23041	28889	32623	27491	31267	32323	27352	29505	32891
0.567_334.79129_Unknown	19151	21500	21331	20481	19795	22761	21312	21231	21901	23320	24393	27091	24123	25798	24871	24200	24879	27661	27987	29351	27934	29624	26239	30706
3.123_355.02704_Unknown	46716	7966	27630	22430	14581	19549	20172	8420	5412	19272	21357	14789	21034	10406	18087	18053	20083	15278	49760	14999	12856	23904	33538	72996
6.283_630.3183_Unknown	89	117	91	147	20665	2673	10446	86	11338	3910	1556	5214	10956	2353	1151	138	4989	38	518	797	3557	24	58	178
1.554_161.04593_Unknown	14329	479	834	12728	13028	17165	10833	7868	13986	29200	14299	4385	22837	14452	16967	17262	5450	9604	62676	22695	12508	47882	23444	37166
0.647_467.9548_Unknown	15632	17010	14222	13134	12470	19970	19689	17782	17098	27253	19656	11836	28275	28881	25065	28302	8176	12385	16130	10630	6817	19389	21342	11698
0.616_300.86588_Unknown	11394	15219	11714	19357	17227	15177	17116	22594	16751	14764	21248	32638	18342	24095	27012	20905	26104	25545	23392	25855	27711	23115	22994	25644
0.596_508.72437_Unknown	16982	16876	15773	20963	18620	18705	20738	23416	21792	17387	22100	30390	21575	26580	27367	23153	24783	28077	28152	28885	30081	30345	28020	31005
0.625_510.85675_Unknown	15374	26286	16583	18348	17512	12452	18966	24075	15725	12396	23331	26940	17344	21213	21387	23069	24345	21281	18056	19160	20404	16114	16979	18578
0.623_630.81573_Unknown	8864	18973	10898	19409	16772	9380	17236	22664	15906	9329	22356	31275	15113	20063	21222	21216	27499	21538	18873	23518	22652	18007	16546	21044
0.88_425.06277_Unknown	15064	25013	21933	23842	21150	58251	32263	15691	21115	33452	23626	16558	47763	8825	21496	18289	13776	22840	7763	10772	11712	20558	22178	10435
1.124_734.08026_Unknown	47	158	82	28709	38846	19660	27393	29256	2523	638	27162	66	39627	14164	72	21952	1830	798	846	6588	159	1999	19987	2279
7.197_325.18423_Unknown	93143	76706	127627	67871	137993	86492	55335	59548	57757	84120	18562	51202	296132	83231	18166	277417	16713	62763	92364	46670	11766	26785	55096	51504
0.569_550.65228_Unknown	26136	23593	23647	20567	21789	21066	21890	24834	20680	21595	20623	29210	22587	29967	28737	25031	27741	28886	26711	28846	29465	25212	25824	26868
0.567_456.70221_Unknown	27713	31889	30003	19182	19909	21264	18870	19662	21578	23736	24118	24418	22110	22841	22432	23099	24688	25575	26900	28181	25962	29696	24226	29813
6.356_669.32458_Unknown	358	253	47	223	835	1307	621	204	460	297	9077	1401	1662	572	378	505	4366	135	301	539	314	115	89	85
1.476_709.12085_Unknown	143	118	165	23177	27701	26174	22757	18794	33331	29543	20986	5624	33609	22975	11203	24025	10120	17252	28703	17199	6711	20360	26115	6944
0.592_492.7243_Unknown	17847	21580	18694	20039	17713	18080	19308	22406	19349	16708	22566	27236	20865	23424	25191	22198	24894	27492	26469	26935	26647	25383	25095	27255
0.591_672.56482_Unknown	24566	26974	27947	17889	17807	18766	18723	22224	20403	16363	23108	27978	19361	25056	25796	20985	25031	28311	24664	27349	26139	24786	24881	28961
4.397_159.10342_Unknown	24687	42495	21912	23159	28915	14353	20175	19473	20006	22785	24660	13266	29058	13288	27636	14233	13961	32827	37996	23607	16232	20398	21257	18025
0.572_634.55707_Unknown	27592	29723	28327	17155	17387	17561	17357	18315	18058	17599	20461	23949	19202	22132	24088	20148	21733	21672	22446	22444	25556	22347	21722	22943
0.614_598.78497_Unknown	5625	10609	6335	19783	15639	9367	16060	27588	16428	7092	21904	47042	14548	26996	33671	20592	41349	37749	33502	43799	48952	32233	28877	40670
0.594_510.71472_Unknown	18819	22539	20190	21760	22442	22185	22377	23531	23078	17396	23694	29953	23960	28998	26655	25338	30123	28842	30960	30140	29199	33540	29897	31688
0.571_780.4671_Unknown	31018	33012	29767	19261	18686	17447	20159	22235	19475	17822	21891	25408	17322	23627	23979	21961	22074	23869	24764	23757	21622	23794	24850	21401
4.281_290.0647_Unknown	22777	16166	34151	23309	19791	26808	21612	13148	22547	22426	22446	14375	27292	21943	15213	23802	30493	23883	34959	39644	12761	25799	30561	21156
0.497_783.75647_Unknown	3093	3032	2329	19671	16723	18936	20625	21471	19259	20078	22857	25304	24685	21689	23132	22311	25590	26129	27579	28113	21546	27773	26586	25374
0.566_336.78842_Unknown	24738	27244	27798	22786	20368	22368	20008	26175	21833	24383	26906	24106	23824	24620	26301	25756	26421	29370	34265	30394	27581	27522	25447	28113
0.568_426.71921_Unknown	31708	32051	33644	19311	21427	22650	22247	21428	21765	21511	22911	25528	22631	25730	25067	22375	21697	25007	25277	23788	26376	25130	24483	24500
0.662_516.80389_Unknown	506	11964	198	1778	1348	407	1186	25444	1010	609	23407	43655	1414	28401	30067	521	37212	37832	32454	41893	42942	31240	29528	40730
2.042_662.15601_Unknown	59	95	71	1205	1818	129129	2847	10642	16562	186488	3338	2430	16365	41949	10056	12989	268	5572	1743	719	1324	10829	11500	387
0.68_294.82336_Unknown	3921	6907	3256	25651	11601	5003	19170	35014	20747	3485	24362	98045	9147	24248	47941	20290	92330	75548	33452	110340	99603	94900	79865	83847
5.704_187.1349_Unknown	23822	22100	11230	22992	30331	15625	18985	22926	20708	18420	21665	12396	29365	11095	28206	13951	12727	36220	40578	27927	13804	21756	21993	16309
3.252_283.08212_Unknown	1567	1397	982	1026	1270	8001	1968	7629	3165	167214	1352	4575	25707	27228	20787	9336	957	10504	64689	16517	14317	2776	37953	16255
1.932_241.08394_Unknown	1650	2815	1975	13258	8610	34587	12641	6915	9536	30816	21215	6599	30746	19909	13639	21891	10622	13066	32010	33007	11378	43928	19082	43035
0.521_660.52209_Unknown	19	34477	33812	25	4	97	57	24	10	0	4	33	32	103	20420	2	4	8	0	14	32	221	3	16
0.614_634.76349_Unknown	5042	8961	5580	22030	16489	9235	16443	24739	16626	8865	20483	43034	13849	25614	31963	21510	42283	36077	35127	41901	45136	31049	27138	41851
6.722_583.20166_Unknown	637	458	434	264	1190	489	3100	269	655	1537	22035	756	792	3309	1427	388	19552	196	4785	2667	14207	115	88	850
5.369_443.15637_Unknown	1419	1409	2860	10380	14702	70858	7606	11691	10379	139606	8047	9048	21162	19323	10290	26716	6483	14417	10275	5327	3823	8155	12733	11853
0.613_516.802_Unknown	7132	11377	6833	19333	15623	8997	17051	25504	15464	7871	21713	38319	12653	25551	27735	19243	36293	35195	29931	39031	41237	30901	27754	40365
0.59_608.64093_Unknown	21737	23670	20634	19960	20226	19165	20997	21720	21167	17920	24045	28728	22033	26073	25488	22671	25058	26374	25792	27292	29578	26859	25090	28575
0.571_776.47229_Unknown	30145	33728	34264	16538	20801	18089	19708	22880	19872	18328	19894	23963	20848	23045	24818	22353	23206	24083	23987	23145	27940	24984	24027	23296
1.802_176.0563_Unknown	8651	903	8318	20210	19787	33725	29925	9042	24515	52146	22222	6260	33721	8305	6894	28223	7125	9995	20914	18917	8920	23983	23356	20018
0.569_724.52515_Unknown	27713	31908	30524	18808	19374	19996	22922	20204	19699	19238	21939	25376	21214	24249	23900	20356	23862	24467	25816	24976	27507	28210	25993	27418
0.565_686.53473_Unknown	25663	28186	24531	19215	17136	17432	17141	20662	19694	19319	24101	22464	18541	21429	20170	20414	23130	20873	22021	24161	26520	22193	20410	19486
1.558_346.05688_w/o MS2:DEOXYGUANOSINE-MONOPHOSPHATE	525	8360	306	2983	6778	204984	2677	3932	753	150743	2440	320	5241	6949	1434	2660	579	1055	2956	692	510	787	3055	954
6.733_483.32901_Unknown	296825	54948	4145	321	709	941	1418	528	596	795	14655	264	1502	559	1997	366	5867	124	3407	1297	4103	190	57	540
6.082_517.13818_Unknown	2273	18508	2294	35889	15773	26502	27090	20993	10691	19677	22593	10952	10030	8535	8469	35603	17896	15285	12378	13246	1868	6221	22741	10671
0.584_726.57184_Unknown	19262	21411	17565	18408	18274	15962	22083	20822	21594	17121	25045	27691	22401	24466	26383	21308	26945	24867	22142	27548	24950	27309	23849	27669
0.6_217.03134_Unknown	1869	72	1792	43178	27200	34953	20857	6514	36358	125902	10964	8808	13615	12360	1972	5616	30720	3719	12584	6476	8786	3273	2893	8769
0.585_786.52289_Unknown	20010	26306	21128	20459	19788	19536	20377	22789	20812	15785	23501	30967	21363	25037	27113	22953	25859	28091	25431	28531	29073	26458	26107	28587
2.093_382.10138_Unknown	25954	14465	246	16022	21653	37060	27469	14710	39718	63847	18574	4374	40684	16009	12115	24845	3530	10266	16575	6372	6158	13192	25289	3731
3.391_462.19083_Unknown	220	292	43	30458	20693	9889	32428	15544	6004	79730	26970	624	118119	13678	1189	11653	1238	4761	10061	285	347	140	24226	1495
6.113_213.14906_Unknown	9706	17967	18940	13633	26365	16311	10870	13617	13936	26521	11794	7196	25336	12118	18941	14814	6491	23569	50901	25844	10579	17158	18434	17152
0.586_730.55005_Unknown	18112	19492	18665	18035	15842	15379	18502	20397	17913	13793	21023	23463	17812	21243	24506	19398	21481	25703	22706	24983	26364	23667	22391	26679
1.503_325.04239_Unknown	1359	1434	2004	2197	4257	47439	10387	10670	35027	70390	7305	25053	12837	25426	19368	24099	1794	24312	14078	6417	3513	36732	22006	2196
6.283_662.3269_Unknown	37	73	75	123	16176	1938	9151	142	9947	2829	1365	3511	8999	2201	1127	211	5045	82	70	965	3148	55	30	11
3.31_399.14209_Unknown	34298	168059	2967	42488	34137	26235	23694	21249	34423	20078	14827	30966	24916	8788	10834	20207	45756	19441	13783	6336	3147	6762	12818	9742
1.481_609.13171_Unknown	433	401	643	43390	6732	4309	89445	53785	25254	1311	54653	425	9466	17390	12106	1312	1752	10334	26958	3899	13200	1603	31024	1025
0.497_778.72577_Unknown	11789	10896	9767	17991	17387	17056	17949	18556	16221	19389	19138	22913	19360	22691	23353	19709	19833	21113	23277	22662	23373	24110	23434	20379
0.568_748.48804_Unknown	29346	34429	28560	18637	17496	15806	19762	20775	19247	16812	21079	25263	17977	21262	22891	21049	22514	24607	23476	24832	27434	22651	24031	24681
6.67_494.10522_Unknown	27355	35259	62793	38918	45712	13722	28611	32982	37762	42567	14722	48484	21194	29204	33167	17597	516171	149290	268323	183998	84462	165716	133401	134871
0.879_320.99414_Unknown	12043	13479	11962	13944	17546	12687	14630	10846	14743	19342	17620	12543	29213	6317	9564	19665	9462	13136	7713	8405	7710	11022	14269	9349
0.925_303.03238_Unknown	490	750	2658	21775	1436	26588	16580	1482	1080	55230	14211	277	35117	1146	1532	19261	6878	596	28217	8363	129	13903	624	11445
0.929_187.04259_Unknown	73302	73142	68440	24104	48124	23698	31857	23259	31617	39271	30833	3466	21887	5335	12950	37742	3990	7827	1405	1595	3829	8756	7965	2568
1.492_306.04529_Unknown	208	583	151	10625	14170	25190	15450	18677	17977	26520	16658	9716	18542	14847	15678	21005	4185	16670	14797	14189	4660	25291	27464	5332
0.502_634.76025_Unknown	19462	21192	19321	18625	20177	19994	21046	20340	18514	22785	23201	23242	20798	28025	25540	24012	21685	24151	23525	22012	28716	22594	28447	24119
1.593_304.06061_Unknown	557	1672	258	30229	46779	24759	23756	11752	2503	2359	23364	6105	44396	10224	1983	37285	5396	2440	5313	7299	8355	1950	13288	18077
0.569_666.56342_Unknown	24543	29879	27814	19800	18922	19065	21812	21642	18206	21533	21741	26160	19633	23291	22329	22038	23880	24231	24615	26713	24206	28192	25979	25463
0.497_266.90677_Unknown	18608	20252	18788	17935	17560	21421	20016	22009	20281	20137	22337	23644	21256	25203	23938	21401	22020	24627	25077	26621	24881	24677	25255	22803
7.179_494.10596_Unknown	8264	8934	9233	17408	13041	14662	18590	32037	18594	14235	19664	29691	25362	254246	250190	168544	264481	209800	252823	109182	176278	270330	222999	187095
0.645_565.93646_Unknown	14084	18099	12379	9913	8847	14438	14530	15092	11735	20205	14375	9950	20170	21725	17342	21905	6520	8878	11590	7695	5010	12910	14190	8648
6.347_676.30609_Unknown	108	29	6	98	2330	606	4417	148	1418	782	37043	420	2411	256	80	283	9714	27	58	169	352	5	35	23
0.571_488.6676_Unknown	23381	25998	27605	14785	16486	19124	16596	19022	17958	18021	20507	20859	20022	21333	20374	18890	21052	20136	21654	21947	22952	20846	18308	22705
5.15_498.28922_Tauroursodeoxycholic Acid	42	73	36	52	3513	146277	3399	3055	2342	166	145557	1398	15851	18808	7871	5653	1562	5094	11710	2092	6276	2458	13193	15083
0.779_604.07318_GUANOSINE DIPHOSPHATE MANNOSE	72	84	251	26808	55909	41733	31339	20526	46169	16309	23746	608	37676	10908	4168	11862	2901	3873	7923	7390	795	7742	16371	2350
6.728_619.2453_Unknown	117	146	138	157	1241	611	1217	91	310	995	12235	305	813	152	130	150	1416	30	373	99	66	38	130	30
0.567_668.55334_Unknown	26180	28892	27031	16230	17304	17591	18799	18577	16326	17511	19922	22769	17968	21248	21997	21106	21129	21583	22986	23997	22518	23047	21715	23605
1.479_289.0661_Unknown	3991	3583	3696	16308	9997	20527	16845	11250	24754	38189	18386	9035	30620	21109	11162	31331	5868	10446	36007	12430	14181	25790	25932	11986
4.28_467.1427_Unknown	16968	9613	38434	458	19518	33099	18173	6256	19938	23958	18816	6182	29676	7031	3173	26608	8988	7307	15096	20523	3457	18155	19217	12040
0.63_476.01306_Unknown	30542	9479	32541	20839	18265	29100	25538	13881	29951	30661	19499	6497	21991	17824	7233	20991	7175	8447	8592	3467	3464	7605	13875	3217
0.494_522.79327_Unknown	24080	28903	27881	16817	16470	17883	16681	17285	14986	20700	18950	20463	19212	22807	23126	17774	20737	20052	21830	21904	21996	20424	22311	23734
1.104_588.05292_Unknown	5372	816	9696	348	289	44126	30305	166	37256	172	206	587	37656	1114	1177	959	562	366	417	219	674	166	1134	192
0.497_603.80957_Unknown	6460	6555	5764	18403	16062	17750	18666	19022	16949	18869	21283	24396	20039	22075	19746	19272	22788	23599	22585	23191	21184	24218	24205	23119
1.541_231.10796_Unknown	13052	8798	12660	18114	16016	35897	21547	13698	19519	36789	26566	11808	25599	9385	6900	19306	11092	14129	13578	15869	7372	19938	17722	17312
1.831_204.05135_Unknown	40572	7474	32402	23082	22080	55312	17456	13414	35481	56513	20537	1701	25221	15558	6521	23485	2861	5614	13202	4530	2347	12604	21279	5912
6.731_967.55011_Unknown	98	159	180	91	26	78	114	56	40	31	8044	40	43	65	68	69	1121	14	55	10	91	16	59	40
0.623_296.91183_Unknown	15293	20944	14353	16913	17154	13578	17677	21238	16129	14660	20971	26169	18105	21374	25047	21601	22966	21683	19500	23425	22492	20398	18330	20988
2.695_302.0451_Unknown	18155	12279	24187	25098	30341	36833	24230	16716	23653	44964	20486	4651	33177	16807	10481	16175	7720	9254	16300	14096	5287	19950	30759	10982
6.598_319.22928_Unknown	10857	3246	20974	126	484	44476	56	404	227	413981	302	657	13072	4925	649	10608	46	485	458	40	57	9381	1677	165
0.579_616.6037_Unknown	23592	27639	26254	11179	16607	8585	19520	20369	17588	16705	20713	26465	18899	23037	25146	20311	22300	23879	21871	24968	25763	25135	22257	26866
2.042_505.06787_Unknown	96	37	90	15845	12510	28742	11685	10678	26319	34691	15287	5750	24214	16985	10917	27102	5778	14916	33737	39553	4492	46226	21154	12321
0.589_446.7196_Unknown	20441	20613	20804	16536	15708	16232	16186	18039	17473	16555	17737	22528	16778	20173	21845	16937	20106	21709	22026	22029	24117	21025	20184	23036
1.085_954.27832_Unknown	11963	5069	13631	44408	65386	17409	40139	8291	32390	23495	40424	60	81028	1089	574	14673	344	968	4662	1769	434	5863	11796	971
0.613_585.61511_Unknown	22696	26477	24127	16375	13	11	17928	22	17494	14740	21	25654	16604	22554	22781	19594	12	23050	20809	22430	24213	17	20260	24953
0.497_958.6712_Unknown	6789	8437	6669	16874	16221	16643	15859	16786	14754	17534	20104	21614	21665	21983	22075	18724	17591	17230	21578	21926	19536	20735	20856	21294
6.538_494.10855_Unknown	18028	24650	34090	14272	14084	9583	20290	16784	10601	32227	5673	24459	7205	10299	50958	4075	27125	9016	12997	10851	13210	36490	13443	42485
4.86_512.26813_Unknown	348	905	206	46	536	123034	1687	1601	1142	3344	222659	414	19238	11025	5607	1393	379	1813	4686	705	21520	450	16211	6719
0.594_434.77036_Unknown	16514	19460	16188	17521	15257	16176	17141	20520	17803	15351	21162	28429	17940	22843	24957	20439	21308	24052	23036	26097	24641	24807	23230	26033
1.831_128.03586_Unknown	35660	6955	33200	21758	20521	53024	17444	13543	33248	52533	19913	2270	23722	16334	7644	21894	4009	6378	13832	5860	3011	13884	22779	6639
0.568_366.7597_Unknown	25011	25886	27431	15801	17380	17343	18165	17765	18001	17029	20273	19848	18248	20207	20036	19300	17982	20194	20664	19613	21121	20002	19477	21286
0.856_178.01672_Unknown	31051	27814	6984	40360	30286	13339	26041	7284	3291	82042	21399	2147	126209	9158	1339	28415	7680	3748	13012	85	32	106	16828	6425
1.545_435.18365_Unknown	1650	140	430	19821	17881	31646	23376	9370	21028	39297	26677	2733	29386	3782	1763	28197	4187	6679	11970	11568	2997	14654	13881	13772
1.475_609.2196_Unknown	326	304	144	21388	30092	35380	20396	17191	36837	31018	21202	2422	34102	11770	5052	23175	4354	8858	15971	9651	3545	13143	16875	3715
1.475_305.06583_Unknown	577	1066	227	20460	26232	32371	20538	15539	29588	25658	18575	2792	30087	12651	6241	20758	5076	9639	14400	10447	3873	13052	17036	4618
0.925_325.01169_Unknown	592	690	674	19985	1826	24965	14955	1678	1581	41809	2099	348	29833	446	366	19464	6116	498	25934	8379	166	12854	1068	10442
6.244_713.36163_Unknown	215	139	81	347	1276	409	1627	190	1260	305	3600	4869	10709	1466	959	620	5727	108	350	302	2207	76	110	20
1.291_501.03394_Unknown	1065	456	1050	18744	44733	37677	22806	18907	21599	14430	12839	210	15100	24415	2725	115	392	9748	37003	2023	392	2151	55001	2049
6.699_249.14832_Unknown	37124	67724	58694	21267	9694	14818	19316	22603	12090	34923	32495	6714	25856	28861	9702	19793	11388	9901	27461	5400	3090	10394	9993	7670
0.965_325.01535_Unknown	1014	230	777	19376	11991	25430	14930	5674	10696	3169	12350	356	29700	3267	1118	19487	6030	6558	25892	8169	194	12644	9002	10381
0.497_860.68195_Unknown	11526	12266	12708	17185	18087	17485	18601	19130	15982	19282	20339	21375	21400	22413	20318	20373	22145	22520	21144	20845	21482	24080	24733	23243
0.607_646.62006_Unknown	16990	20550	18181	18131	15752	17576	18102	17744	17573	17333	19430	24744	17499	22492	23730	18321	22043	22156	20725	25284	23804	24789	21227	24702
0.566_726.50885_Unknown	23908	27670	28906	18786	17238	17302	20444	20313	17615	18304	19338	23147	18184	22584	23965	21441	22097	23111	24169	22459	27028	24181	22623	24584
0.681_352.78214_Unknown	2687	4731	1504	23965	9078	3812	9559	24514	11695	2429	22233	103363	6808	46535	43242	23749	89760	94185	34882	119708	107498	100513	42475	93718
0.565_576.61908_Unknown	23580	24690	24932	15631	15947	15713	15576	17958	16240	16770	17556	20718	17060	20393	19918	18287	18541	20137	20896	22047	21315	22297	19277	23319
1.125_732.18433_Unknown	92	340	294	42274	59959	7442	36860	20093	2187	454	32943	34	55794	3421	9	15494	648	147	244	2242	55	574	7265	798
6.568_512.29785_Unknown	329	228	1393	19024	20860	28953	10629	8652	9241	112667	10884	7087	46771	6295	2277	50853	7831	9225	5845	373	191	1000	7987	3483
0.499_438.83249_Unknown	28526	25145	25310	18969	15657	17009	17020	19421	16877	18734	22706	25165	20436	21636	24853	21465	20440	21045	22805	21642	25539	20521	25111	21182
0.95_111.00786_w/o MS2:URACIL	293	121	339	18470	12703	24143	12750	1074	9743	53597	11375	560	31653	825	1639	14381	9269	9523	48970	13713	758	14666	10976	16695
5.316_577.25006_Unknown	6996	7224	6192	803	806	4877	195767	25083	10171	3223	43740	3876	10987	5711	6116	4240	3417	39379	9589	4924	5883	3235	20513	3089
1.059_594.01721_Unknown	9042	11762	12525	19563	14904	30335	15728	20292	19464	30434	14384	6898	16515	51288	23936	17158	15559	24855	42725	34769	9337	61658	66682	25743
0.487_600.8269_Unknown	26810	31306	28814	16317	16687	21249	17211	17655	17069	17941	18043	21164	18605	22159	24255	18640	19612	21322	22425	21530	23840	22814	21496	23328
6.926_485.27444_Unknown	170	152	254	963	1933	863	1608	1422	655	1309	26233	1090	5201	1997	1420	1278	6594	456	1337	585	1764	782	385	1549
0.672_330.80194_Unknown	3630	6362	3274	21125	12000	6076	15529	20133	16038	4968	18241	53163	14094	35792	44648	17084	46029	47797	48916	49198	48071	59264	30032	58999
0.497_925.69287_Unknown	3470	3663	2534	16774	15746	15332	14639	19026	15010	16663	19089	20486	20751	19413	17062	18518	19113	20052	21265	23075	16713	22333	21537	20105
0.576_414.71613_Unknown	26790	17940	25046	16598	18853	15499	18326	13234	16473	15271	24508	15165	21235	12449	17406	25304	22861	24550	19197	11067	24621	19099	25067	26121
1.066_106.98125_Unknown	12004	9438	14984	13569	9367	29607	21321	16377	15357	21376	16973	3683	27870	9320	6877	15844	6135	8161	14751	10977	4441	16966	14170	8290
0.497_578.80835_Unknown	8249	10260	8726	17489	16211	17538	15244	19291	16733	17187	18416	20759	20170	20201	21515	19570	20716	19922	22566	21256	20804	20838	21264	23826
0.624_152.00259_w/o MS2:3-SULFINOALANINE	9095	19466	30231	20544	14711	36847	18391	14291	20201	19854	30071	6784	24119	17600	8709	18933	10312	14113	10450	10922	4930	22674	20709	8663
0.584_784.52191_Unknown	18406	20809	18386	17350	16258	15983	17367	19190	17003	13068	20033	24516	18318	22079	23229	19073	21891	22759	22513	22599	24038	22275	20659	20972
0.567_684.55444_Unknown	25708	28370	27367	15571	16950	17853	17573	17449	16096	18626	18952	23157	17732	21199	21531	18115	20607	21802	21839	24651	21867	22025	20665	25653
0.665_392.79919_Unknown	4445	9659	3746	26022	4974	4806	5365	7785	5562	6222	21764	52099	13989	10131	11179	19564	15089	15782	14106	16890	15732	13616	11764	16281
1.831_147.04359_Unknown	51876	34759	63434	13201	17002	31535	15762	9455	16810	36697	19739	7390	28544	12601	10789	24565	9307	14272	21988	18116	9779	22625	20038	19771
0.57_612.58563_Unknown	21543	24531	23652	11070	14820	16439	14112	16311	13747	14929	18817	20113	14787	16263	16458	18744	18290	17074	16097	16785	19783	20138	14064	16324
0.582_622.59918_Unknown	22037	24205	10705	17326	16634	18330	20298	12812	17738	18685	20915	23358	17929	21890	21671	20264	20475	21148	20712	22676	24451	20846	20950	23986
0.612_258.87277_Unknown	10494	13613	10033	16131	13866	12829	15282	19385	15734	12037	17346	25548	15407	21032	23319	17216	24342	23836	22335	25283	26621	23281	20537	25493
0.568_682.53534_Unknown	27363	31121	27854	16851	18924	18633	18878	20160	17405	17344	20733	22207	18125	20929	23142	20403	23420	23572	23763	23236	26428	23335	23462	25176
0.569_782.47247_Unknown	23270	24074	24923	16530	15615	13879	17884	17713	15677	15511	17795	21674	15377	20218	19990	17701	17510	18172	19813	21859	21220	21701	18905	22443
0.747_68.99541_Unknown	12206	11380	11486	25786	18912	24484	14226	11708	17161	20897	15579	8513	39458	10301	7665	68703	11551	16414	16883	9895	5115	18378	10846	6891
0.499_300.86523_Unknown	9278	9582	10112	18850	16903	18302	18215	19764	17338	19340	21111	22903	21427	20926	21591	19509	22573	22867	24459	21120	22176	21651	23603	22203
0.572_482.68228_Unknown	23193	24022	27187	15900	17055	16064	17818	17538	16558	18242	19890	21360	17809	19877	19517	20654	17286	20367	18697	20983	20881	22473	20935	21988
1.796_365.13507_Unknown	30494	9672	36062	24526	38347	38671	15670	10678	41074	43339	20335	1447	31511	14082	5097	13405	3454	4607	12320	4222	1978	13938	21115	4733
2.362_271.07208_Unknown	31982	5878	28424	14713	17469	18386	17101	12895	21168	30577	22552	12948	26343	25245	19858	19296	13420	28771	24434	16743	6572	25843	29664	21299
0.575_732.5105_Unknown	22891	26337	24171	16376	15451	14796	17255	18641	16814	14018	18290	22726	17794	20812	22710	18231	20050	20754	21608	22209	23402	21328	21079	23005
2.842_659.25653_Unknown	38911	14301	58265	20763	13250	59915	7394	4984	5589	29197	13807	6153	57143	12195	4629	79760	4923	7477	14305	194	2148	542	7017	18327
0.594_648.61914_Unknown	14750	16250	16833	16849	14348	15040	15119	15771	15229	15907	17729	22465	16262	21053	19977	17543	19850	21345	20888	21868	20411	21514	20035	21807
0.648_525.91833_Unknown	8740	11550	7692	10194	9740	12765	14194	14338	12284	16542	15227	10796	18733	23063	20889	20463	7224	11210	14128	9846	7133	19127	18720	10933
6.314_239.16722_Unknown	28981	45997	31508	4905	11378	16070	4193	5134	9184	29080	5268	3841	14939	10529	15322	9887	2738	14858	64302	28652	9564	20433	12571	23859
1.546_329.09882_Unknown	586	532	172	7592	6428	6143	6175	4996	6236	8453	11350	5511	12425	10089	12003	15827	5175	14129	54235	54556	28199	61199	43125	76376
0.585_540.67065_Unknown	16344	17969	15231	15437	14485	15341	15889	18281	16146	13988	17822	23425	16070	20574	22313	19608	21327	20695	21223	21751	23788	21964	20749	23506
6.348_641.32513_Unknown	136	80	70	496	876	351	15989	83	775	5864	1575	4322	12416	2743	1207	204	5313	43	247	394	5283	55	87	48
0.588_672.59924_Unknown	17145	18928	16557	16277	15889	14875	16210	18841	16606	15625	18804	23997	17126	19624	23585	18206	21219	22731	21649	24425	24781	22823	21230	23622
0.632_356.05408_Unknown	40606	11534	42650	20274	16585	36600	24342	11416	29450	38773	19241	5002	22468	17361	6320	20234	6180	7295	7393	3346	2875	9248	16140	4063
0.57_698.5354_Unknown	19405	27254	22107	12095	15507	14579	12313	14493	16237	15737	19642	14474	16742	19956	20130	19570	20192	18175	19423	21567	17001	21769	18852	22357
0.573_738.47986_Unknown	29326	31355	31074	15635	16387	15062	16207	17823	16975	13591	17563	18952	15749	19578	20662	19299	18920	20511	19864	19818	23886	19931	19099	20952
0.646_587.91888_Unknown	8615	12568	7703	10976	9286	10807	14019	14812	11469	13896	14699	11651	17258	20851	18881	19720	7873	11149	13029	9385	5942	16941	17149	10658
6.166_639.35272_Unknown	274	224	189	538	2240	379	1957	171	1551	320	324	5931	4099	376	757	3218	758	121	150	145	206	188	1113	77
0.5_736.73138_Unknown	8613	9627	8404	15318	13494	13987	12591	16000	14292	15740	17100	19184	12071	16414	19871	16025	18065	20412	19835	17351	20300	17026	17535	19360
4.455_614.33142_Unknown	303721	1021976	5418	19716	15623	23219	15911	11385	5106	106122	16981	12120	26794	5489	2039	52948	8909	6299	6037	338	736	264	14076	4562
0.654_628.05347_Unknown	1184	1314	647	23770	36969	29238	21943	18944	34916	11426	21724	3230	14071	15543	2524	22497	4545	11941	23421	13058	6559	23539	31016	6979
0.565_580.65344_Unknown	15000	18619	17416	14181	14227	18223	14939	14804	15720	20550	19573	19505	18829	18033	16904	19090	18924	19160	21082	22677	17634	25562	18730	23533
1.231_547.04205_Unknown	26965	24494	27389	18434	2534	96	20028	14795	20941	19295	965	3216	24021	12113	21572	742	2584	31074	4920	16	1702	29629	21280	500
0.611_145.06369_w/o MS2:GLUTAMINE	3992	186	1742	14323	20643	27843	20140	11241	18827	28530	19631	5668	26578	15000	11606	31418	8833	17017	29165	15721	8715	15290	19163	15668
4.282_147.04536_Unknown	24938	16638	38820	18637	19164	28055	18522	8928	18192	27744	19651	6836	25779	9454	7292	22526	9703	10641	17954	21503	9668	27111	23511	25760
0.628_254.98859_Unknown	1731	5714	3119	21028	24517	21436	21448	17387	19165	20946	20456	6541	25891	13822	12087	12657	13569	11708	17140	12262	6117	12957	19093	9960
0.649_347.99442_Unknown	20685	17049	18502	7999	8730	25388	14848	11329	13256	41379	13193	6311	28188	21459	16316	23558	4226	6272	9902	5028	3544	13175	15281	6449
0.609_418.82864_Unknown	7642	10674	8852	21309	17037	12106	18207	24009	14938	10294	21080	37028	14113	25183	30426	20570	33959	34168	30395	36478	38874	30544	27411	34969
1.006_242.07748_w/o MS2:CYTIDINE	2216	1125	1563	10404	4839	45236	7179	9901	7644	43863	12203	4696	17594	13384	8238	17556	2750	5010	10269	4412	3838	11433	11943	8647
0.569_610.59247_Unknown	22391	27104	23275	16401	14891	19078	17610	18345	17013	17679	20684	21602	18791	22029	20800	18724	21565	19458	19099	19735	20693	21632	20234	23861
1.789_810.4057_Unknown	7	12	0	593	10283	54037	1410	1821	3640	280032	1426	841	8936	3179	1466	7078	59	1155	1016	182	122	700	1959	593
1.729_131.03441_GLUTARATE	32670	80074	24824	13036	11837	12232	14487	6018	9089	45830	12709	5743	28804	14330	21062	21178	6363	11457	24715	10464	6694	23269	16735	28428
1.592_134.04704_Unknown	370	201	304	30041	59791	27288	17929	6594	2487	2431	18363	2458	54794	6529	1714	46511	2702	1926	3054	4296	4459	2228	10801	17455
0.589_614.56091_Unknown	22620	21391	20722	14323	13154	13845	15190	18281	14397	15178	16897	19259	15425	18809	17941	16444	18312	20864	18896	20951	23749	19152	20825	19295
0.875_187.04005_Unknown	8730	73063	8681	20357	48075	23935	19526	10395	18322	41153	19422	4606	29241	2707	12973	18943	3750	4890	2907	2677	1621	7782	7769	2908
0.584_788.51489_Unknown	18681	20184	16628	15159	16002	15157	17080	18221	16241	13180	19295	23473	17956	22455	23972	18822	22730	22745	22398	23796	22171	22375	22688	23163
7.183_492.11087_Unknown	7199	16013	7143	18085	22710	13670	18148	13033	13652	21509	16218	25965	13316	242302	227637	152667	264077	224461	223292	167019	166445	253474	195602	170706
0.607_138.91521_Unknown	15312	16175	13027	13360	15489	13158	16581	17811	17156	15497	18249	25335	16671	20974	23591	15140	21288	22545	23903	18669	23366	18435	20565	23184
0.587_666.60974_Unknown	15137	17631	14454	14949	14503	14692	15664	16451	14755	14741	18060	21557	16420	18655	17533	16405	18100	19591	19102	20951	20533	21874	18614	20859
0.582_598.6239_Unknown	8519	9324	17253	17805	16072	16447	17302	16578	16720	15497	19640	24663	17535	20370	20506	18136	19405	21091	21704	21941	23234	23528	20980	24601
0.577_474.69116_Unknown	19882	18334	19803	15844	13370	14963	15389	17043	15812	14408	16736	19352	16541	18317	19241	17402	18562	20361	18904	20296	21595	19872	18487	20778
1.262_547.04248_Unknown	179	148	134	18546	2600	114	19868	14520	20941	18110	25721	3216	23998	12260	21572	16602	2584	31074	4892	2688	1753	28431	21337	506
0.581_645.57703_Unknown	20307	24159	21693	14830	14386	12704	15577	16506	15100	12403	16849	22543	15024	19938	20590	16831	20584	19707	18814	21460	22281	20239	18705	21086
0.594_436.7655_Unknown	15056	18185	14961	15539	14779	14007	16017	18437	15502	13049	18844	24364	17245	19611	21828	19293	19710	21671	19464	23254	23800	22174	22169	25030
0.59_746.50543_Unknown	22819	27740	25203	14937	14734	15296	16178	16399	15618	14305	18808	20761	17484	20198	19719	18273	19358	20876	21130	20514	22730	21154	19349	22707
1.165_180.04036_Unknown	20550	16297	29932	12865	15256	19322	15092	8404	18931	19539	16564	5888	19241	7061	6230	31693	9148	9211	17108	17564	9917	17747	14442	18468
1.627_325.02887_Unknown	3417	1789	4341	6990	8774	23793	16957	11407	19482	20903	15250	21853	15906	39183	25987	8414	18823	23263	51513	10787	29526	18072	35088	14430
0.793_116.07099_Unknown	32004	4420	23255	10020	14601	27704	14767	7932	16193	30377	17244	5298	17252	8112	5878	18972	5640	8092	19366	15191	9251	15380	13192	13368
0.569_750.47827_Unknown	25078	25868	24078	14411	15168	14514	16070	17370	15052	13857	16855	18249	15330	18567	20754	18088	18527	20457	17137	19845	22592	19189	19318	21475
6.142_594.34039_Unknown	68	87	30	126	10351	1559	7879	51	5928	2347	6375	3044	6778	1975	1336	155	6816	25	1088	1277	4252	37	35	19
1.832_351.13507_Unknown	81206	47273	96819	11464	14953	24704	14709	6346	14904	34713	16240	4934	24541	10144	9855	24079	7475	15058	26778	21676	9250	31018	24346	28484
1.062_367.03223_Unknown	12230	16925	22361	13694	18528	33778	18419	17921	18501	44676	16813	816	14410	7826	3867	12214	1851	3799	4457	4370	1028	9783	21650	3570
2.427_181.04974_Unknown	17183	17752	21058	10379	12702	11434	14385	6662	17138	44478	9226	5767	26937	11538	14674	24049	6371	11632	33014	17317	9164	18956	17915	19253
0.572_728.513_Unknown	22043	26841	24279	13997	14317	14624	17169	15036	15237	13928	17309	20876	16060	18621	19094	16944	19519	19345	20724	20099	20886	20588	19108	20222
0.895_78.95852_Unknown	11415	12386	15522	16703	15254	103684	108068	69707	16796	29676	16133	63150	34570	22770	47044	103321	153687	23794	93865	75213	145175	23863	166849	66778
0.732_201.02539_Unknown	25317	22106	30386	21381	13546	4287	20037	15388	18102	13970	21410	16181	24004	15275	19276	19646	14952	17664	9163	12120	12373	16170	17683	8445
0.612_574.76306_Unknown	4596	6300	5201	15812	11416	8057	13928	19607	10978	6320	15856	32606	10365	19973	23115	15748	30683	30230	27555	32446	35963	25236	23523	35224
1.483_655.11212_Unknown	256	110	125	16934	17213	10549	15332	19825	21283	15521	17402	35577	16254	91708	63204	15008	57959	96141	103533	91516	50419	111177	91253	52215
0.572_708.51721_Unknown	21556	22921	22565	13565	14603	14760	14502	15193	15017	13522	17506	18777	15634	17317	18374	16580	17935	18726	17648	19014	19651	17918	18532	19864
0.575_538.67316_Unknown	16530	12031	15522	13604	9340	12080	15410	16068	14779	15063	17240	16511	11188	16490	17410	11857	14053	13704	19327	20327	16659	21182	16893	21817
0.598_592.70068_Unknown	10531	13484	10518	15021	13581	13266	14815	17373	15589	12497	16122	22443	14973	19455	22212	17334	20149	21450	22609	22911	23664	23466	21276	23768
0.731_158.01913_Unknown	20933	17935	26160	20410	12196	3693	18824	14727	16764	14054	20643	15297	24012	14570	18792	18914	13933	16311	7784	10692	11950	15330	15938	7862
1.087_771.26727_Unknown	8812	6305	7857	34551	43205	9728	27462	6715	23270	8795	34374	206	65721	2330	1136	10897	1769	2391	8263	2202	503	8850	9849	1153
6.319_676.34113_Unknown	41	132	42	130	9854	721	5061	127	6107	1687	13782	1752	6516	1135	408	273	6525	16	161	220	1766	20	49	24
7.397_524.30103_Unknown	14	22	37	192	233	85	3551	241	351	345	73333	467	2887	276	128	315	7400	40	275	135	160	58	9	135
1.318_503.05585_Unknown	548	397	626	24379	33982	23423	16898	11567	27699	12620	16745	1553	6030	12665	2971	19512	3586	5795	20428	9678	27	15791	21681	5228
6.468_551.25586_Unknown	549	354	1613	326	652	683	669	477	673	1953	39058	885	2552	424	103	293	7803	87	148	138	128	76	99	143
0.783_616.02161_Unknown	97	57	50	29239	32171	23419	21658	8445	35408	22505	19414	880	40653	18193	5194	17140	3845	6089	12217	4034	2023	12490	20256	2472
0.569_716.51801_Unknown	24611	26515	24501	16652	15152	16218	17958	17004	17130	17284	17267	18923	17622	20852	19038	18605	19323	19027	22549	19630	20569	22104	20882	20109
0.565_578.65143_Unknown	15224	16357	17040	13765	13364	15964	14187	13377	14217	18824	18117	17627	18198	16309	15230	16389	16258	17121	20164	20256	17211	23573	17228	22445
0.936_320.99454_Unknown	15566	18831	15900	12312	14208	20531	21194	23388	20789	16888	20838	14850	13337	17187	17451	20758	14739	8426	10404	14304	14349	20749	22829	13497
0.568_652.54755_Unknown	21949	19969	19735	13799	12963	13487	15197	16396	14163	14145	13196	18453	15325	18335	18540	15925	17025	18312	17382	17869	20184	18887	18515	19652
0.622_452.04865_Unknown	978	851	893	25207	30733	20308	24155	10043	23559	28061	24293	1236	24752	16506	5298	7115	5888	7223	4683	4060	573	5638	11920	2838
0.65_405.95401_Unknown	13202	13087	11316	7551	7976	19667	12597	11619	11665	25839	12378	7690	23345	21226	18549	20900	5136	8462	11691	6660	4616	15385	16564	7642
0.627_445.04919_w/o MS2:CDP-ETHANOLAMINE	1330	795	3123	22813	38215	31237	20172	12194	32362	16673	18615	1299	30490	11599	4442	23956	3106	6731	20127	7962	3878	10229	17362	3097
3.117_238.07211_Unknown	27253	17065	44990	17432	14825	24373	24742	7021	23537	43168	16527	5433	22412	6985	6054	18348	8530	8498	11117	11849	4749	15895	14295	11913
1.274_647.08447_Unknown	49	94	38	23566	24615	906	33542	20859	28258	21265	13200	78	36324	11018	1582	730	95	5660	9722	301	81	1604	30430	137
0.5_556.79431_Unknown	10924	12352	11191	15750	17584	16576	15574	18232	17291	18301	16769	21285	16750	20493	20812	21502	18075	22557	20283	19539	24136	19275	21976	19682
0.568_742.49408_Unknown	21774	23790	21445	14111	14485	14849	13996	15281	15265	14502	17298	19977	16356	18182	17353	17153	18523	16133	18004	16797	18558	18109	17209	20196
6.778_452.27911_Unknown	159	109	214	1201	14630	31051	470	2616	848	301791	881	587	41390	727	245	33996	138	968	430	120	56	437	1371	803
1.607_667.09186_Unknown	3167	1118	2461	7326	23598	36204	5429	15925	7724	59451	9818	5155	16873	21802	18986	9898	1930	13029	13720	6847	4160	9288	19136	2622
0.571_650.55701_Unknown	24704	25442	22906	14352	16109	16097	15130	17773	16638	13974	17794	21717	17155	18259	19555	17616	18570	18852	19598	21038	20209	20830	20202	19023
0.642_607.04712_Unknown	5560	5054	5289	14232	23768	23295	18205	13553	20703	16091	16991	1888	24784	9035	3526	15864	2668	5563	10963	4785	2993	8683	14434	2740
7.375_162.83817_Unknown	18422	26484	25682	23866	20406	17566	23053	19538	24154	6879	12631	28711	12643	84072	180297	14747	31587	126617	31046	135080	118871	279453	172504	379639
0.564_746.48846_Unknown	21094	24812	24466	14674	14024	13865	15495	16156	14426	14382	17203	18635	15863	17878	17593	17740	17158	19061	18344	20358	22526	19247	17487	21747
7.3_681.51044_Unknown	104988	176069	123323	24811	14686	21172	24851	10900	28810	20047	17092	19832	20045	9362	18494	7171	22585	25447	18444	18814	14539	15125	9166	12882
0.572_766.48297_Unknown	21385	24660	23062	13573	14311	13798	14336	14805	14728	13208	16509	19778	14673	18643	18958	16033	17307	19160	17661	18939	18880	19176	17612	20845
0.571_788.46924_Unknown	18680	24522	20584	13134	13138	13883	14242	14244	13226	13699	16463	18658	15323	18466	17673	15994	17643	18391	18408	19216	21374	18098	17628	18827
0.489_606.79364_Unknown	19462	21535	20996	13596	13480	15132	14884	14790	14015	15933	15184	17555	16130	18362	18407	15107	15405	17324	17915	16207	19976	18153	18062	19157
5.954_564.32971_Unknown	55	289	70	115	642	1096	15361	159	2207	1120	505418	586	5449	133	237	190	35539	26	1798	1846	1700	70	45	1767
1.342_144.0291_Unknown	8313	1403	9042	13924	13233	22085	22214	7064	19447	35113	13963	3710	22107	8630	4728	166	4606	9328	20528	10302	4586	17946	16955	10193
2.281_230.99646_Unknown	5160	998	1004	6329	12322	6677	5625	1891	11704	86558	3252	1610	12515	5843	8603	14045	10587	5656	28836	7475	6893	51602	39737	12375
1.374_144.02934_Unknown	8313	564	9036	13920	13224	22100	22196	7064	19447	35113	13947	3709	22076	8629	4728	17943	4606	9328	20473	10285	4585	17941	16945	10190
3.248_172.09856_Unknown	1495	982	1236	5277	6705	6802	5976	4241	8122	16490	7258	6061	7792	8728	8078	12433	7270	6484	68730	37555	24406	23214	15861	32897
0.565_938.36371_Unknown	22960	23751	21555	13454	14165	12628	14902	16627	14960	12767	17415	19529	15329	18510	18320	16043	16930	18999	17191	19297	21213	17534	16553	20736
0.569_656.56311_Unknown	18636	22357	19824	12944	14122	13126	14040	13861	12959	14464	16141	16635	13243	15019	16674	13319	17121	18004	17489	13736	16833	19032	17410	15369
1.549_740.18512_Unknown	211	189	240	2703	4050	126863	1969	2677	3320	142419	3192	159	4982	4961	1030	2810	443	669	1287	926	225	1156	1604	474
1.802_375.09955_Unknown	2772	4225	1812	16618	14384	24148	30290	5254	19914	35012	17627	2646	27090	4033	2742	21522	3754	5176	14916	15606	4063	21908	21670	16499
0.487_186.92982_Unknown	20698	24140	24370	13032	13454	21425	12040	12221	11353	18214	14929	13989	19333	18355	18867	14321	15959	16299	21254	15850	11845	19047	19611	22353
0.587_686.58392_Unknown	12329	17275	9821	12897	14463	12005	17138	14672	13643	12379	14359	18765	14395	16110	18928	16048	17347	15586	14808	20203	19112	14246	15498	18798
6.349_612.25793_Unknown	61	106	120	186	951	414	1196	174	337	2529	48123	253	938	156	67	168	7280	28	190	139	59	34	76	28
0.587_534.69257_Unknown	12028	12989	6265	14032	12471	14008	13788	14279	14359	14711	15842	18886	15081	17528	17258	14042	17275	17731	18076	19020	17671	18519	17738	18984
1.088_483.0975_Unknown	13140	11637	12406	19188	19157	14333	14696	9512	18282	8410	20920	2447	34219	12268	7297	17892	9141	11218	19949	10643	4160	17166	18433	7935
0.578_620.59833_Unknown	18212	16404	14325	12544	11811	12854	12966	13149	14004	15009	12799	16550	13036	15621	17555	15401	15159	15347	17556	17270	17652	17395	15815	18104
1.263_124.0135_Unknown	369	17788	31128	18298	8598	2392	23787	14203	19867	22200	22229	6493	33774	12080	13943	13751	6024	16700	8383	6382	4893	15383	16435	3849
6.421_285.20718_Unknown	15260	24373	7575	8397	11144	27250	6486	8780	8587	45502	9054	7984	17305	17558	10192	20074	5723	11632	27295	9489	7157	11202	13798	10178
6.051_451.27072_Unknown	4937	3200	10282	1787	3114	39308	5424	1247	9461	235550	628	761	248	2262	409	1841	808	1364	724	102	473	840	16211	236
0.568_428.71277_Unknown	22240	23231	22389	13413	14357	15964	15397	14513	14802	14537	16432	16764	16147	16869	16636	16340	16010	17288	16740	16839	18771	17667	17835	18520
0.49_260.88873_Unknown	16822	21010	18803	12378	12497	19077	12449	12296	11931	17824	14849	14049	18465	17415	18239	15414	14519	16768	19146	16267	13354	17851	18470	18826
0.572_858.43604_Unknown	20475	22476	21678	14022	12878	13605	13131	14204	12466	12902	16601	18106	14790	17838	18843	15397	16768	17368	16910	18796	18824	18063	16225	19293
1.913_386.06107_Unknown	223	261	155	16747	62426	22882	27195	23879	24669	11337	14423	401	18468	11229	3481	1503	409	8325	13415	1690	730	1080	26029	1806
0.503_274.88538_Unknown	33598	34926	36119	12526	16501	17083	14834	17383	15687	15171	17424	19767	13827	19169	23412	20247	16427	19809	19652	17383	21932	18305	19614	19308
0.494_609.77838_Unknown	7001	8150	7078	12676	11020	10722	12474	12764	11509	12601	14355	17218	15206	14607	16013	13437	16662	16033	17665	17214	14292	16739	15789	16226
1.158_349.04889_Unknown	247	619	238	10509	7321	36132	10676	21708	4223	10351	11637	735	35693	24654	65	37877	1256	5094	4858	5028	1196	12264	33927	5187
0.585_846.47418_Unknown	15836	16676	13937	13068	12826	12458	14585	15311	14948	10888	17233	21360	13965	18563	17864	15406	17154	19604	19010	19593	19537	18512	15887	20219
4.126_359.12497_Unknown	11155	11184	17193	434	69707	85899	7554	22277	7710	24662	4242	4585	4128	1813	6182	41717	2949	8078	4617	3452	1847	2754	7030	3743
4.094_359.12534_Unknown	264	1452	17129	6269	69707	85899	7554	22277	7822	318	4223	4528	4693	238	6157	42116	3167	7956	386	3421	1786	2670	6953	3702
0.924_332.96127_Unknown	266	205	182	12726	892	17940	550	711	2183	23311	998	698	18630	1351	1725	9995	11116	1508	52196	15409	133	17349	943	19365
2.926_233.10284_Unknown	1904	3960	2065	1362	5225	18364	81050	9176	19727	27274	27774	1965	27786	4900	3618	18227	1260	34455	3510	3769	2846	3043	8865	1396
1.134_444.02335_Unknown	698	302	414	29664	35736	9689	23835	24507	1621	1563	24283	130	37010	12594	103	25735	5450	1485	581	9505	388	1108	11879	5242
1.031_174.04054_w/o MS2:N-ACETYLASPARTATE	288	929	582	21494	16049	37608	12684	10027	16146	14512	17927	4656	38870	9943	4640	17420	4237	6680	7516	5255	4646	8498	9177	2660
1.094_144.10149_Unknown	6331	9596	4727	18420	20158	9672	17664	9736	12979	5173	20509	649	11120	3705	3292	11730	5847	7148	7177	5219	4026	4701	11523	5630
0.965_332.95959_Unknown	514	165	183	12592	8074	17783	10192	5815	7962	1339	9338	9187	19030	8487	1162	10319	11051	12125	52469	15556	382	17468	13507	19199
0.621_157.0383_w/o MS2:ALLANTOIN	5847	6292	7537	10208	35833	16133	11361	14596	23381	21662	10619	4977	33604	11056	39338	38105	10818	11480	55302	22082	5632	28068	23835	23106
6.28_215.16547_Unknown	7845	8721	4209	14496	21548	11671	14022	13488	13177	23160	15567	7771	23409	7494	15298	12554	8680	20854	31582	20040	8462	13346	13821	10932
5.812_496.27243_Unknown	34	61	103	99	273	4848	466	68	256	380	6545	91	3227	1587	240	206	12846	42	772	609	623	37	299	90
0.497_467.83484_Unknown	6426	6176	6095	12699	12576	13745	12605	14463	13124	12803	14394	17121	15318	16207	16107	14753	16389	16545	18619	16655	16153	17803	16246	15869
6.73_452.27267_Unknown	123	101	67	3842	14687	29629	870	131	888	292037	517	266	1089	90	49	31165	76	292	115	26	34	415	145	803
0.584_798.47144_Unknown	19550	22934	21478	13936	13423	12307	14883	14702	13485	13179	14954	17946	13956	16241	18477	17254	17900	15969	17529	18882	19574	20965	16950	20085
4.552_516.28748_Unknown	22	35	11	151	368	95641	1025	1531	319	515	140751	578	14860	9279	3755	3899	551	2624	9073	956	6121	861	5918	10827
0.648_425.11816_Unknown	4748	1001	4294	8247	8146	37186	10019	7015	8669	44839	10189	3845	11782	10545	8211	12288	3312	8262	18328	16542	2262	9321	2231	5596
0.57_490.68344_Unknown	17224	19009	16184	13319	12074	13501	13396	14150	11902	13658	16426	16635	15410	16745	16616	16949	16623	15866	15355	17300	15384	17224	13900	19168
1.078_978.15173_Unknown	6899	6576	8140	16774	10619	16761	15332	11556	10723	15208	11814	970	18546	10046	6172	13111	5577	6725	21017	10571	1981	19601	28307	7180
0.612_656.75049_Unknown	4628	5966	4847	16244	10467	6720	11317	20909	11634	4842	15159	36789	10246	20683	27432	16872	33708	32440	31409	38186	41408	28574	23635	39359
0.613_614.64716_Unknown	11899	8590	12913	11599	12063	11889	13865	14906	13671	11770	14467	18602	13323	17043	17018	15270	16443	18394	18067	18583	18638	17110	16225	18166
0.495_549.80121_Unknown	6237	7566	7027	14664	13293	13803	13727	14312	13366	12674	15701	17058	17189	16882	17197	14361	16208	17556	18068	19739	16282	18953	17975	19188
4.395_261.08752_Unknown	14826	1817	14145	15402	16171	14514	17092	9326	18789	38234	22650	5537	30928	8875	5299	16718	6338	11467	8598	8470	2264	15328	14601	12482
6.008_568.35938_Unknown	184	48	16	31	542	177	30	37	43	479	101	107	122	1097	18	5432	1236	58	14	28	38	75	98	52
1.516_523.11841_Unknown	778	623	948	33229	18185	1490	24396	14047	3144	2256	25248	4385	42340	13817	3152	6574	16066	7833	11123	2032	2530	2230	30081	6768
0.671_354.82751_Unknown	4339	6679	3134	18092	7032	3553	12109	5454	9542	3349	17270	36998	6062	22019	26089	15358	39863	10590	8638	10872	10674	29422	7393	10499
0.502_776.70483_Unknown	15577	17428	14182	13887	16795	15357	16140	15583	14155	13804	16413	17350	13324	17327	17205	18147	17851	17457	16281	17938	20559	16741	16903	20568
0.5_676.75726_Unknown	8914	8629	8149	15096	12775	14837	11560	14822	13960	15024	14513	18160	16488	18820	19318	16031	15945	16507	17832	14445	18148	18481	18478	19392
1.327_279.00903_Unknown	15457	985	8752	13623	11042	15176	15378	11798	17053	23957	17578	12924	19529	9896	15787	19073	3690	27617	3961	5065	5592	24229	18779	3874
0.653_130.0602_w/o MS2:DIHYDROURACIL	19739	12509	16952	7229	8725	31937	13470	10533	13553	45256	11572	4801	28764	20093	15125	20957	3095	5061	7836	4813	3459	13171	14662	5121
1.835_232.06003_Unknown	29870	24950	31060	12361	12741	15756	12842	9550	14593	20300	13446	15007	17373	20764	20974	16699	18239	25305	33580	28163	19667	35447	29628	35218
0.564_744.50537_Unknown	20473	20112	20824	12130	11249	15636	16052	12988	15124	13475	14558	19997	14484	18451	16238	13687	14830	17843	16998	17659	20767	17990	18786	21283
1.372_78.95863_Unknown	11245	14507	8731	9454	7310	11928	15499	24917	7914	13082	12597	25979	12320	33033	50934	13682	24817	26434	19917	25696	24362	22093	16687	16997
5.403_353.23361_Unknown	9186	5882	7526	91	64	62424	38	3697	1013	80570	438	3555	15165	38437	23474	3749	714	5370	2203	1227	2313	16033	25250	1002
0.5_796.72125_Unknown	5613	7503	5174	12771	12009	12213	12240	13499	12651	13129	13487	15904	13973	16577	15869	14859	13719	15329	14704	16120	17113	15403	17214	14740
0.572_370.75119_Unknown	19452	20544	21799	12954	13731	16148	13687	14822	13778	13644	16828	16428	14823	16494	15949	14887	14329	16329	16386	16550	17526	16666	15720	15590
0.495_750.78015_Unknown	5172	5779	5010	14463	12989	15210	14064	14465	12677	15722	14618	15642	16401	18177	15422	16084	18084	17142	18758	18441	15109	18484	17170	17130
1.059_524.15863_Unknown	28422	8467	52245	17692	36582	25058	23552	4972	34194	27456	17024	191	49306	2788	749	10020	861	1454	3589	1139	297	4457	6653	996
1.932_948.36951_Unknown	47	58	19	69846	18539	7995	14246	2424	2058	983	32013	5497	51373	14686	2616	30915	5430	2765	11400	50	2434	73	5009	11899
0.565_808.47333_Unknown	18141	20896	19339	12053	11908	12953	12771	14262	13508	12322	15778	19127	14769	16829	20271	15013	16415	18176	16207	18169	18475	18850	15856	22643
6.558_319.22943_Unknown	8164	3445	19445	353	493	29237	90	407	227	373518	461	473	7874	2557	206	9550	19	490	212	24	19	9316	1047	97
0.952_146.98422_Unknown	12875	14464	42700	14776	13395	12504	15092	16951	16482	56420	15102	38102	43325	128298	266237	14535	145320	42931	106838	164110	116060	40163	38987	32947
0.581_790.50195_Unknown	15686	21135	14200	12008	11799	11514	12564	14523	13569	10662	13301	19756	13079	16273	18956	14845	16596	16346	15627	19859	17501	18931	16320	20171
5.152_369.22617_Unknown	18279	25555	14272	385	490	16743	1029	2217	1281	58393	6615	3865	57909	20188	9073	20370	870	7302	7806	7445	4883	28068	38716	7583
5.985_517.13763_Unknown	2862	9910	2263	35889	12271	22752	17551	17951	8461	155	13989	9965	6379	9714	8247	18933	13546	15074	8548	11713	1850	5402	15710	6495
0.495_630.82227_Unknown	5255	5172	5013	11367	11755	15096	11638	13753	11075	13986	13369	14485	12274	14759	12625	13257	15139	14869	16834	17323	13952	17323	15088	15203
0.569_596.61505_Unknown	14780	21185	19931	13305	13465	14085	13579	14033	12901	14925	14120	19721	14683	16458	16510	15770	15969	17255	18350	18207	17479	19539	17775	19785
0.598_506.72348_Unknown	9174	9694	8424	11406	11411	11540	12339	13566	12253	10659	13486	17332	10776	15656	17067	13396	15308	15960	17730	20160	18281	17451	16069	18438
1.935_287.08926_THYMIDINE	395	3690	1662	8373	5709	23635	8198	4746	5974	20136	13274	4233	20099	12754	8774	14041	6733	8501	20483	21221	7306	27951	12251	27723
1.862_252.05409_Unknown	12971	8633	16216	17156	21010	26495	16943	12066	17069	34624	14828	3471	25762	12324	7638	12243	5577	6624	12415	9874	3626	13657	20514	7573
1.262_525.06378_Unknown	124	27248	48	17449	1645	113	23755	12139	19981	23577	24313	1193	40391	6053	10594	11850	895	14966	1894	915	1214	15571	11494	156
0.599_590.70764_Unknown	8549	10732	8707	13963	11553	11683	12010	14738	13278	10493	13314	18640	12775	17244	17264	15035	17744	17969	19323	20347	19675	19343	18089	20842
1.48_319.00531_Unknown	48153	8461	23778	207	171	318	24	171	171	492	13998	64	434	217	29143	96	67	165	56915	16879	15252	166	27730	734
0.57_594.61316_Unknown	18449	19244	20059	12938	13020	14165	13004	13252	13996	14401	15061	16996	14025	15324	15962	15429	14874	15268	17059	15089	16791	17701	17135	18511
0.57_592.60785_Unknown	21573	20783	20031	13892	13988	13035	14053	13611	14518	14192	16577	17799	15260	15574	15514	14028	16261	16169	12941	18318	18777	18103	17516	19013
0.605_596.74243_Unknown	6395	7581	5803	13160	11740	8482	11423	21564	13187	6756	13545	37510	10971	19883	27662	14400	34013	35048	30443	39789	40962	29201	26521	40230
1.527_319.00739_Unknown	48376	366	276	10563	5824	8239	10713	6578	4283	9094	13891	19097	10130	14808	28925	11890	22339	23374	56554	16937	14977	19921	27718	57394
2.785_367.11212_Unknown	2405	1711	243	16835	15167	36216	25497	5635	19523	33305	14869	3079	18193	4973	3890	13134	5521	6462	8195	10082	2713	15545	16695	7250
0.564_654.5506_Unknown	17963	19567	18536	12214	12193	11570	13143	14085	12161	12523	13499	15014	13913	15656	14830	13880	15348	16607	15691	15924	16327	16522	15515	16284
1.473_362.05231_Unknown	204	355	483	9466	37251	25233	7729	16504	3117	46283	8459	2608	12837	17230	8473	9253	1928	11100	10030	8476	2706	9095	14292	2205
6.545_343.22858_Unknown	9247	4730	8117	1036	1407	13373	1638	1674	702	298094	1015	1599	5681	2772	726	11305	423	1709	619	723	902	1468	1520	748
1.592_266.08875_w/o MS2:DEOXYGUANOSINE	30	95	80	25343	49433	21412	14554	4994	1498	1635	14766	1597	44113	4633	980	38848	2033	1200	2416	3253	3211	1340	8217	14307
0.604_592.65424_Unknown	7796	7493	10311	12155	10257	11595	11696	12977	11501	12663	13007	15072	12747	13675	14354	12851	15215	15676	15754	15978	15600	15582	14202	16588
1.103_249.99641_Unknown	7775	15860	9622	16256	7413	9914	8226	21741	24008	9057	17454	33489	7313	64743	50530	23131	31523	52331	65381	56258	38629	51609	32694	59902
1.136_404.01575_Unknown	197	243	136	23631	27394	5992	20298	23988	3510	1021	23300	679	21367	36776	473	24538	20181	5823	2908	35433	619	5313	27720	16323
0.805_380.98718_Unknown	2827	2089	1987	23008	47892	30369	17569	13718	10911	6819	13245	466	32785	15455	194	14144	4928	3517	18460	19766	557	8773	16875	12912
0.804_113.00134_Unknown	9378	9590	9613	10898	23004	28043	10522	11659	8647	8257	11474	13650	5619	9773	12802	10246	11819	12154	8266	10204	14334	13286	11444	8152
7.505_141.86728_Unknown	13853	10950	7750	3190	11474	4389	3902	3760	8519	987	1102	15531	15262	30628	39420	14321	27459	34157	40905	40894	46702	50733	42690	54588
2.362_429.1525_Unknown	39219	5083	26995	8926	13704	16034	14083	6554	19563	59475	23481	2756	34946	9022	4773	16450	3120	11323	7059	3299	594	8691	11514	5809
6.291_596.34326_Unknown	135	166	46	102	11370	1099	5942	73	5836	2380	1712	1761	5958	2150	994	120	4172	56	212	565	3782	80	26	16
0.494_680.74976_Unknown	17481	18968	17062	13505	12288	12911	14065	15024	12220	12280	15133	16395	13411	18709	17448	14359	14668	16989	19181	16467	15905	17728	16159	16661
0.587_842.48035_Unknown	13502	16419	13921	12344	10674	10651	12210	13413	11159	9340	14077	17251	12394	15013	15884	14537	14832	16242	15969	16940	16114	16376	14925	16639
0.937_310.0336_Unknown	4280	3221	8090	12686	21205	24393	14954	14300	11719	16101	16418	560	8972	6624	5060	6215	2253	2527	7652	8922	2277	11409	22849	1693
1.087_325.10718_Unknown	7057	9522	11823	21051	22218	10474	19094	10032	18294	11090	21557	1543	27982	6675	5085	10790	5680	7111	13884	6445	3189	12051	15971	5096
0.651_545.04303_Unknown	5278	4236	4245	13258	18796	22358	12248	7571	22151	24726	13431	3247	19439	9858	8090	20453	3265	11118	16575	14214	2308	14760	11204	3603
1.784_200.06633_Unknown	7336	4351	12640	15968	11960	15310	17177	5641	20768	34200	12872	3616	17031	5510	4713	32588	6717	6086	15321	10477	4744	16932	15300	12285
0.589_734.51587_Unknown	17472	21036	18509	11910	11418	12342	13153	13754	12579	10447	14366	18309	12948	15819	16566	15005	16349	16769	16932	16950	18105	17161	15538	18318
5.876_351.22061_Unknown	16249	4650	22233	2555	1438	26216	467	1095	1011	15118	438	3374	3951	11186	8824	4271	217	475	78	1157	1874	8846	19740	2210
1.116_173.01042_Unknown	28807	11179	37030	10962	16749	15902	13872	9733	13491	22944	11063	8829	18132	10335	18625	22565	7179	11015	24951	7627	9383	6500	10909	9012
2.003_713.11743_Unknown	76	113	125	18169	20387	16835	16143	13239	24060	13153	13670	2381	19568	12018	3989	14617	5150	8687	18715	13471	3358	19188	24040	5949
0.568_784.46936_Unknown	19656	21545	20179	11004	10407	14827	11467	10872	7440	9531	15784	20225	11526	14989	12841	11395	12519	18996	18452	14261	14128	17457	15027	18780
5.868_496.26813_Unknown	64	86	150	52	388	4411	908	55	202	783	66567	141	3041	468	660	182	4007	72	1043	328	1314	172	288	373
0.497_898.69073_Unknown	4440	4480	3774	12789	12103	12094	11829	14532	12297	13140	15184	16341	14572	17067	16805	11944	15003	15239	18759	17821	14591	16235	16669	16938
0.629_134.9451_Unknown	20214	18494	20737	11315	11777	16126	14408	12900	13265	16858	14232	11550	16836	15393	13053	14602	9011	11207	11011	10305	8421	12187	13114	10216
5.925_351.21729_Unknown	13742	13712	5196	1015	609	26100	386	2065	370	56361	2219	3368	18034	11120	8754	14263	797	2749	2368	1158	1886	8779	19751	2172
0.494_489.82028_Unknown	6351	7126	6289	12738	11498	11257	11511	12564	11580	12393	12516	14161	14348	15843	15018	13883	14905	15970	16849	15574	13056	17558	15886	15689
0.677_328.80426_Unknown	2284	4638	2183	13747	7441	4524	11283	14636	11809	3636	12210	34008	6910	25114	38363	10495	38102	43999	28773	38664	45189	44523	31435	46689
0.671_472.74014_Unknown	1158	2191	202	10679	5600	1388	8696	14699	8537	634	12321	52929	2818	22118	22879	5609	41357	38012	33703	47213	58098	25772	20080	49688
0.631_454.02423_Unknown	33686	9140	34675	14739	13345	24889	19010	8628	22744	29516	14838	3727	16904	11480	3932	16175	4277	4420	4243	1777	1487	3534	7501	984
0.497_903.71167_Unknown	1498	2284	1826	12708	10439	11754	13204	13019	11892	14335	14388	15526	11776	15118	12689	12634	13911	14179	16800	15506	13110	16228	16810	15405
1.477_649.10236_Unknown	1110	183	213	18668	16269	10413	12634	11893	18398	16671	13863	2935	13451	10857	6022	15495	5101	9783	12100	11209	4603	14123	16377	5009
0.599_378.80972_Unknown	10398	11035	10150	11904	6374	10760	10677	12815	11746	8922	14999	18233	12839	15883	17801	14328	15639	21677	18349	19534	23267	17966	17079	19700
3.144_192.06642_Unknown	2863	7501	6434	11512	14821	5587	11517	6159	19128	67209	5794	2579	17233	10448	8486	15744	8177	5250	21246	7515	3531	9059	9322	9562
1.089_453.11591_Unknown	6643	9217	7305	16378	17813	9192	13258	9580	16164	10350	17533	1868	10382	8078	6792	11846	6570	8533	15601	8337	5612	15614	17066	8686
0.498_947.68103_Unknown	2603	3691	2748	13618	12030	12654	12552	14514	11905	11283	14445	17143	15163	11632	16982	14523	16113	16814	17562	16418	13929	17010	17697	15145
7.377_160.84103_Unknown	18701	27390	26097	18981	18331	15622	18439	17484	18962	567	11736	27506	11722	110054	184612	15007	32900	133622	215722	26254	124655	57839	181544	353973
0.613_718.74133_Unknown	2693	5326	3575	13423	9952	5407	10177	18090	9028	3813	13625	35090	8683	19843	22509	14451	28948	28252	23604	33244	35584	23007	20421	31859
0.498_996.65845_Unknown	3422	3780	2673	11232	10460	10010	10409	12422	11686	12437	11974	15797	14015	13583	15463	12881	14882	16037	16102	15434	13644	15670	15203	15375
1.176_545.06848_Unknown	1392	296	652	26249	35491	34334	21774	20280	11020	25317	15377	90	52613	8060	87	8397	883	1127	3604	1882	107	3056	14393	1229
0.568_774.46918_Unknown	18413	22528	19795	11007	12132	9719	12978	14225	12944	10976	15436	15834	12281	15621	16499	14498	14213	15190	13311	15212	16296	15944	15479	16931
1.595_651.09747_Unknown	9312	870	2738	5452	20067	45878	6013	13224	9737	53938	7147	3661	16015	18051	13634	9017	1392	8304	12302	5589	3758	8953	13979	1717
1.621_125.03476_w/o MS2:THYMINE	30674	81430	84827	7932	5668	8856	6953	7257	6222	6845	20511	7707	23110	12934	18879	16601	6140	23536	16455	23397	10501	39236	20144	15827
0.565_338.78891_Unknown	17117	17659	19898	11981	12023	14671	13130	12364	12744	15794	16031	15357	15253	16049	15444	15503	16651	16036	16704	18223	17095	19366	16309	20798
0.633_258.07394_Unknown	33332	7934	31250	14855	12958	31911	17494	8755	22939	30829	11946	4143	17043	11721	4450	16105	4138	6110	6807	2827	1737	5983	9607	2470
6.234_580.32941_Unknown	143	267	107	661	9338	1924	5821	303	3589	14122	5177	1382	7977	1254	1067	2070	4681	70	1151	941	2875	82	269	293
0.877_258.99731_Unknown	6936	7699	18098	8339	18979	16751	8901	8134	24183	12144	21590	15077	11971	4743	15912	22974	12289	14427	14299	11668	13214	19262	18151	11955
0.654_229.01013_w/o MS2:D-RIBOSE 5-PHOSPHATE	11722	14644	9887	9481	16040	42434	19706	9515	26049	17350	10339	3634	24817	18638	6068	5295	6058	6564	25723	8439	5231	22234	25324	3505
0.978_565.0437_Unknown	77	126	130	280	1016	3428	1357	332	432	2200	30033	24	54768	446	109	26648	39	50	1488	289	18	229	1983	720
6.455_241.18015_Unknown	18111	12200	13019	6503	12748	10893	5058	6123	8244	22470	7229	4253	17886	7876	9729	10717	3143	12699	41277	14712	5697	13237	12014	15034
6.666_492.10928_Unknown	68295	35992	28300	55767	26416	14448	15486	26294	20646	37603	33009	18357	26152	27275	30392	10534	455918	141817	32940	172666	70591	123822	135763	128340
0.63_595.96826_Unknown	15770	7692	14227	15057	12517	16328	16322	10194	20244	15829	13990	5475	14038	12803	5898	14392	5979	7582	6293	3269	2013	6260	11256	2279
1.477_354.06104_Unknown	4100	242	4870	14850	17082	24565	13404	13002	25999	20107	12770	2722	25112	10746	4738	14709	3668	8464	13403	8291	2771	10301	13545	3951
1.434_412.06375_Unknown	2297	2015	2942	25398	23885	10002	23650	17874	12320	3450	24768	2978	16322	8708	4104	4130	4973	8467	10349	8009	6680	5739	23999	6572
0.558_658.58838_Unknown	12979	15470	13042	12159	11568	11573	11988	13328	12460	10564	13463	17355	12431	14987	16880	14754	17122	17277	16831	18089	17159	18616	15480	17914
0.49_470.82147_Unknown	18119	21204	20902	11502	12197	14155	11260	12649	10563	13221	13006	14020	12866	16204	17258	13036	12785	14137	15378	14190	14620	15343	16627	16851
0.657_88.04012_Unknown	17151	10111	15197	6644	7650	29299	12964	9533	12926	38467	10798	4376	25433	18003	12962	18705	2954	5107	7656	4350	3035	11777	12625	4966
0.578_794.47418_Unknown	8210	20687	20395	11750	11236	13028	12612	11877	11952	10360	15252	20627	13408	17531	18034	14856	16571	17275	16838	17616	11738	18268	14964	18645
1.184_420.01144_Unknown	291	445	882	14586	20535	11878	14392	15913	10585	5065	14269	1759	17378	22162	1145	12318	7695	10084	11298	17401	1756	9675	25535	9124
0.568_476.71936_Unknown	7289	8667	7899	11417	11163	11469	11382	6417	9908	12469	12364	14214	12721	8287	12447	13048	14457	14316	8629	15366	7484	6829	14092	9756
0.586_674.58563_Unknown	14258	15000	12952	11834	10396	10692	12051	13281	12431	11029	12662	17945	12902	14997	18527	14859	15847	14667	15833	17389	18065	18505	15560	18639
0.666_412.7879_Unknown	1808	4664	1185	14381	9257	2569	10964	15690	11947	1799	13611	43973	4741	17367	22659	12397	43815	49071	24549	39140	12737	32917	24504	12461
7.275_195.81216_Unknown	2614	6047	1552	6217	2292	11001	5990	11166	9040	6849	8601	8839	5695	73577	69399	76232	177068	93791	122930	115549	102137	161343	74605	747437
6.642_636.39758_Unknown	18	44	92	21	7680	416	4280	27	3467	421	1560	421	4814	708	29	59	3093	35	54	137	1051	9	5	3
0.642_726.0321_Unknown	2504	1948	1686	16184	25323	21157	16814	14444	23870	12870	15373	2349	22800	11220	4664	18292	2238	7734	14658	8383	3888	14292	18476	3965
0.588_539.67316_Unknown	10182	15715	12195	12479	10866	9955	12150	13577	12967	9698	12906	18082	12217	14614	15548	11051	15465	17561	15891	16723	17136	16142	15319	15595
0.648_427.0697_Unknown	4205	2544	2995	8133	9499	29592	7648	6609	18129	35020	10170	2490	19672	8007	6153	19274	1632	7687	15267	13429	1859	14048	7705	2306
6.841_509.28796_Unknown	114	527	167	181	776	198	1211	263	322	440	180236	937	1874	1100	650	121	7346	35	694	780	423	33	39	248
0.621_474.03278_Unknown	664	205	629	21131	22215	15336	16861	9122	18019	16151	19055	1486	18239	14463	6008	7197	6569	8422	7230	6146	1606	8335	13297	5169
0.561_842.42975_Unknown	17354	14603	17414	10791	10793	11991	11507	12033	11599	11609	14689	12412	12956	14952	14023	12624	13671	15169	14584	14362	15400	15537	13897	15713
0.589_496.71844_Unknown	11353	11826	6865	11373	11040	12119	11211	13123	11308	10797	13282	17130	12317	14656	15740	13039	14480	16224	15238	16798	16271	17375	14927	16903
0.502_734.72424_Unknown	7610	8254	7586	10113	11236	13610	10843	15073	9282	15134	12950	13116	14134	13958	12418	13708	13902	16728	14322	13393	13883	13674	14379	13930
2.402_565.16382_Unknown	126	630	124	38865	15584	1835	27539	10845	3428	2952	31131	2051	53461	13134	1690	6232	11085	5794	6536	258	829	42	32036	943
2.786_240.04787_Unknown	5840	997	1299	15181	12715	19205	17577	9513	15888	19133	13902	9944	15945	13193	12552	12970	12712	15746	17354	19993	9602	23828	24276	16192
1.079_775.16504_Unknown	6721	6207	7559	16827	15753	12064	15153	8037	15936	14386	6505	521	10893	6473	4009	8966	2956	5323	9944	5620	1191	12507	15017	3530
6.319_644.33185_Unknown	183	151	98	116	12995	1305	6584	65	7258	2835	1574	3041	6910	1249	639	151	3648	58	260	549	1882	41	51	75
0.932_88.75164_Unknown	15777	17359	9991	11704	10061	11432	15470	7895	9388	19513	13156	6641	11583	7439	9386	21685	6849	10598	2196	6259	5385	10466	10704	4958
0.575_814.47052_Unknown	16459	18948	17852	11821	11565	13916	12204	12188	11798	12451	15799	17720	13601	16031	14648	13090	15126	16441	15336	17387	16289	17643	14920	18388
0.654_463.91693_Unknown	7094	8392	6113	7025	6395	12911	10668	10562	10657	14931	10472	7869	16611	18572	18292	17169	5288	8240	11748	6635	5614	15853	16833	8837
0.606_316.83676_Unknown	7113	8121	6316	9174	10700	7902	10143	13683	10932	7311	13405	21317	10765	15138	17956	11213	12296	20224	18016	19815	21859	17236	16838	21261
4.663_582.27112_Unknown	77	624	101	158	328	75406	164	2004	45	2793	78463	375	9960	6092	1948	1902	469	1376	4842	291	2274	39	2728	4435
0.501_558.76642_Unknown	31627	32033	31446	13520	12479	13942	14003	14349	12710	13124	13819	16043	12655	18760	17741	14525	13280	14508	13576	9959	18767	13399	13997	14581
3.116_306.05951_Unknown	17120	12411	26736	16303	13320	17998	19882	7177	18783	24724	15175	7406	18935	10910	9918	14554	11919	13648	16743	19044	7409	17885	20043	13490
3.313_462.19098_Unknown	180	314	64	40118	14637	8409	20832	15038	4969	53704	14382	520	53969	11620	948	12028	796	3989	7027	272	72	94	21141	743
0.501_567.79456_Unknown	10531	11319	9743	12160	11576	11079	11445	12087	12416	10927	12204	14682	12502	15023	15683	14952	13133	15488	13842	14399	15673	13830	15416	14946
0.622_352.85947_Unknown	7240	11937	8562	11990	10610	8314	10893	13407	10165	7153	14366	17833	11435	14884	15684	13120	15214	16320	15642	15601	16570	14863	14364	15183
0.611_538.78308_Unknown	3313	5079	4005	12188	8327	6376	10856	15186	9102	4960	13137	29374	9003	15972	19676	12614	23896	24828	21459	29169	29678	20379	18367	28517
6.784_651.19458_Unknown	23	59	290	163	89	261	348	86	67	496	3888	309	298	393	170	149	1346	36	272	200	432	16	117	54
6.784_619.25214_Unknown	174	230	110	156	366	2130	340	74	304	753	7410	210	342	281	187	594	647	166	264	134	48	152	51	12
0.648_445.97513_Unknown	17008	14045	15020	5266	5931	16793	10072	7990	8924	29079	9261	3580	20136	13700	10760	16938	2482	3959	5781	2754	1967	7785	8463	2992
0.679_234.86662_Unknown	5847	9893	4682	21387	18997	5815	24690	32020	10942	4680	21301	48660	17177	31930	35510	21501	47984	72468	20475	53419	66000	32197	21257	59500
6.111_515.12085_Unknown	4079	5862	3570	112	9918	13213	19578	10730	8181	333	16413	6312	8241	3180	5214	22761	11560	7192	8514	9811	1285	3441	8709	7111
0.607_768.4837_Unknown	82	21	28	41	38	57	68	39	117	27	12384	15311	12080	14169	30	12981	14000	13826	25	14962	15747	14377	51	14
1.104_484.99246_Unknown	1190	9531	3575	439	153	3368	2158	3992	5353	6530	2354	4889	1387	23765	14040	1751	8121	10168	20754	15992	5174	5022	19775	11537
0.618_410.82147_Unknown	5308	8857	5288	11854	9845	6219	10154	12365	10418	5518	12950	19213	10012	14915	16744	12186	18144	18216	17575	19073	18549	16947	16508	19239
0.585_444.72241_Unknown	12568	14617	14374	10053	10700	11021	10709	11297	10879	10063	12027	16229	9795	13959	12955	12590	13208	14920	14997	14830	14511	15879	11825	15737
4.336_349.13275_Unknown	341	4215	195	439	11717	6511	6368	5602	8478	339	16476	5166	12097	26189	32778	8161	18053	17725	28660	9426	3657	3328	2403	16589
0.938_165.99377_Unknown	3980	1596	4749	11015	18590	22480	13088	12920	10867	15661	13782	1018	20894	7886	4940	8624	2650	5854	11341	11676	3577	7843	22573	4886
0.669_533.10333_Unknown	183	644	313	20239	32523	20180	23747	14701	24109	11340	19160	487	21060	5641	2768	14261	3478	6771	7250	4819	2240	5331	7455	1478
6.502_311.2215_Unknown	6537	2474	6407	4281	5634	23092	4540	4733	5089	141519	4200	3597	9287	8473	4189	12580	2914	5723	21963	6372	2526	5665	6368	8741
1.058_484.98907_Unknown	10234	9718	8608	9608	10488	13205	9495	8544	13254	16830	8076	4958	11308	23803	14059	7493	8094	9903	20302	16029	5141	15320	27038	11519
3.177_371.14444_Unknown	3495	3187	2899	9357	8509	13807	11668	3610	9780	18756	10359	3070	10499	4966	2291	9652	5649	5486	26875	34029	6764	25245	20402	18975
6.111_265.14774_Unknown	10490	11386	10456	1843	13224	15396	13778	13031	12984	2070	13161	11294	14518	10331	10348	13189	11688	10948	10316	9819	10365	9273	10551	10306
6.598_619.28741_Unknown	353	82	72	227	1271	598	2960	77	752	757	552	3872	10874	785	286	224	1513	59	121	355	281	21	23	4
1.472_281.03561_Unknown	700	1084	2312	10199	5446	10251	10263	8062	14869	22544	11491	15597	18296	32034	21377	17806	11545	20315	54505	20975	20063	34112	29936	15813
3.454_462.19101_Unknown	167	426	67	29991	20693	5311	18815	5756	2605	43760	19710	253	83452	4794	255	8154	856	1618	3979	68	74	70	9157	853
0.5_578.77771_Unknown	9249	10383	9260	10918	10762	11303	11062	12550	10871	12357	12033	14293	12024	15473	12607	13181	12731	13284	12541	13072	14808	11836	13258	13237
0.563_522.68555_Unknown	12009	13980	11886	11506	10779	12743	12115	11699	12117	13660	14454	14090	14156	13241	13213	12805	13901	14332	16729	17414	13635	17837	15080	16816
5.979_555.27051_Unknown	410	598	84	794	440	154	515	261	333	366	183968	5100	4551	3029	3058	393	16071	269	5443	375	313	197	262	5584
3.176_174.07681_Unknown	5293	887	3812	9904	9924	14906	11770	4826	10366	19341	11283	4315	11272	6077	3943	10541	6242	6380	18721	22546	7875	22756	16452	18309
1.265_503.07809_Unknown	183	184	128	20439	1030	126	39936	20098	25800	36427	35435	165	109946	12307	5924	9538	23	5768	14941	188	4335	6258	5622	47
6.177_711.34125_Unknown	111	41	92	341	790	604	998	80	4458	303	1108	1127	5351	648	450	154	2371	203	380	177	1545	28	94	78
0.585_714.53436_Unknown	17088	18156	17912	11495	10914	11314	12125	12380	10901	10731	13322	14545	12954	14613	14878	12670	13025	15077	14544	15604	14255	15714	14138	16666
0.783_678.02081_Unknown	34	222	26	23778	24614	17638	16648	7223	27512	15785	15827	423	31687	12510	2768	13044	2228	3109	6074	1957	819	6822	11991	831
0.574_508.61685_Unknown	18351	18138	11488	11054	11548	11626	13463	12991	12234	13138	14032	14883	12432	15296	15724	13727	13407	14392	15304	15767	18192	13893	13686	15374
6.033_353.23389_Unknown	116344	55729	58819	1974	2095	36594	1646	2800	1337	110948	3287	3897	32947	10163	1009	22513	297	2234	796	55	287	848	12503	522
0.605_438.81488_Unknown	5068	9019	3848	9147	9097	5928	8608	12472	7269	4269	9944	18192	7649	13500	16210	8930	19622	15681	15587	16846	21384	13381	14595	17795
0.588_569.65735_Unknown	11409	14924	10732	11034	11014	9841	11995	12944	11079	7033	13380	17892	12028	15097	16097	13123	15184	16140	14747	16735	18272	16276	15452	17101
0.588_552.71399_Unknown	6684	14148	5789	11462	9260	10592	10702	11315	13093	9150	11572	19370	10764	17286	18198	14606	16985	16900	16955	18221	16484	17719	15274	19916
2.595_293.11258_Unknown	4896	3345	3955	9194	9266	21488	10744	5328	10189	33492	11857	4456	15336	10801	13605	12942	7738	8906	16574	7626	3681	11186	13197	12462
2.122_217.11861_Unknown	6389	989	6977	10844	11612	12580	14387	8766	12567	25834	11116	5904	14042	6366	7865	22164	9154	5133	15434	11429	4015	11745	13973	17338
0.628_573.98328_Unknown	22371	9902	22423	15413	11747	18397	15965	9345	19233	18704	12844	4790	14689	12046	4399	14222	5128	5034	5387	2300	1498	4390	7582	1384
0.568_480.71506_Unknown	10092	12933	10752	10030	9331	10054	12051	12456	10331	11524	12530	14799	13188	11636	13079	12438	14792	8779	14761	16201	15173	14114	14268	18489
0.603_192.98836_Unknown	2097	3599	3117	15161	16572	17893	15910	12051	14579	18829	12972	4429	20634	11543	7840	8808	10596	10726	14614	9149	5100	12171	17289	8491
1.136_560.06293_Unknown	69	71	173	13982	15786	5648	13355	11763	1018	350	11269	124	16466	8879	134	16658	2965	888	1532	6093	31	367	7197	4488
0.756_212.95535_Unknown	1903	101	291	9077	14663	22043	12059	9935	14305	24773	9410	3645	14119	15944	10685	12021	4774	8130	17557	6824	4007	10303	16109	4861
1.06_570.03333_Unknown	12968	15613	15084	12699	13526	26564	13547	15284	15557	33041	8455	980	10613	9130	4132	10040	3016	4809	7326	7947	1658	11331	22759	5040
2.398_259.12943_Unknown	5958	3983	1219	8223	8761	20592	9302	6259	9350	34253	10935	5141	11182	11011	11190	8533	7470	8411	27966	12823	6121	13833	13974	13425
2.033_437.21783_Unknown	20997	60	38158	13973	24480	65307	5876	4133	27755	66608	9264	276	40669	4092	1502	12135	410	960	1001	603	303	4625	7946	1491
0.589_706.58087_Unknown	10328	13717	10363	10107	9980	9459	10882	11779	10849	11231	11580	14880	10726	12828	13897	13150	12976	14260	13589	14835	14810	15619	12259	14826
0.969_270.96106_Unknown	423	136	147	16149	7222	11839	11455	6180	10278	2900	9547	14170	2369	13534	2297	10769	16600	21340	81672	24015	319	27440	21491	27023
0.618_374.94736_Unknown	1972	1130	2156	8427	17277	13398	14962	13435	11656	11342	15133	5602	16754	9654	10290	10158	11052	10453	14327	10690	5415	10445	13564	7798
0.651_274.09988_Unknown	192	56	103	9671	8056	26781	6671	3261	6511	53487	10664	1848	9184	16525	11822	12215	8610	6672	17096	3525	3242	4849	6753	16044
0.494_800.70776_Unknown	11462	11373	11607	10473	10302	8420	9860	11468	9988	11971	11202	13835	11786	13469	12646	12024	13611	12968	14361	12771	13853	14639	15989	14494
0.487_668.81622_Unknown	19524	21582	20318	11012	11556	19890	11797	12350	10897	12399	12395	14731	12956	14893	15951	12612	13581	14909	14843	14412	16165	15479	14633	16308
1.583_370.0704_Unknown	970	6278	1787	27188	12674	8151	16648	14605	3885	10046	21125	10489	27824	12048	3398	9990	20958	8456	5572	700	3176	294	18960	7212
3.136_229.08217_Unknown	7038	7182	10900	14165	10826	12814	14229	7718	11871	17842	16302	8214	14935	6710	6419	12480	7589	8450	12583	14245	6675	19228	15088	16467
3.049_165.01965_Unknown	24610	18865	24968	12192	10374	10151	11185	11689	12180	12031	12028	13420	12709	12450	12402	11183	12885	12940	13658	14217	12126	14089	12991	13502
0.567_464.73224_Unknown	10828	12944	10817	10522	10445	12509	11564	10467	11061	14480	12717	13774	13376	13510	11327	13137	13692	14224	12887	16715	12644	17125	14285	18694
0.663_272.84149_Unknown	4203	5704	3640	9345	7837	5003	8021	11241	11738	3854	8961	20715	8576	19979	20498	8925	22276	23637	21550	23114	27946	26457	18901	24887
6.065_453.31949_Unknown	2661	1478	3952	1380	2592	135214	5360	2153	3809	42834	2537	156	562	534	172	1883	607	1336	1176	51	699	519	4869	759
6.103_555.27405_Unknown	539	2362	155	323	489	924	893	661	295	3375	293110	4225	4130	2430	2363	571	16217	225	5910	6224	458	929	124	5938
0.625_78.71612_Unknown	8897	10469	9490	10410	10466	9544	10300	11801	12142	11641	12037	13088	11351	11317	11948	12260	11740	12136	10893	11871	12693	11687	13357	10835
1.404_730.09271_Unknown	139	58	16	11231	27848	2539	27011	25284	12182	239	11547	5408	17644	127	51	9631	7090	98	11998	15686	257	152	18012	5989
0.56_756.47083_Unknown	20085	17464	20399	11269	11639	12001	12452	14050	11130	11641	13715	14622	13236	14543	14605	13091	13371	14669	13795	14049	15900	14444	14266	15041
0.584_636.58374_Unknown	15101	16414	15621	10652	11655	10002	11209	11385	10933	11852	12846	13571	12885	13095	12685	12923	12825	13124	14302	14815	14004	15379	13694	15171
0.598_650.65887_Unknown	7185	9629	7378	10915	9444	9205	9902	11057	10163	9289	11462	14418	10632	12768	13386	11944	14058	13911	14802	14627	14281	15568	13339	16234
0.499_556.82562_Unknown	5064	10732	6616	11462	12109	12616	12289	11220	11067	12137	13653	15296	14890	14957	17959	13519	10844	15833	14712	12960	15766	16013	18183	14922
6.341_592.30225_Unknown	571	1125	808	860	3160	1204	4401	492	1417	1563	21437	805	2061	695	561	1285	6480	353	605	560	1600	214	286	281
0.73_472.7417_Unknown	1209	2241	444	1510	1522	643	1095	1665	1139	3198	12221	4166	1235	2984	15715	1253	3879	3444	3860	4341	4126	6621	4783	4565
5.473_481.25626_Unknown	171	950	121	307	312	214	428	132	194	72	179366	575	2366	294	102	101	1811	112	394	366	113	88	77	68
0.571_710.52472_Unknown	18471	19775	18944	11952	12323	12389	12852	14044	13129	11608	13787	15338	11986	15217	14754	13278	14308	15899	15576	15046	17234	14886	15026	14769
0.591_488.72095_Unknown	10124	12929	11810	11265	10595	10924	11053	12180	11799	10195	12767	14753	12432	13721	15101	12386	12592	14501	14056	14692	14775	16324	15373	14622
1.743_374.11551_Unknown	351	3233	566	19181	10095	9462	13997	9716	8871	11822	16901	4702	5841	7279	8614	15278	9568	13819	14240	19710	4735	14761	13929	21276
0.565_520.69604_Unknown	10425	13210	11715	10324	9745	11245	10371	9169	10681	13504	12005	13184	12503	12003	10663	11816	12912	12987	13990	14589	11503	16737	12842	15484
0.59_600.63782_Unknown	10422	11441	5442	10188	8795	8798	9918	10782	8922	8817	11460	14871	10159	12683	15264	11731	13053	13365	13557	14419	15910	14785	12874	14149
2.362_407.17349_Unknown	42944	180	25987	6297	11424	15453	11133	4326	15473	89243	21028	1209	39825	5068	2496	14744	1372	6090	3719	1632	238	4720	6060	3390
0.665_474.04196_Unknown	456	1001	1401	1540	1492	1143	248	8642	1162	574	1367	1293	17611	13276	5474	1558	5770	7366	5974	5494	782	7124	11749	4998
1.612_641.15918_Unknown	42	161	44	19923	9043	7494	42762	25405	21163	678	27094	284	3801	9386	8119	1236	156	6886	14288	1580	7080	349	12075	819
0.568_752.51208_Unknown	14519	17410	16999	9725	10188	9429	10168	10279	9626	10108	11766	14147	11200	13704	13752	12462	13392	12687	12765	13530	14916	14627	12248	15414
0.495_784.69604_Unknown	13619	15153	15021	9216	10869	10947	11582	10599	10390	11067	11685	13691	11938	14393	13965	12437	10900	12035	11752	12052	14975	12087	11677	12943
0.672_414.78275_Unknown	1950	4099	1273	15742	9078	2213	8828	17445	9485	1832	14204	47515	6166	22378	6213	9350	48324	36892	35622	9832	9601	32844	22211	10236
5.301_241.14262_Unknown	1677	14174	1041	2724	40195	418	14230	2593	199	351	1780	21595	793	1130	38803	725	956	18201	2485	22404	39059	15035	20775	419
5.26_241.14462_Unknown	422	14203	1044	2711	40360	344	14281	2609	1333	320	152	21572	231	102	38980	832	189	18240	2492	22478	39059	15035	20775	244
2.441_285.13544_Unknown	1197	2701	1187	253	14206	14793	164	6238	17039	30288	12147	6167	20178	6257	17806	12867	7354	9762	7663	37	66	12595	12215	6593
0.504_756.70593_Unknown	8285	9655	8811	10163	12890	10814	11116	12407	9386	13648	10932	13801	13175	13277	12260	13696	12565	15562	13463	12710	14161	12879	17341	11895
1.128_549.17273_Unknown	238	602	356	31099	39169	5407	25602	17784	1205	213	22995	19	35297	2822	24	14442	1077	202	124	1902	38	436	4837	947
1.459_383.12039_w/o MS2:S-ADENOSYLHOMOCYSTEINE	3702	816	769	11130	15741	31801	31299	4727	32052	76925	10863	2411	36696	4415	4615	15016	4235	6965	7809	6133	2308	10042	9526	8046
0.499_496.81876_Unknown	11073	10555	10254	12199	10621	11874	10812	12961	12473	11585	12590	15706	12282	14837	16780	13779	12790	14774	14180	14533	16178	14257	14166	15855
0.489_742.76721_Unknown	11664	13491	12737	8894	9940	10680	9762	10223	7379	10497	9389	10501	12055	11258	10121	9414	9637	12271	11221	11205	13333	12540	11698	12886
3.258_674.37396_Unknown	16	14	5	2302	88526	5283	12159	45417	825	2803	2330	2358	4300	453	6637	55739	852	5478	5557	16	724	1	13380	642
0.644_663.91058_Unknown	8397	12551	8069	5715	5471	7617	7859	9734	6835	10707	8399	5872	11817	11306	8856	13924	3304	5241	6190	4432	2110	6420	7445	4064
0.621_772.76123_Unknown	2853	6524	3346	10792	8026	3649	8192	11610	7663	3837	11260	17695	6053	11041	11892	10494	17105	11806	11609	14196	13699	10569	10063	11572
0.613_412.03116_Unknown	423	150	369	25663	28724	18512	20596	10104	23215	21573	22474	1189	22924	18969	3611	7538	7054	9158	4583	6573	471	9407	18626	2545
6.306_313.2366_Unknown	28313	54180	11639	1409	7563	21430	5963	6689	6835	60051	6175	4839	13109	7941	4471	10804	3970	5390	8501	5174	4089	4255	8256	3678
0.503_596.74463_Unknown	24756	23263	23690	6024	11267	9065	9543	9721	9045	9373	12289	12115	9336	15438	12182	12965	10513	11196	12391	9938	13698	12433	13630	11691
4.034_399.17545_Unknown	6481	7720	1931	10486	8256	17633	8783	3854	9326	19485	11297	2950	11434	4620	1970	9406	6474	5500	22946	28958	5941	15916	13206	9742
3.27_377.13416_Unknown	2476	4489	4225	3184	27530	156883	1706	5987	1759	12322	995	1810	2144	684	1645	17603	1825	2997	2419	1665	484	1097	2717	1741
0.498_460.79343_Unknown	15626	16655	18780	11442	10393	11371	10580	11335	9793	12802	12329	13344	12488	14715	12805	10744	11665	12793	13504	12342	13050	12363	14197	11541
0.715_166.01881_Unknown	24760	65356	36200	9061	10542	18815	7915	7664	8271	23587	10006	4220	13372	12276	10114	8140	5188	7749	23267	8231	4172	12128	11289	8945
6.27_313.23962_Unknown	31002	32850	6288	6959	7595	3691	1176	6600	6798	21887	6123	768	13072	1452	704	3216	921	1043	890	390	4120	361	1601	769
5.619_407.28156_B-muricholic Acid	2251	2915	8137	1690	2170	24129	4517	1120	4726	161096	2221	712	609	1491	871	1937	399	1070	1787	157	481	3011	3240	791
0.575_664.58856_Unknown	17000	7581	5307	9334	7136	12149	9483	8343	11164	10470	13286	16347	13288	15290	17107	13205	13919	9316	14333	15499	14184	17147	14096	18146
0.701_289.01544_Unknown	10223	7563	24836	8094	15474	54294	12348	4469	16717	72127	6553	426	21469	5755	2888	9133	1258	2454	14240	2211	23	4763	12154	1123
0.946_558.06165_Unknown	97	76	58	4273	4746	5505	3833	1928	5264	4661	9562	127	30699	3093	3136	12167	1559	951	1490	881	524	6111	9216	650
2.838_159.06613_6-CARBOXYHEXANOATE	66139	174663	30809	13244	8872	9144	5791	8049	4972	27566	9832	8601	21918	10533	5036	18215	6620	10898	14075	7124	8503	6889	13046	11111
0.63_414.0101_Unknown	15392	5086	15071	13808	13532	18489	15801	7985	17236	20011	14916	3333	15408	12916	4672	11786	4163	7034	6131	3844	2180	7085	12206	3178
1.549_407.14273_Unknown	1086	1540	1887	14245	16217	15442	12894	5833	11757	18113	12781	640	17929	2897	1031	20551	1962	3091	12690	8097	1987	7377	10917	8972
0.496_220.9044_Unknown	10344	11647	11706	10417	10689	13411	10883	9821	9431	12491	12430	11243	11475	13766	13518	11285	12719	12120	14373	11848	11111	12349	13680	15392
2.275_145.04929_METHYGLUTARATE	1514	54719	2953	7533	7815	12928	13616	6592	8458	33298	12866	4849	19703	7048	5947	13844	5697	11848	12592	8393	14962	9268	7409	10231
1.402_698.0827_Unknown	173	37	165	10651	26305	3866	24191	28439	17159	617	10723	5036	22856	83	155	9328	6055	11475	14763	15358	63	209	13318	3913
0.621_572.00781_Unknown	968	1133	910	18332	20132	10980	16030	8441	15733	14206	17366	1136	15015	12378	4399	5328	5561	5870	5027	4278	497	5143	8913	1968
1.113_418.0029_Unknown	19290	8701	18608	1657	1172	6602	1372	2563	1158	19555	3037	22215	1137	30099	52612	7902	21456	33666	71100	23210	21083	24178	20297	31112
1.091_475.125_Unknown	310	956	838	17252	18920	8248	14560	8184	12385	7180	18069	211	23502	3271	3406	9498	2845	5395	8193	3597	1617	8122	9494	3004
1.677_643.11963_Unknown	94	148	261	18007	14174	8954	31237	16777	19271	3048	18592	1974	11375	9100	7404	4755	3766	7272	14471	4884	4785	3410	13040	3335
0.672_270.84106_Unknown	3373	4846	2200	8987	2021	5421	7937	10974	8686	4224	9529	18366	8294	20765	24448	10641	20761	18532	14985	19265	27126	17584	20091	32550
2.003_334.07193_Unknown	272	448	634	14901	19275	18827	11282	9319	20074	19400	11160	1058	19082	4528	1359	14757	1554	3056	6042	4829	1091	7949	9804	2319
6.561_297.1539_Unknown	8642	8426	3302	3880	6585	8578	7692	9308	10450	55158	12942	1762	56589	7876	1525	30038	1620	1748	1765	2054	495	1083	3943	6250
1.933_277.06003_Unknown	591	1940	1466	7478	4919	19773	7061	4005	5370	16569	10795	3659	15495	12209	6062	12088	6018	6425	16827	14139	3584	12333	8376	11782
0.633_308.09875_w/o MS2:N-ACETYLNEURAMINATE	39681	1612	4610	8934	19245	26277	4947	4617	6280	16622	9571	844	21112	10714	2865	6771	544	2089	4118	5296	1919	3890	12437	2771
1.06_463.01291_Unknown	10576	8945	14776	10436	9544	24863	16074	13790	17878	27226	8857	635	10653	8655	3392	11287	1531	2169	4920	4604	872	7746	15983	1983
0.654_585.08124_Unknown	5831	4020	6027	17200	26844	17667	18916	14026	18955	14860	15096	867	15407	6441	2654	13266	1906	5360	8993	4602	1754	3787	6430	1288
0.648_645.87445_Unknown	3431	6302	3107	6325	5447	4541	8025	9877	6856	3451	9340	8530	8608	13851	13531	12511	6026	8057	10394	7701	4899	12606	11384	8601
0.73_380.0015_Unknown	1302	325	1116	11051	19419	21983	11174	9717	13840	13036	12576	1349	18877	14256	3571	13335	1715	6076	12056	5256	2932	8801	16280	3076
0.498_592.7724_Unknown	5922	6184	5759	10989	11166	14864	10761	10866	10337	12481	13630	11331	15913	11978	11930	13592	10543	11754	12065	12008	12308	13006	14006	10406
1.057_689.99768_Unknown	5686	6304	3805	10073	8869	11151	7892	11483	11892	10752	7719	6590	7415	31923	12972	6758	10261	12569	27927	22769	6949	30574	39796	16425
0.599_650.61816_Unknown	5140	10199	9340	9186	9088	9618	9691	10585	9902	10122	11019	13574	10288	12039	12635	11265	11657	13279	12502	13841	13563	12751	13092	13648
0.638_163.02567_Unknown	14529	16293	7925	12655	20564	29660	12594	7882	15630	32013	11076	1886	20363	6737	3420	9880	3635	4087	5725	2760	1025	2828	6394	1476
3.469_443.2883_Unknown	24	16	6	221	148146	310	3718	35987	2	1046	498	1112	707	89	4456	39365	704	2502	917	13	494	11	8152	791
0.57_786.45367_Unknown	18392	20437	19168	10027	10031	9434	12917	12920	8659	10359	13275	14030	9643	14327	12665	10143	13265	15794	14787	12533	10878	10394	15555	12198
1.476_928.21558_Unknown	66	174	208	17771	24796	15467	15380	13462	23433	15115	12281	171	19570	7720	1236	13294	1041	3929	8180	4452	504	7416	13649	546
0.615_358.86728_Unknown	4923	5975	4914	10466	9171	5882	9038	13483	9393	5408	9315	19826	10016	13656	16415	12093	17357	17229	15221	18727	18998	16593	14906	18006
6.292_641.33014_Unknown	233	94	88	210	16885	1238	16786	154	14439	6126	3546	1054	3746	1134	607	206	5793	122	159	299	5160	53	50	39
0.7_372.92856_Unknown	1157	425	347	6602	6142	17894	7041	4493	6538	15069	5964	2295	9307	5867	3527	7281	2958	4121	8394	4104	1577	6156	6693	3338
1.291_300.99091_Unknown	10362	473	6135	12554	185	21	279	10862	10834	8131	362	219	12685	15528	394	292	180	37067	241	161	9155	31104	337	162
1.827_302.10397_Unknown	12618	10780	12039	9246	11801	14438	9695	7486	11224	15108	11083	7525	12773	11245	11303	14523	8497	12795	17454	17326	10394	21225	16539	19581
1.157_418.00827_Unknown	19419	490	19053	9268	11657	6875	10071	7742	19162	19527	6346	859	10426	30498	3853	8562	16977	2133	72250	24176	839	26236	20814	31463
1.609_227.06989_Unknown	1248	2007	1313	9360	5106	20672	8126	5113	7641	16750	9110	4902	15534	10006	6385	10728	7715	6163	16814	14657	7055	19124	8621	21142
0.595_614.68341_Unknown	7781	9388	9192	10396	10548	9459	11204	13571	10857	8366	12141	17474	12968	14752	15924	12518	14235	15907	16511	16761	18215	16886	14656	17753
1.531_633.09216_Unknown	177	584	127	1712	13201	34732	34461	10592	5316	17985	2819	4147	52095	14800	8788	4433	17519	6762	55342	3099	4518	2833	49804	3915
1.559_641.15881_Unknown	131	200	278	21811	6704	6734	46028	28755	18479	593	26411	110	3170	9749	8545	236	252	6330	16546	2424	8591	795	12920	1034
6.043_629.25006_Unknown	940	797	780	1177	798	1015	577	1166	735	567	21613	877	1364	304	517	1283	2895	483	394	318	483	482	622	289
1.792_302.10165_Unknown	12565	10607	11716	9214	11801	184	210	7484	126	583	11039	7525	176	148	11276	82	89	54	17402	17326	10471	21138	16535	19540
0.497_974.68274_Unknown	2662	3187	2558	12917	10326	11971	12314	12173	10990	10593	14779	14616	16048	13518	14405	11234	14662	13783	14531	14683	11920	16041	13302	13201
7.014_475.26492_Unknown	1039	381	206	430	10703	11451	10235	11747	850	13402	11483	10824	10832	11116	9615	12351	9163	9783	9838	10272	9180	7394	8230	5937
4.281_280.03531_Unknown	14458	9740	20151	21	10587	12947	12303	7429	12928	7079	11868	8846	13768	7649	4197	12213	10405	7470	9685	11084	2562	5395	6361	3776
0.485_616.8479_Unknown	19161	18827	16396	10345	10901	8557	13204	13527	12623	9259	12806	18198	9294	13652	15169	13960	15077	14936	11294	15997	22285	13162	12940	13360
0.566_810.48566_Unknown	12798	12335	10752	8933	8887	9708	9265	9901	8911	9189	11289	14256	10728	11667	12416	10808	11610	12234	11419	12998	11911	14035	11063	14562
6.509_639.31104_Unknown	265	246	316	448	1683	295	1389	212	1854	3258	1668	9754	23973	2550	319	365	920	31	139	213	1720	44	34	40
2.529_302.0452_Unknown	9115	209	177	13201	16307	19544	12836	9367	13510	25327	11206	2661	18151	9231	5608	9040	4154	5157	8964	7826	2826	11491	17017	6097
0.651_583.87964_Unknown	3666	5465	3052	7019	6353	6571	8257	10321	8057	5477	9698	8051	10415	16607	15668	12604	5962	8466	11386	8450	5030	13678	13736	9061
1.043_294.02692_Unknown	6464	10673	8897	8892	12238	10249	9582	8491	14827	17453	10261	12107	22490	9068	18834	10526	13620	14975	9149	7316	42	16869	21722	5751
2.983_279.01154_Unknown	51328	4898	31925	10509	5325	5037	11054	2270	2166	7745	9493	6662	9952	9058	11335	9000	5795	11493	29687	7412	4031	10699	16597	18881
1.327_300.99072_Unknown	10321	422	6136	12620	7554	9508	10941	10851	10945	8071	12256	20760	12707	15602	22675	15184	6847	37067	5872	7718	9155	31104	22807	6292
0.93_208.98363_Unknown	37709	48610	32068	9957	65440	37691	47011	32489	11589	34383	12084	42725	94700	53556	53262	63026	43755	52784	31557	45382	41809	59305	63719	47514
0.601_570.71552_Unknown	6423	6353	4457	9878	9167	7897	9278	12041	9731	7650	10092	13849	9056	13165	14893	10526	12338	12955	13464	13696	14986	21919	15685	19197
0.624_515.98163_Unknown	31914	43273	33503	8737	9996	14403	11599	11815	10113	15728	14440	8688	16252	10724	11369	10919	5270	11925	3768	2845	3042	8427	9876	3279
0.632_105.01873_Unknown	48951	71211	50229	12477	16277	17008	14785	10912	13259	17934	11825	3373	19031	7572	6853	8521	6980	7550	7549	5903	3107	9038	12547	3631
3.086_158.08206_Unknown	4756	3831	5717	7553	4379	8482	7786	6030	7375	6931	14289	9888	8617	7582	4560	6775	10697	11905	11888	21094	26723	19413	12536	13627
0.621_472.82028_Unknown	3660	7574	4285	9774	9172	4714	9254	12319	8461	5053	11471	18322	7384	11481	13217	10698	15509	15750	13465	16085	15382	13265	12814	15337
0.496_870.74371_Unknown	1957	2264	1499	10477	8429	9354	9312	9620	9393	10141	11011	10095	14631	11290	11838	11458	11375	11689	12836	13811	9470	13474	11524	13094
0.567_770.4856_Unknown	15101	15348	15922	9731	9450	9172	10580	10880	10104	8832	11240	14002	10710	12494	12600	10417	12520	11493	11954	13251	13307	12832	10834	13586
0.574_568.57758_Unknown	13624	13797	14137	9021	9002	10101	8812	9941	9731	9373	10849	11189	9360	12453	11230	10437	10348	11616	11029	11933	14861	12350	10996	12506
0.62_794.75195_Unknown	2315	4703	2242	10195	8248	3908	7940	12176	7776	3612	11124	18132	6898	10550	13812	10196	19454	13620	13696	15814	15368	10220	10231	14777
0.569_712.52594_Unknown	15194	17811	16357	10979	10714	9609	10878	11512	9736	10204	12461	14654	11452	10915	13989	12164	14094	14753	11664	14595	14460	14432	13782	15346
0.631_279.05511_Unknown	16022	56037	26482	13622	22518	23469	17742	8285	13183	25132	15529	359	29727	4560	1777	6112	2654	2701	3008	843	159	2546	8340	759
0.702_252.97131_Unknown	1168	223	1359	9387	10790	20323	11114	12264	19963	26388	8634	2255	14771	8279	9958	9493	3537	8427	12721	5121	3247	6862	11789	3658
1.993_286.08951_Unknown	17466	14224	20752	11758	13046	20203	8315	6996	15790	19613	10249	4847	17957	14370	11879	10297	5499	9535	600	7473	6072	23500	24228	13413
2.033_286.0925_Unknown	17551	855	20885	11774	13046	20203	8315	7007	15937	19613	10263	4847	17957	14437	11932	10373	5504	9599	9313	7457	6083	23629	24228	13491
1.048_301.97336_Unknown	8010	6680	6335	8703	9800	6988	10360	8451	5728	6041	10190	47193	15179	29888	19701	13253	54101	60534	44940	31861	38439	30112	29662	53810
0.624_635.94702_Unknown	20674	34068	22212	8154	8874	10544	10190	11375	8273	10047	13358	8830	12826	9716	11999	9697	5754	12175	3218	3260	2557	8726	9181	2773
0.636_438.84015_Unknown	499	8384	4472	8914	7844	6120	8591	10894	8256	5504	10097	18425	8375	11883	13092	10710	15072	12067	13229	14954	14319	11812	11754	15238
0.5_627.76648_Unknown	8781	9650	9509	9897	11305	10536	11929	11887	10576	8919	10034	14057	10563	15255	13677	11628	11735	12763	12958	14099	13581	12675	13268	13672
0.704_332.91226_Unknown	1688	121	577	8846	10590	28094	8992	7423	10849	13900	9087	6400	12175	10926	14153	8786	4946	13777	16754	7952	5686	10356	25069	5975
0.629_497.98795_Unknown	12823	5924	11630	11452	10517	13903	13351	7193	15816	14316	10170	4595	11174	9809	3958	12204	4194	5328	6298	2445	2137	5105	8087	2433
1.66_183.01627_Unknown	3807	1783	5209	1919	61337	47151	1300	5192	1503	13496	1609	2644	2947	1584	2955	44536	1326	4604	1512	1236	1143	1316	3169	1503
0.566_462.73184_Unknown	10447	12978	12601	9749	8827	11633	9332	8776	10014	14132	11985	11401	12509	11807	9296	11645	12187	11549	12649	14734	9913	15876	12389	14843
1.346_275.0379_Unknown	303	439	206	2531	4823	24073	11003	5249	20831	22425	8093	3481	6747	7664	6425	6596	893	8278	7401	4691	2517	15844	15396	640
1.402_720.06769_Unknown	299	224	93	11009	21204	3047	22222	25601	13863	322	10088	7323	18755	188	262	8180	9219	15588	19737	21394	65	84	19666	6202
1.576_625.15967_Unknown	905	1408	1809	15831	31350	6445	24558	16015	16120	5102	12189	172	15082	6632	1061	2527	351	4455	8429	1156	308	1811	14187	976
0.597_730.59387_Unknown	6699	10034	8592	10471	8882	8038	11200	10600	9988	8432	11789	17893	11061	14031	14718	11270	13962	14748	13612	15167	15061	13635	12566	16671
0.63_435.99588_Unknown	14970	4276	13187	13895	11003	15450	14880	8220	17725	15217	10857	4227	12596	11819	3770	12238	4487	6062	6348	2848	2251	5660	9385	1224
7.335_681.50934_Unknown	225066	206634	140922	15825	25586	26326	15766	20198	29208	19685	11914	19664	20570	12162	13160	5195	22750	24909	14560	18559	14617	13299	11112	14850
0.967_310.97989_Unknown	132	68	278	9863	5980	16020	8711	363	6284	2322	7708	429	16312	614	458	7495	6925	8531	34384	8882	64	10101	9342	11788
0.486_548.8548_Unknown	17852	17696	15326	9836	10748	16970	12139	12976	11677	8648	12239	15961	8482	12985	13479	12633	13357	13877	11108	14445	19363	12753	12452	12276
1.648_187.03552_Unknown	409	665	693	1524	69669	28696	809	5338	1320	7276	775	2485	1278	1018	2469	48899	633	3357	499	861	507	383	1279	1118
1.612_187.03609_Unknown	3394	2987	6496	1518	69981	21420	831	207	268	5337	956	2636	376	241	2536	49162	865	3383	544	201	418	695	401	1118
0.93_310.9791_Unknown	136	312	273	9861	1171	16028	8683	363	864	17621	7718	490	16239	626	1475	7466	6905	488	34441	8894	92	10075	537	11754
5.907_498.29193_w/o MS2:Taurochenodeoxycholic acid	82	93	42	51	75	87710	133	2383	31	5829	37422	1020	6644	7189	3879	5876	1090	1296	9064	1571	2365	4419	7547	5525
0.609_469.98715_Unknown	380	632	66	19030	19759	12105	15606	6034	13641	14385	16438	710	13508	15242	2878	3698	4468	4914	6984	3931	330	5056	13249	2042
0.494_669.75995_Unknown	5404	6447	5679	11038	8925	10363	9634	10192	9285	11789	10882	12005	11094	12502	13914	10760	11803	12913	12820	14273	11783	13383	13408	12779
0.567_916.37769_Unknown	17564	18632	17004	10364	11063	10389	11443	13092	11296	9466	12886	14971	10625	13753	14943	12145	12916	11312	13875	13536	16496	14660	12992	15533
1.041_239.03194_Unknown	11305	1877	9686	15791	21648	32910	19588	13035	15413	41335	10987	888	27110	7982	3870	10904	2152	3265	7247	2632	688	7594	17774	2220
0.567_396.74536_Unknown	14151	15306	15067	10007	9905	11395	11589	10261	10843	11713	12292	12973	12203	12344	11668	11449	12957	11460	15171	15045	13858	15069	12889	14490
0.574_238.86447_Unknown	9192	6019	9268	9650	9220	9619	9934	10606	9706	8612	11100	12894	9750	11666	11519	10786	11632	13281	11541	12516	13427	13113	12880	11992
5.769_329.17578_Unknown	3722	5325	3851	13413	11055	10238	11502	10258	11674	11903	10766	9390	11030	9066	8238	11029	9360	8895	9624	9606	8096	9076	9054	8006
0.573_639.55219_Unknown	15675	15993	15919	8227	10071	9749	10481	10617	10216	9022	10548	11367	9699	11395	11675	10088	11210	11957	11042	12086	12934	10609	11367	11601
5.731_329.17648_Unknown	3330	5410	2308	13327	10960	10232	11533	10377	11580	12023	11201	9462	11059	315	8286	11121	9485	208	9830	9662	145	9192	9227	8018
1.828_200.99684_Unknown	405	630	628	21312	10892	609	36482	20479	12766	780	19763	341	5471	9354	3248	252	641	6294	15498	2474	1729	882	14796	866
0.655_334.84146_Unknown	3534	13201	6678	9671	7628	5005	8245	11060	7924	10260	10463	19031	7562	13515	15496	9870	138525	145605	146176	158182	162579	147306	136124	155470
6.193_530.30121_Unknown	95	92	118	180	1540	936	4198	190	423	688	35069	686	2962	108	131	124	6381	9	536	234	136	57	64	94
0.706_212.95493_Unknown	1897	24	291	8794	11133	19765	10414	7060	13267	18288	8222	3248	13025	10327	8332	9379	4713	7505	16124	7704	2784	10776	16787	5225
1.694_615.11987_Unknown	87	266	79	11947	14084	31563	11229	7772	28996	17566	7146	746	15623	8149	1892	10694	2078	4729	12567	6702	1227	12486	11602	2241
0.929_483.0256_Unknown	10170	9379	6403	10223	16028	2993	14168	11887	19205	10331	21646	19936	7131	27169	17292	17242	16030	23997	9186	14577	16952	11480	24897	13994
5.232_403.19125_Unknown	1222	34408	21792	515	317	13074	482	10031	427	2230	11839	7453	7860	11082	8688	11981	11045	8933	11398	14742	6182	12754	13797	11841
0.999_157.01207_Unknown	10282	10718	8820	10655	8291	9801	9992	11445	10097	6435	10527	20604	7876	20309	17251	10128	17181	17740	15440	17571	18649	16756	17399	20969
0.592_856.4444_Unknown	13782	16852	5592	10612	9500	10681	10300	10543	10481	10742	11321	13558	10166	12392	13504	11782	13012	12518	12469	14536	13921	14651	12249	14580
1.45_306.11423_Unknown	867	316	105	3247	2157	3851	1910	4451	3293	4677	5353	2608	2183	3146	4325	5306	2105	8106	15118	11002	8756	18799	11075	16678
0.554_996.30981_Unknown	14365	15371	15149	9422	8812	8782	9435	11230	9626	7272	10679	12094	9712	11450	10534	10303	12138	11838	10960	12682	13726	12931	11619	11948
1.425_256.11581_Unknown	122	60	73	8039	7271	11779	6251	6391	8139	12102	8040	6299	8058	9684	7155	5260	3364	10806	25355	20232	14724	23410	18226	20619
0.644_685.89325_Unknown	5050	9416	4995	5176	4727	5489	7308	8531	5230	6707	7900	6098	9588	11280	9906	11422	3975	5007	6431	4808	2961	8358	7981	4540
0.557_492.6795_Unknown	10643	11182	10537	9741	8553	8436	9795	9524	9076	9270	10423	10660	9944	10502	11146	10661	11373	11267	11525	11568	10386	12545	11156	12009
0.565_478.73227_Unknown	9404	11395	9510	9704	9037	11521	8964	7608	10193	13302	11762	11075	12341	10830	9367	10917	11967	12022	13995	12717	9986	15271	10771	13051
0.567_950.3443_Unknown	8010	17859	17057	8882	8907	9140	9884	10414	9571	8439	10534	10876	8244	11851	12310	10906	11273	11289	10765	12212	13533	12711	11814	12598
0.999_322.0433_Unknown	13670	25483	8307	6332	12398	22700	3127	5403	7289	55643	5587	1921	12279	8273	7989	6009	2197	5152	8910	3136	1951	11594	6677	2133
0.607_474.8201_Unknown	4929	6119	6080	12974	10062	8018	9749	13348	6445	4544	14365	22633	10511	18844	15384	11113	19048	27313	24820	29237	31082	28164	16591	24339
2.774_131.07072_Unknown	7318	13603	9201	7995	10085	5427	7329	6307	7643	9364	8593	7941	9321	8088	15183	5503	6296	15356	35034	14301	10057	10838	16101	14317
0.494_748.73999_Unknown	11236	11012	11289	9438	9033	9311	8568	10785	8640	8712	9877	11961	10236	12367	10864	9895	10801	11524	13031	12247	13933	12293	13125	11769
0.651_348.95581_Unknown	1459	14243	3562	8877	14622	5220	12143	10412	26460	6919	3968	1478	6232	6574	8577	4903	6014	7473	16546	11207	1316	13554	18391	1610
1.131_344.97055_Unknown	166	150	39	22362	26152	5293	15650	17896	771	107	14043	137	23341	5354	16	13301	2027	465	35	3681	42	627	6789	2262
0.496_577.8053_Unknown	5745	6482	6274	10283	9051	9546	11207	10603	8770	10831	10322	11986	10762	8866	12840	12046	10962	12295	13148	11700	10040	11968	12983	12283
1.263_166.49879_Unknown	15376	12	21027	12560	4718	261	14370	9857	13941	16432	15017	4533	21642	8479	9327	9208	3986	11437	5511	4268	3118	11180	10958	2201
4.378_614.3349_Unknown	33366	110649	629	20123	15812	18701	16176	7554	5217	57657	7911	6740	15025	4158	1039	34256	4812	3941	2789	55	590	33	7907	2937
1.611_488.56427_Unknown	38	7	34	7213	14165	30100	5925	11985	6643	801	5121	5680	16589	16046	13865	4904	2804	9057	10144	2808	5499	5723	12870	3507
1.502_108.01944_Unknown	25998	203	246	2899	4698	26740	7273	6279	15505	30363	5817	6541	9707	8295	5919	11196	1470	7531	5973	3889	1824	10283	8193	1477
3.907_188.0925_Unknown	3410	846	2144	9360	8733	12235	8500	4950	9677	18071	10195	3843	9473	4626	2664	8075	5345	5387	14862	18059	6795	18426	12539	12691
6.803_967.56573_Unknown	268	111	168	47	52	73	117	229	100	158	7586	97	119	39	62	139	144	65	55	77	134	55	72	22
0.618_816.73096_Unknown	1909	3915	2194	10294	9011	3537	7470	13674	8318	3157	10597	23388	6764	13713	16781	10860	22416	17443	16497	21125	21979	14539	13126	20578
0.494_352.90436_Unknown	10912	11832	11964	8790	9549	8556	9437	11210	9354	10932	10778	11450	10018	12876	11670	10776	11063	11805	11351	11910	12847	12138	11466	11719
2.803_165.01828_w/o MS2:THIOPURINE S-METHYLETHER	8429	14032	26826	8539	8918	15963	8045	10957	7140	42866	8005	7905	7473	7524	6785	8041	5269	9915	9823	5932	7801	4491	10843	5177
1.173_96.96858_Unknown	11307	27300	17191	10914	12593	13307	9565	15735	20271	22151	12083	61031	12724	38208	59729	23306	40047	52444	45369	41797	35649	43553	29553	42999
1.626_557.1369_Unknown	193	154	182	893	3329	19350	18315	1803	26612	30216	12613	3936	5789	14058	4346	2444	2321	3748	35931	753	13465	3790	25039	2823
1.097_579.04236_Unknown	31230	8206	43058	5396	5573	12358	7469	4738	14672	23926	5419	3337	6460	10019	17854	7109	4163	8784	27594	8269	4542	8510	14552	8422
0.566_536.68573_Unknown	8163	9734	10208	9652	7355	11269	10322	8973	8882	10988	11931	11130	10154	10550	10036	9240	9080	10520	12175	11806	10473	13882	11467	13369
5.851_407.27881_w/o MS2:Cholic Acid	2271	1921	4791	267	2012	68082	4359	2579	5723	95652	1595	513	195	1087	395	1276	1010	1359	608	315	623	1432	4435	777
3.045_460.17496_Unknown	151	1262	64	22599	16801	5376	17002	7093	2282	36864	14665	369	51801	8091	950	6414	1214	3959	9200	102	22	35	11477	967
7.107_681.51208_Unknown	318600	328965	255418	25181	21274	11097	15244	12484	20628	13304	9387	9753	12703	12449	4811	6159	15011	13207	7540	8499	3209	8670	5922	17276
1.1_577.15851_Unknown	35317	6512	50384	10375	12689	8570	14752	4847	13148	18378	10035	195	17886	3195	5514	9039	1960	3353	14715	2329	1343	4693	7065	2728
7.182_681.50793_Unknown	312147	629720	568575	25545	32169	23001	21231	16249	30331	26272	39707	9916	4554	11880	4307	9969	9092	6988	6511	14245	6070	8984	8791	11405
1.423_547.11401_Unknown	42	143	137	19280	68932	13367	24554	7200	21783	9169	10382	89	14547	4239	254	290	158	1475	2911	337	156	486	8621	389
0.617_216.87915_Unknown	5690	6225	6574	8253	6662	8246	6386	10430	8082	8132	8219	12650	5927	11821	13333	9454	11679	12031	10437	11442	11254	9510	11571	9826
0.571_552.6109_Unknown	12345	12621	12572	8037	8003	8750	9612	9852	5482	7800	9168	8102	9560	8045	9828	9413	8098	10037	9931	9873	9000	9254	10504	7660
0.676_320.05438_Unknown	403	229	630	17905	13740	15541	23883	31188	14690	3081	18777	1863	12392	16962	11269	4698	3660	11509	9616	5519	13612	5038	13502	1944
0.665_450.75418_Unknown	1345	2522	150	11790	6423	1642	8069	11150	1752	1576	9796	30672	4863	15521	15394	8058	32812	32417	21102	29896	33790	19782	19353	8358
3.194_121.02895_3-HYDROXYBENZALDEHYDE	5693	5960	5471	11116	7674	27260	13277	6825	19028	10637	9427	6614	9954	11007	9016	9319	7040	7868	11953	12050	6860	15223	9475	6220
2.039_420.1442_Unknown	133	180	100	20397	16072	10800	10328	4555	1468	47984	12992	129	56111	2980	483	6344	596	1342	3466	286	198	125	5846	754
1.13_876.14319_Unknown	112	128	104	51773	67274	3761	36913	30549	71	85	24880	18	48662	1716	10	16480	141	57	33	810	19	24	3164	171
0.728_388.76004_Unknown	195	2187	119	1027	1474	1291	2123	10546	1985	1757	8592	32962	2415	16551	11191	822	2980	3201	3171	3586	3147	26411	28557	3440
1.088_281.1156_Unknown	6690	5209	6958	16716	17769	5994	15109	7374	14483	8627	15390	1089	23331	4596	3643	7791	3303	4470	8174	4120	2346	7888	9668	1822
1.164_404.9993_Unknown	565	688	223	6661	5008	11141	4737	10206	3898	7403	6803	2170	11900	42421	5362	16606	2580	11860	16078	14280	3831	20837	39877	12466
6.834_494.1051_Unknown	17686	7961	4678	17401	16040	15409	9869	7915	7282	4286	4247	29442	8675	504376	326113	29691	185263	343233	429188	404366	231393	273642	267482	122964
3.897_440.14908_Unknown	9911	27658	3675	2757	2670	889	2079	9668	482	4433	27529	2774	35716	6804	1011	7806	9793	3902	3978	399	944	60	16363	1760
0.502_278.8584_Unknown	30999	29875	31396	9355	9694	9443	10934	10695	8493	9272	9519	12061	9683	13926	11708	11978	10006	12553	11369	11186	13791	10374	13017	12738
5.907_447.1351_Unknown	7632	18209	6127	34417	7586	10902	14604	7466	3674	153	12881	3738	101	2715	7281	20502	10020	6256	12584	13212	1069	5037	11248	18813
6.341_872.612_Unknown	27	33	36	16	68	63	2211	4	148	111	29926	61	338	70	11	4	6934	28	91	148	312	30	23	47
6.123_325.20193_Unknown	32951	72715	5468	2097	3426	4071	5278	4719	2539	22802	5159	4523	13842	6587	2903	11825	2485	3230	23836	1462	3924	3683	6269	3762
0.493_810.75592_Unknown	8308	9131	8010	10024	8392	11185	10200	10348	9415	10572	10488	11717	9418	12168	12742	10530	11471	11961	12121	12246	12286	13013	12291	12696
1.216_157.02493_Unknown	5824	395	2022	9145	10291	19663	11568	6408	11373	14753	10064	4901	13868	5260	5747	15471	5014	6579	6395	7711	3873	10339	9525	7203
0.494_729.74078_Unknown	4011	4474	4007	8551	7731	7256	8143	9636	7837	9023	8296	10628	11658	10932	10923	8538	9428	10427	11747	10515	9074	12152	10563	10212
0.495_600.78601_Unknown	7834	9187	9256	8902	8282	11137	7893	9003	8446	13620	10505	10173	10983	12721	11919	9433	10874	11888	12791	10196	10247	12033	12437	12782
6.281_657.34058_Unknown	170	162	134	118	7938	1379	5746	134	4956	2233	1317	1928	4658	878	155	249	3449	158	806	148	1561	74	92	191
0.502_418.82153_Unknown	20380	20081	19568	9184	10832	9332	9658	10287	9103	10199	10821	11860	9684	12063	10618	10721	10040	11727	10574	10928	14308	10743	12543	9880
6.063_443.2554_Unknown	2468	2256	3735	1682	3201	107484	5256	2563	4307	39120	3328	330	1014	789	136	2019	820	717	950	263	748	699	4081	938
5.943_447.13547_Unknown	7632	19352	383	396	7566	11056	275	7565	120	233	12706	3738	4787	2646	7175	20885	10150	6215	12595	13212	1026	5037	11248	18813
0.716_191.01904_w/o MS2:ISOCITRATE	54722	10831	87430	9680	9095	6396	12267	5180	11104	24125	9416	2714	12939	7733	9725	9082	4226	6478	26142	8234	5111	8526	6997	6219
0.505_594.74127_Unknown	28875	29794	29591	8696	9219	7739	9740	9294	7605	9213	9307	12610	10520	13161	12209	11306	9680	11583	10019	8697	14463	11809	13581	13593
6.166_257.17621_Unknown	22149	141132	9927	6954	8785	16336	5596	7599	7691	24874	6499	5985	11376	8850	5985	14812	4648	6527	18722	7270	5632	7653	7142	8815
0.571_554.61096_Unknown	12492	9061	11201	7191	7620	8231	9075	10460	7661	7688	9086	10799	8221	9952	8797	9660	10182	10066	11034	9948	11903	8828	9061	8135
0.603_338.81677_Unknown	3059	3498	3240	4610	9570	4568	4619	4494	10981	5202	11873	7936	4771	11437	7238	4606	14025	7445	6992	7705	9205	16897	7376	11263
0.669_332.8046_Unknown	1828	2864	169	6692	6777	2701	6008	9779	6973	2411	9391	24543	4464	11291	27523	5771	24526	21122	15617	25187	27089	25367	17040	32282
0.806_402.96832_Unknown	2231	1002	2567	13300	30002	14988	13987	9494	10335	5858	7740	178	17252	8033	59	9109	1742	1836	11907	13380	334	3132	8399	6025
0.58_772.48865_Unknown	15851	16809	16144	10034	9718	9524	10348	11092	10773	9304	11153	11195	10564	12333	12384	11993	12618	12912	12872	12924	14618	13696	12065	13389
0.492_590.77856_Unknown	12455	14162	13022	8908	8473	9908	8554	9189	8228	9517	8906	10654	8964	12084	11562	9268	9724	10842	10946	11161	11596	10186	11895	11863
0.622_537.96283_Unknown	19984	26320	20615	7028	7996	11378	9954	9172	8455	12194	11735	8421	12902	9550	10045	8446	5378	10453	3109	3071	2443	7791	9196	2811
0.969_405.02872_Unknown	104	205	190	7425	4919	11169	5118	2474	6327	1984	4732	1986	20713	2606	119	4580	2914	3182	55297	4348	1330	4398	4080	7190
0.663_356.8205_Unknown	757	4775	1743	10630	7319	2683	8069	12615	7013	1738	9557	21061	3762	12208	5028	10412	21018	21452	4821	7293	7140	5797	4547	7203
4.033_256.07947_Unknown	2833	697	2549	9270	7992	12160	9059	6157	9461	11565	10464	6984	9081	9459	5977	7915	12427	11355	23170	24803	8904	14265	14239	10244
0.941_537.08093_Unknown	9906	10721	8070	7063	13458	5563	9572	3627	9099	9863	8485	9945	6799	11140	8918	11755	7115	9304	1769	3053	10579	12852	11055	4752
0.567_694.52881_Unknown	13758	15114	14637	8725	9036	9037	9635	9741	9068	8783	11047	12410	9126	11968	11234	10256	10274	11718	10880	12343	12441	12123	10401	11777
0.62_475.96057_Unknown	31288	34555	27814	8195	7995	15045	10595	10933	9898	16016	13464	8876	14524	9811	11879	9870	5687	13039	4006	3358	2409	10788	10699	3856
0.633_533.96948_Unknown	10255	4937	9307	10796	10836	12583	12857	6363	15375	9830	10776	3660	11760	10290	5090	7926	4618	6805	6167	2813	1794	7144	11038	2775
0.501_507.811_Unknown	8483	9386	8138	8304	8942	10507	10050	9979	9448	8622	9817	12401	9817	12286	11733	10680	9914	10902	9728	11346	12187	11417	10867	12882
0.58_854.44543_Unknown	12170	14828	13259	9290	8518	8867	9119	11152	9304	9255	10929	12157	9281	11031	11887	9085	9871	11146	11739	12244	13055	12955	10747	12791
5.78_498.29205_w/o MS2:Taurochenodeoxycholic acid	21	95	16	34	22	96337	22	1525	1038	60	49784	379	6685	6005	2155	2096	1130	1382	5053	652	1130	667	3152	3936
1.556_271.056_Unknown	306	139	252	13188	11208	10146	11317	9484	11348	8395	11338	8377	12691	14131	9845	13784	13643	16642	18858	17414	11083	17196	18508	16792
0.658_307.97922_Unknown	8111	6408	6873	5075	4942	14101	8634	7705	8651	15565	7720	4774	14429	14260	12194	13089	3235	4685	6685	4381	3379	11078	11051	4742
1.06_183.43584_Unknown	5828	2589	7524	3650	6629	11762	11438	8185	6665	9226	5153	2299	7896	6777	5324	8050	3199	4927	3551	5201	2234	7217	10748	3707
0.62_418.00601_Unknown	32544	39611	32126	7211	8298	16218	10800	10200	10087	16409	13030	7886	16903	8761	10186	9887	5064	10639	2852	2848	1914	8350	9400	2578
7.478_538.31476_Unknown	514	487	392	5459	3785	19420	5322	3737	3456	82834	1427	1570	14212	440	215	25879	2775	1430	3625	48	8	565	580	1070
0.59_657.59747_Unknown	8995	11357	8861	9447	8396	7711	8979	11946	9049	6520	10226	14264	9955	12102	10324	10560	12106	12849	11765	12803	12950	13461	11289	13775
6.344_625.30048_Unknown	136	119	213	489	1252	231	3618	767	460	386	9525	528	944	100	62	887	4919	35	358	150	213	17	306	74
0.624_158.92258_Unknown	7799	8303	7827	8668	8032	7692	8710	9615	7690	9097	9294	11300	10003	10123	9359	9956	9700	8728	8188	9346	9688	8323	8131	9392
0.499_687.75_Unknown	5825	6912	5919	7522	8253	7828	7521	8768	7086	7579	10338	10219	9125	11149	10329	8769	9551	10077	8380	10537	10324	10076	10217	10823
1.808_314.08698_Unknown	2411	981	1888	9884	10084	11494	11350	6811	10908	11159	10279	5682	11134	6912	6738	11249	6372	8515	12396	15211	10142	22000	16562	17732
0.872_266.94156_Unknown	4477	4806	4407	10325	2472	7206	3093	9183	7251	4327	7766	25198	9462	13163	21830	5387	9347	28257	14791	11814	5873	13070	12456	12510
0.783_700.00616_Unknown	94	60	63	17926	18838	12527	12733	5732	20380	10718	12246	358	24633	9996	2402	10414	1996	3017	5468	1701	807	5875	9858	1045
4.394_329.07458_Unknown	8046	1809	8468	9684	10302	8981	10795	6593	12671	15424	13722	5551	17888	9854	5308	9938	9292	10940	7647	8190	1684	8196	9889	5900
0.568_310.79742_Unknown	14502	13706	14269	9218	9004	9606	9200	10688	10587	10014	11532	12272	10709	11119	11982	9400	11978	12124	11522	12511	12754	12674	10741	11873
0.495_544.77167_Unknown	15005	16146	17484	7868	8081	8207	8102	8488	7368	9073	8530	9111	8479	11704	11117	9370	9648	9609	10550	9100	10972	10397	11033	12685
0.68_470.75076_Unknown	259	1940	479	11640	6097	1149	6277	12627	5822	358	8340	30169	2492	12473	18386	7199	34786	42177	18870	43670	38843	14054	12635	41967
0.496_761.77637_Unknown	2006	1754	1501	10485	7771	8277	9038	9309	8111	9369	9949	10546	10690	11379	10659	9970	11814	11593	11428	11742	8009	12749	12128	11422
1.544_324.03793_Unknown	1177	933	947	7597	14390	23273	7238	11343	6650	22394	4276	4999	12449	12911	10830	3245	4685	7975	10591	2871	5372	4989	11531	3419
0.494_821.74683_Unknown	3324	3254	2595	10088	8198	8787	8200	8752	8108	9201	9228	11047	11659	11319	11058	8936	11028	11165	11377	11869	9497	11351	11356	12474
0.702_274.95367_Unknown	3525	309	1588	8077	9877	15184	9283	12076	9995	16549	7151	2757	11760	8172	6375	8705	3530	5957	12349	6138	3367	7162	11769	3689
0.749_304.03305_Unknown	606	1883	1364	7772	20517	18062	5802	9802	4244	19383	7366	3976	13662	12731	11135	5844	1732	7206	9171	1126	3487	2388	13171	2451
0.498_882.66809_Unknown	7835	8105	7390	8326	7528	7737	7693	8604	7307	8006	9638	9508	9653	8824	10737	9207	9808	9869	10182	9974	9906	9626	10205	10021
0.626_252.90607_Unknown	13314	14140	14318	3528	6599	9911	8744	7060	8194	12503	8383	3955	9120	8209	8810	8811	5753	6589	6091	5155	5220	6580	3681	6252
1.98_315.07767_Unknown	4352	258	182	18500	16310	10377	19780	5872	16191	18260	14738	1490	22739	2874	3050	13250	4844	5110	3151	4220	1676	7005	13815	2226
6.724_623.18622_Unknown	200	54	432	140	252	113	324	118	186	701	1850	180	285	278	303	95	1328	274	416	268	1074	366	293	442
0.685_354.77695_Unknown	1173	2341	351	11582	7285	1813	5052	15399	8101	612	10199	29525	2890	9833	23124	9111	25262	21949	14338	36602	58834	16463	16289	59368
1.826_165.10126_Unknown	35515	15880	1512	6814	9124	15611	9256	5560	11065	16336	8722	4566	13827	8104	7703	12924	5405	9131	14212	8162	6207	15130	12907	6025
3.019_131.07155_Unknown	26158	22453	27017	8669	17992	4961	9362	4805	7290	18064	6945	5059	6461	6942	6363	7280	10850	8673	15655	18442	6531	11367	10213	8418
2.989_131.0717_Unknown	26158	22460	46314	8669	17991	4943	9352	192	7290	18056	209	5051	6453	6896	6354	7280	10839	8663	15652	18442	6527	11370	10207	8412
1.812_157.06075_Unknown	15814	26381	49457	8431	6819	9514	13150	4937	11049	16410	9036	3598	9612	7705	7994	13293	4715	8687	17894	7962	4196	13088	12780	10923
0.645_521.97064_Unknown	12444	14485	12256	3519	4749	11160	7758	6306	6098	19401	6996	2924	11459	8724	5645	12196	1676	2798	3811	2630	766	4316	4794	2223
0.584_724.57117_Unknown	10286	13458	10226	10084	9380	8647	9917	10440	4858	10109	9736	15254	9945	13349	14417	11318	11952	11914	12081	13964	7312	14497	11689	14952
0.572_430.72964_Unknown	10123	10569	10979	8016	8480	7752	8060	7158	7654	7825	8202	10885	6901	10628	10521	7947	6369	9315	7269	8735	8740	8353	9608	11638
4.688_514.33875_Unknown	2	8	6	10	8	96331	9	891	7	38	62364	60	6684	2852	1423	909	155	914	3138	301	2547	277	2515	5914
0.569_928.37823_Unknown	12415	13846	12537	6715	8662	7308	8851	9473	8934	7861	9372	11513	8542	10582	9625	9806	10442	11341	10908	12491	11125	12188	10612	12639
1.089_421.10837_Unknown	3515	9611	5648	16065	15263	8096	11525	6196	10572	7353	12872	2342	18031	8569	7438	8186	7004	10148	20319	9124	3900	14650	18356	6679
2.014_310.14365_Unknown	722	2055	28	11321	9627	8622	8805	8293	5888	10836	9363	4146	3197	2998	6224	10531	10184	7650	9390	17490	3688	11460	15459	14250
0.574_404.73157_Unknown	13178	12818	8595	7770	9372	9391	10000	9134	9132	8976	10027	10563	9024	10572	10509	9610	9151	10920	10099	10777	12044	11585	10969	10678
1.597_324.52805_Unknown	39	1	10	6921	15819	32356	5323	9594	7023	7143	3970	5135	15949	13717	10923	4151	2675	8242	9482	1404	6221	4290	9943	3220
0.484_684.83423_Unknown	16376	16607	14699	8737	8511	6303	10763	11098	10515	7286	10449	15845	7883	11855	12427	11390	12235	12476	9753	13744	19495	11528	10417	10615
1.414_171.02837_Unknown	96	162	141	8038	5144	6393	4773	7645	6538	6182	5035	16195	5435	26340	17319	3562	7798	22082	18180	11669	25676	20513	22788	16090
3.538_206.08208_N-ACETYLPHENYLALANINE	4423	1790	2918	5919	6154	6745	5555	3087	6838	14680	5094	4287	7430	5208	4929	24465	5061	4757	17392	18726	9850	12577	9952	16530
2.907_422.08749_Unknown	183	247	111	14540	49317	14301	18227	15828	14283	5941	10400	271	12252	4991	1431	765	309	3577	6092	1015	397	684	15418	1337
2.238_342.13104_Unknown	672	1809	205	11093	10787	13497	8176	6248	11507	24917	10425	3881	15387	6657	9937	9097	4980	7054	5169	2637	670	9568	10589	5407
0.617_531.98669_Unknown	663	770	672	18042	18037	11304	14083	7237	16448	11245	15459	579	13167	12618	5109	3621	5355	7507	5662	5117	288	6599	11376	2764
0.938_485.02591_Unknown	4260	3087	2182	2374	1966	2960	3771	3633	3587	3945	4527	7465	2793	5604	5570	1356	5643	8777	4135	5216	9319	6191	2669	4994
1.617_158.00987_Unknown	12433	25	17272	15582	12292	20231	13912	6166	17789	19292	9804	817	10999	6010	2653	10221	2076	2900	10261	3051	1660	4432	9449	2246
1.482_332.05606_Unknown	2259	1032	2531	11959	29373	7987	18026	15027	12883	2514	9241	811	4957	9390	2898	661	1252	5645	8419	2672	1520	1813	14760	1074
0.608_471.98053_Unknown	3698	1376	4253	14587	15362	10634	12262	6648	14606	12085	12931	680	11210	11444	3031	6069	3757	6192	4885	4360	1002	4836	7986	2673
0.567_924.3927_Unknown	13074	14900	13836	7449	8050	9203	8671	9324	7856	7320	11015	12270	9453	10771	12025	10276	11527	12028	11324	11565	12612	12709	10397	12266
1.476_322.07196_Unknown	3054	4467	3575	10637	15478	16088	10189	9022	17807	16604	10128	1457	17011	6989	2969	11491	2932	4886	8503	5485	2000	7842	9240	2713
0.662_636.76324_Unknown	100	98	25	468	385	117	354	346	390	104	288	20043	107	541	14615	288	356	17155	14566	18477	18944	14165	12328	17418
1.135_436.05096_Unknown	303	482	1618	18730	23239	4617	15327	16484	429	247	14631	56	17008	6155	70	14053	2752	854	303	3517	202	229	6537	2437
4.073_501.14865_Unknown	18315	13993	20666	1997	8473	8337	10134	10389	10399	7705	9645	13326	8944	14754	14111	9022	17009	14757	12783	13033	8971	7542	9784	6761
0.503_798.69592_Unknown	15036	13374	13579	8596	8976	9737	9875	9161	7561	9403	9570	9889	10184	12618	12289	10596	9389	10809	10640	9957	12659	10545	12929	9478
3.477_270.02271_Unknown	6892	245	8909	209	18173	19886	13398	8421	11848	26064	9216	1646	13864	5753	3112	7005	2704	2787	4728	7595	2726	10325	15467	5523
0.496_701.79358_Unknown	1523	1058	1424	7665	6779	7280	8451	7878	6889	8786	8755	9026	9505	10666	8801	9211	8530	9788	9833	10648	7823	10351	10590	10058
0.591_630.62445_Unknown	9737	9503	10418	8289	8840	9016	9702	9881	8995	7585	10338	15014	9791	12637	12316	10596	10573	13337	11879	12424	13780	12743	10842	13693
0.495_789.72162_Unknown	4060	4516	3433	7656	6740	6966	7792	8011	7293	8983	8263	10090	9890	12141	10529	9578	11506	10216	10807	11545	9452	10582	9988	10542
0.652_465.90787_Unknown	4899	5420	4105	5236	5555	9014	7514	8220	7554	10740	7020	4854	11573	13524	12254	10723	2906	5531	9574	5432	2815	10807	11453	5912
0.577_518.65942_Unknown	12460	12817	13242	8622	8398	9653	9219	9709	8327	9831	10219	11768	9622	10257	10938	10278	10511	11107	11005	10464	12255	12009	10498	11898
0.499_834.72961_Unknown	2627	1924	2374	8057	7300	8908	7344	9705	7491	7291	9285	9824	8551	8700	7788	8054	9492	9986	11324	11301	8065	11442	8952	10675
2.137_434.12247_Unknown	238	322	196	17116	11806	4244	10622	8703	2978	7607	13961	1912	38473	5058	1084	9370	4798	4102	4260	119	467	119	12189	2367
1.541_649.08185_Unknown	1008	170	104	7675	14692	24014	5983	9674	5735	25377	4490	4874	17377	13229	10624	3819	2897	8461	11358	2766	4785	5391	10860	3340
0.933_87.00871_Unknown	3480	4083	6666	8838	7862	9813	9987	7937	8807	16650	16835	4907	14537	5026	9667	12844	5257	7404	6084	4585	3526	8186	2359	4616
0.574_534.6413_Unknown	13024	13385	13553	8692	8075	9262	9169	9476	9134	8601	9376	10690	8891	10417	10432	10246	9533	10927	10686	10590	11670	11613	10421	10237
6.845_681.51166_Unknown	373513	189702	228465	23521	14857	15568	16793	14876	27285	12190	8238	8048	8558	6798	11204	3513	17494	2386	14882	6754	6039	15062	6853	13541
6.919_681.505_Unknown	276884	484252	195085	22018	17807	17361	10760	6299	13153	11889	19342	10460	13155	5923	4432	2060	4383	5324	10956	7157	6360	8761	5496	22025
0.858_381.07458_Unknown	2347	4008	876	28562	8729	2489	20842	1028	5958	3322	21062	758	7996	97	1857	25854	7142	970	12100	12364	789	11836	2631	15205
0.592_520.65369_Unknown	11510	13048	13124	8239	8142	8354	8723	8820	9198	8925	10142	10030	9041	10605	9204	9524	9799	9684	10039	9361	11000	10715	10440	10505
3.675_204.06577_Unknown	5340	2726	6503	2315	6102	6318	4060	5776	8162	70411	2248	2017	11827	8650	7140	11942	1928	6470	9546	5959	1814	14950	10411	7449
5.153_582.26727_Unknown	3657	4040	3463	3192	3231	38981	3850	3499	2926	1701	56638	2212	9381	9206	4664	3701	2712	3742	8119	2601	5002	2118	4864	5006
2.199_342.12723_Unknown	5626	5266	6014	10994	10759	13610	8092	6251	11321	25100	10335	3844	15265	6578	9937	8925	4896	6957	5169	2563	61	9341	10496	5407
6.01_269.13327_Unknown	453	474	996	770	4080	8254	2550	3319	1791	357	8314	6436	7339	5958	5909	8942	9132	2473	10657	1113	5282	12565	7475	7653
0.608_536.82025_Unknown	3101	3395	2533	8430	5846	3996	7550	7503	8065	3363	8399	18819	5912	10323	16356	9478	18801	8426	15912	23531	21752	18027	13045	20737
0.505_474.78372_Unknown	55431	56282	57602	7178	9848	9185	9950	11871	9479	11721	12120	12530	7436	16815	13914	13107	9137	12963	11411	8948	19493	10354	14947	11451
6.191_608.31982_Unknown	37	115	42	360	1804	649	4115	264	1314	813	25036	921	3854	287	149	466	5243	86	32	277	580	79	190	64
0.601_522.64612_Unknown	12891	12740	13450	7506	8435	8257	8531	8556	8979	8120	9406	9836	8855	10445	9911	9722	8839	8961	10081	10303	11895	10508	10432	11460
6.213_311.22336_Unknown	16570	45994	3976	4690	4212	10917	3626	4217	1378	60726	6038	5068	30780	9582	1501	18674	2015	3499	3953	631	1230	1280	14323	4065
0.566_667.53564_Unknown	12417	13821	13646	8259	7798	8319	8632	8624	8097	7809	9931	9385	7912	10432	9819	8211	8250	9731	7875	9395	11166	9731	9509	10905
6.281_632.32599_Unknown	24	49	76	116	8069	870	4026	75	4314	1909	621	1867	4401	586	418	140	1983	53	140	159	1227	21	21	70
1.626_571.1297_Unknown	57	190	132	749	3675	14301	17544	1301	21150	26755	10944	2909	5333	11466	3105	2466	1931	2525	26941	567	6403	1801	16349	1480
6.251_417.22891_Unknown	6201	1746	13532	1155	4210	3671	947	323	4997	4192	4979	2608	80238	529	617	666	277	692	678	2424	1494	364	1166	760
3.095_460.17474_Unknown	1299	4732	176	20267	16151	5047	11579	2569	2071	26907	15156	376	50314	2979	263	5546	1578	1316	4160	102	122	196	5450	999
0.68_236.86716_Unknown	4016	5045	3314	9350	12211	4009	7127	16325	9814	2588	8838	32538	4759	14184	21156	13898	18568	21270	12654	17211	44643	19750	16236	41149
3.177_242.06673_Unknown	4690	999	3792	7732	8131	9207	8664	4916	8414	10310	8298	6481	8541	9278	7160	7674	8463	10661	23042	25326	10685	18654	18341	15477
0.497_338.89218_Unknown	4829	5279	5160	7455	7996	10714	7379	8625	7391	9475	8981	9709	11020	11122	9748	9802	10641	10375	9395	11016	9267	10304	10527	10856
0.597_358.81265_Unknown	6120	2879	4968	7956	6934	3055	7310	10464	8038	6454	8015	12296	8675	10333	10586	8604	14818	11354	12430	13974	16800	13524	9154	15768
1.193_635.11414_Unknown	331	338	174	33453	54737	22691	22282	9745	13367	10014	17877	36	29432	4623	11	4527	591	679	628	907	6	1035	6789	471
0.614_636.76392_Unknown	1707	3421	2711	8487	7425	4174	7314	10413	6015	3639	8862	19358	5363	10181	14851	8181	18605	16718	14640	19118	18629	14546	12176	17320
0.495_909.6745_Unknown	2872	2692	2191	7162	6228	6526	7686	7544	6918	7373	7979	9749	9245	8980	9890	8243	8677	8188	10173	9479	8747	8715	8455	9234
0.575_872.4223_Unknown	12001	13344	12938	8075	7560	7430	8653	8491	8897	7913	9208	11598	8814	9106	11003	10030	10788	10680	10348	11281	10897	11588	10688	12345
5.7_321.14938_Unknown	2804	3624	3164	271	8516	21232	5087	4943	7761	330	5896	4534	13175	6737	3557	17143	3101	5175	6123	4184	1773	6502	6190	8311
0.567_825.42633_Unknown	12252	15267	14284	8249	7910	7209	7384	8673	7731	7007	8653	10418	7810	9806	10004	10130	10249	10825	9947	10897	12315	10086	9523	10420
0.631_390.90125_Unknown	11893	16876	13208	6800	6206	7388	7786	9443	6876	10274	9461	8903	9857	8637	6982	11810	6529	5309	6040	5237	4786	5749	6392	4516
2.32_266.0705_Unknown	956	5680	812	11131	13173	16769	11453	7871	10734	20596	9801	2349	15754	8189	5499	7894	4057	4658	8581	6465	2242	9110	13140	4901
3.736_189.11345_Unknown	67955	146218	26205	11031	9358	4675	14350	8417	4559	12311	11845	7478	13847	94	8321	8027	5630	7730	7934	6999	7407	7121	11334	6558
0.644_543.95264_Unknown	10579	11962	10258	4858	5201	9673	7622	6627	6029	15434	7457	3782	11940	8489	6919	12641	1957	2381	4415	2368	1423	4676	5376	2027
1.058_316.02087_Unknown	18449	12073	18508	5816	2091	10697	6706	7765	7729	10074	8821	7969	7080	10036	10682	14639	4605	13508	9403	9105	6777	19866	13895	7639
3.774_189.11243_Unknown	67983	146252	26220	46896	57033	4684	14317	8396	4573	12290	11832	7472	13796	8314	8319	8012	5621	7712	7924	6991	7394	7101	11299	6548
6.291_580.32953_Unknown	160	523	103	216	474	131	2656	77	1064	828	8618	132	1212	363	134	2938	1982	185	128	86	525	43	229	293
1.1_301.97165_Unknown	4578	15163	3254	3382	2043	6479	2099	6127	14003	4625	4728	47237	3584	42751	37043	9793	54348	60132	30654	37846	38724	42362	30739	53892
0.654_394.79822_Unknown	1563	3182	1378	9044	5147	2363	5885	40298	5646	1944	7534	20906	4050	11052	5524	6716	18063	22066	52564	25137	42065	56409	52829	59721
1.403_151.02678_XANTHINE	1384295	1010972	1259850	1576	2420	26917	5389	6288	19261	47745	4581	7108	8774	6595	4357	11497	310	6541	1904	1436	1393	8038	6652	188
0.563_576.65247_Unknown	8286	9465	9572	8131	6794	9437	8107	8391	8041	10192	9332	10237	9641	9782	9875	10593	10795	10406	11549	11902	10246	13434	9637	13369
0.503_156.92439_Unknown	31115	31641	35501	9080	12185	10931	9561	10642	10234	9696	10414	12975	9447	11852	14329	13835	9436	12056	13571	11747	12920	11200	11940	12839
0.653_259.02472_w/o MS2:MANNOSE 6-PHOSPHATE	19686	6750	16461	8829	20218	23885	10637	9952	10642	12692	9608	791	10960	8379	4907	7925	2134	3969	2153	1646	2084	4116	8319	2014
0.499_878.68164_Unknown	3977	4894	4024	7905	6855	7118	6325	7761	6882	6559	7919	10365	7583	9100	8744	8645	8213	9052	9815	10649	8469	10145	10645	8066
0.558_763.48108_Unknown	12929	14744	13432	8414	8405	8220	8868	9707	7692	7837	9923	12689	8733	11119	10897	10348	10416	11902	11210	10815	11917	11047	11015	11866
0.497_592.82031_Unknown	2701	1624	1909	7947	6966	9674	8575	8626	7552	7355	8216	8863	8702	10419	8875	9043	9336	10378	10331	10791	9010	11028	11042	10115
1.059_775.04205_Unknown	6130	6761	6301	9586	8919	17610	9423	7778	11309	16307	5465	889	7697	12650	4820	7367	3077	4805	5518	8343	1634	13470	23322	4805
1.036_147.02995_Unknown	13772	11599	15165	6132	5907	8819	4809	8702	5255	13346	6816	3907	11470	7241	17348	10954	4041	10532	19425	12662	9762	6584	10012	8476
0.616_243.9659_Unknown	13874	8889	14929	8350	11674	16259	9517	7505	10457	18324	8125	2445	14715	8968	5868	8173	3084	5507	8076	4659	2192	5994	9581	2985
0.622_750.77411_Unknown	2384	6364	3316	7576	6920	3314	6381	8980	5446	3164	9280	12560	5095	7123	8573	8877	12073	8868	7679	9244	8552	6866	6874	7701
0.578_852.4527_Unknown	9953	14005	13063	8471	8554	9997	7387	8761	10255	8737	9779	13037	10304	11140	11033	10190	11027	11882	11818	11714	11845	12320	10911	11764
0.736_234.86813_Unknown	2033	9917	4513	3036	2233	6617	2447	3131	8425	10625	2841	6096	17127	5064	8972	2696	5733	6085	43781	6582	5854	28537	16885	6478
1.057_455.00229_Unknown	5446	14460	8413	9964	10928	7088	9535	16683	9169	5211	9578	18251	8069	53395	31478	10941	25496	31255	48406	39720	19242	54879	54462	41085
0.596_430.75827_Unknown	4284	3702	6455	8978	7648	8626	8340	9148	4494	6888	4818	11058	8457	9560	10349	9108	9960	6006	11769	13357	11604	12511	11874	7678
1.135_715.09674_Unknown	354	127	207	36815	42095	2458	23223	25874	312	203	20026	23	22047	4575	26	19265	752	111	123	2988	5	27	5010	821
0.603_652.70227_Unknown	4397	4405	4109	6970	6618	5001	8114	9638	7563	4789	7892	13027	6483	10905	13254	8013	12127	13008	11730	22751	24560	16128	14096	21941
0.695_394.07526_Unknown	879	503	8651	703	499	10606	4245	179	303	13381	6670	490	1399	7658	97	9213	2766	128	639	4270	2225	10627	326	6569
1.2_330.01147_Unknown	1360	519	194	16334	12711	7724	12410	6611	16509	10158	12896	3585	8448	20247	6492	3285	12944	10598	10911	7565	1752	12839	18360	6736
1.533_299.02032_Unknown	241	175	155	7596	5289	8213	7784	3366	2521	10102	8364	4965	9382	4730	8080	7516	6259	6473	21838	4608	4125	6844	10673	18519
2.737_283.07013_Unknown	7661	3182	7770	7922	5615	10633	7915	4983	10216	12991	12731	5061	12462	9659	8143	8304	6904	13517	10982	8959	3890	17023	13726	7841
5.489_596.3197_Unknown	1009	4315	114	6266	5548	15513	6092	5336	3164	56116	6269	6029	11276	2520	1073	28188	3620	3403	2666	426	579	162	5962	2427
6.554_741.39148_Unknown	160	64	100	34	356	114	297	81	107	853	1605	169	902	57	112	66	710	42	93	52	53	32	96	48
0.642_707.87323_Unknown	2238	5571	2604	5629	4289	3404	5391	7979	4978	3301	6537	5634	6708	9805	8437	7736	4514	5548	6737	5559	2827	7203	8189	5693
1.501_303.06436_Unknown	23575	1283	1369	3642	4717	25496	6624	5474	12041	24552	4994	3837	10935	9207	5408	8238	1780	6151	6215	2949	1756	9786	9614	2482
0.871_288.9238_Unknown	1895	3672	1558	5470	2515	2773	3086	3361	4006	2477	13734	9013	7206	6102	7504	4385	10070	6742	6918	8980	8001	11403	10517	8684
0.624_80.96206_Unknown	6347	6534	7166	7167	6406	7458	7382	6857	7277	8384	8109	8144	7875	7603	7932	8113	7543	8212	8534	8413	7704	8369	7960	7322
0.584_685.57312_Unknown	7740	6016	8282	6755	7187	6337	7876	7886	4629	5695	8912	11713	5129	10431	10964	8168	9954	10423	5887	10755	11069	10434	9303	11246
0.655_525.07635_Unknown	2786	348	2161	10987	16729	14218	11951	7840	13654	11872	9277	789	12471	4167	1824	10622	1214	2491	7747	4830	1194	3828	4911	1351
4.069_388.20813_Unknown	174	112	125	104	115763	30966	4029	14632	135	3795	877	806	841	129	1562	9271	669	1297	2904	59	349	101	3393	1102
0.497_605.78638_Unknown	5031	6172	3557	7160	7773	6484	8119	7995	6909	6078	7209	8658	7479	9481	9754	9056	8278	9865	10214	9099	9227	8223	9246	9437
0.574_696.55945_Unknown	10448	12129	9091	7215	7566	7718	7934	8345	7321	8718	9340	10305	8356	9257	8573	9363	9986	10015	10280	10361	9701	11806	10469	10666
0.877_88.75016_Unknown	15915	17357	7062	7742	10969	12126	8517	4969	9436	15901	10075	5217	13944	2984	4179	9266	4621	6708	3310	3994	2657	7815	7134	3458
0.757_190.9725_Unknown	2294	69	1160	6671	11215	15872	5075	7040	10807	19068	6419	2778	9826	9350	1964	8179	3327	5068	8070	3302	2979	7039	11080	2813
6.673_551.25708_Unknown	339	2974	3376	222	4639	4634	8294	351	11561	9292	5629	1698	932	2274	2241	181	14885	203	5228	4384	6690	107	155	38
6.332_171.1382_Unknown	7724	2117	7145	2549	2220	9411	2023	5262	2048	76838	6725	587	14631	3864	810	13452	4587	1426	4249	469	141	2751	4440	3676
0.45_386.94046_Unknown	13874	7354	14703	9405	14234	21569	10492	7793	12405	19065	8601	2228	10519	8308	4581	11796	2544	7624	10396	4698	1624	6843	10749	2404
0.57_540.61517_Unknown	11490	5442	11326	7510	6420	7970	7859	9400	7218	8466	8342	8054	7495	9804	7111	8665	7558	7710	9288	7649	7831	7682	6664	4685
5.721_353.23187_Unknown	45296	1585	31074	2393	2361	22063	1456	2633	1245	62360	1924	137	20095	8856	719	14781	85	2330	1180	118	82	396	9972	195
5.756_353.23395_Unknown	45296	32366	31218	742	762	22273	566	2631	371	62889	1933	2706	20175	8944	1380	14781	492	2353	1197	107	252	184	10078	690
5.165_501.29425_Unknown	77	167	115	338	109692	3617	3306	32598	24	461	3406	967	771	477	3136	25479	818	2004	1162	56	737	136	7929	1089
6.436_622.37897_Unknown	8	49	45	2110	6722	1315	5960	1498	10491	1280	1163	6941	12008	821	333	1772	2723	11	7	100	1117	28	78	8
0.621_338.89517_Unknown	3777	5599	4131	7424	5562	4485	6969	9164	6796	4258	8689	11888	6199	9528	10147	7600	10864	10532	10470	11503	10374	9737	9508	11966
2.253_330.20386_Unknown	9	14	20	1389	87092	40239	2979	10847	334	5098	733	635	1094	144	1642	9022	482	1287	3084	60	304	72	2506	897
0.499_725.74524_Unknown	3581	3497	3472	7312	7187	5713	6874	8167	7817	7111	7145	9696	7137	9643	8140	9061	8804	9529	8859	9210	9884	8422	8131	9210
0.635_377.08429_Unknown	3161	10127	3841	14334	26825	5754	3143	9710	2190	4763	4871	4580	5539	13533	2888	948	3716	1714	10974	1376	2378	737	8467	1309
1.162_532.05774_Unknown	379	223	1240	10499	1098	15020	9621	11237	2320	7010	8540	59	24613	7153	745	9998	746	961	2802	879	150	4307	12193	1475
0.598_181.96274_Unknown	15944	7501	18956	7275	12513	16764	9959	5737	10296	18839	8515	2780	14274	9525	6396	7730	2694	6314	9101	4044	1752	6305	10242	2295
1.05_239.97343_Unknown	6982	11936	6765	9115	8386	5878	8987	6790	6635	6424	9550	87727	5896	37645	101761	8436	105601	54212	77024	43799	70488	59525	29842	102162
0.596_732.5968_Unknown	6043	6991	6203	7181	6533	6961	7493	8134	7066	5351	8177	11549	7461	8780	9997	8551	9842	9412	9717	11018	10905	9623	9045	10646
0.569_754.48462_Unknown	13515	15062	14417	8161	8019	8118	8975	9035	9343	6899	10459	9663	7933	9868	10179	9565	9123	10516	9829	11026	11669	10052	10867	11900
1.231_286.9834_Unknown	3828	11884	3064	2812	3554	77	3500	7126	4333	3747	4149	10333	5331	14345	16590	30	9941	17261	12350	9186	7099	16639	13494	5440
0.491_690.79895_Unknown	6746	7471	7056	7195	7598	10231	7451	7807	7115	8169	7544	9220	6963	9295	9469	8373	9447	8197	9793	9636	9453	9597	8170	8894
6.17_540.29547_Unknown	132	126	85	315	2488	1815	3055	325	1271	7468	23179	1184	4017	201	44	2738	7371	78	1343	1021	60	21	399	444
0.647_394.07547_Unknown	1134	5465	8611	5550	5751	10475	4193	2405	5984	13237	6682	452	8253	7539	5132	9118	2671	3489	6250	4239	1871	10627	12816	6338
0.6_652.66498_Unknown	4836	6612	5458	7621	6983	5670	7945	8923	8620	5746	7609	11268	7049	9712	10213	8377	10821	10239	9739	11167	11149	11264	10149	12391
0.566_946.34576_Unknown	12651	13889	12724	8040	7983	7828	8420	8497	7785	7230	9154	11290	7657	9887	9403	9187	9379	10409	9573	10441	11029	10738	9485	10485
1.257_286.97867_Unknown	6386	11913	6060	2803	3576	481	3504	7175	3868	8591	4091	10327	3258	14348	16435	9495	9936	16983	12365	9186	7069	16601	13487	5434
0.751_332.91589_Unknown	1604	368	590	6587	9233	27939	9697	6670	10327	15251	6857	6348	9189	9917	14172	8612	3807	13813	13553	4942	5701	6144	25089	3221
6.669_552.28986_Unknown	306	171	404	14645	16332	2913	12818	5321	3369	8151	11015	2664	34022	1334	204	10310	7230	182	522	159	373	4	3397	1015
4.06_622.25903_Unknown	9926	17521	3863	9117	8438	10966	8260	5352	7770	14271	8906	3162	9722	4007	2021	9798	4449	4219	9886	10202	4840	8625	8974	7535
0.595_788.55817_Unknown	5918	7733	7150	6552	6693	5517	7119	8489	6301	4575	7532	11115	6560	9538	9304	7954	10291	8264	8319	9770	10838	11114	9161	11795
1.948_566.12402_Unknown	89	159	122	11595	10383	16497	8858	7522	10988	3105	10994	2622	9890	6661	2885	6742	5875	5539	8537	9887	5608	8344	11229	3695
0.623_494.0007_Unknown	27049	34839	32270	6963	8920	10658	9585	8241	8992	13417	11781	4723	13138	7865	7296	7869	3657	6516	3407	2088	2060	5107	7049	1661
0.624_450.83881_Unknown	4194	6881	3750	7330	6395	4336	6256	8405	5876	4870	8309	9980	6186	7444	7926	7731	9710	8290	8703	8944	9237	8200	7515	8263
1.061_250.00342_Unknown	9327	11768	6151	7726	5212	6827	14688	21741	6945	5882	11054	33733	6681	65733	51145	7406	43653	52805	66157	21000	39196	20418	21065	60853
0.646_423.99109_Unknown	14061	10744	13285	3532	3438	13081	6822	4662	4783	26291	6135	2145	13654	7133	4097	11759	788	1705	2220	1335	520	2926	3861	1354
4.494_557.2757_Unknown	93607	467310	1047	1484	11315	15063	14355	8822	6082	15357	8278	13483	13994	1776	776	9873	14004	2627	2654	373	129	468	4971	1260
0.749_338.05853_Unknown	5543	2578	4832	8718	9801	11299	8915	6747	8408	8135	9798	2468	11004	7757	6527	11142	3825	5054	8258	10368	5364	14046	14824	6659
1.121_239.97142_Unknown	11131	16089	8173	3319	1791	8476	4009	6345	14120	14115	5099	87554	3622	83112	14111	7535	105601	69442	63310	79507	70894	67371	51094	15968
1.337_174.97765_Unknown	13685	737	569	7810	6039	9771	8419	7826	9622	11080	8434	18848	9130	17226	20015	8849	11974	26206	12802	11993	10789	21412	19273	9592
0.592_486.729_Unknown	4836	8585	8614	7026	6720	7329	7755	8795	7884	6775	9390	11182	9054	10034	10203	8168	9056	9480	10486	10764	10887	12339	10385	10658
0.582_715.54852_Unknown	7698	9109	7831	6989	6682	6293	7918	8914	7145	6243	8818	11064	6611	9081	10800	8515	9310	10147	10022	10731	11079	10932	9930	10944
0.876_483.02295_Unknown	7568	6997	8595	8264	15943	11481	12252	9289	7395	12725	17270	11966	18367	3457	14388	8464	12253	15397	6917	9243	9333	13186	14816	8662
5.633_453.32251_Unknown	1321	1720	5023	94	1343	18241	3101	617	2841	109608	1224	401	252	762	575	1218	240	596	1053	187	280	2535	2280	574
0.588_688.58282_Unknown	10236	11591	9928	9598	9100	8485	10602	10683	9983	6485	10708	14583	7190	13333	9302	12402	10579	13172	13229	11692	9074	11827	11854	15295
6.515_297.15054_Unknown	860	1061	1223	1708	6582	4728	6748	9290	1690	12545	1677	1288	12061	3424	1595	29604	733	2334	944	533	421	401	3922	2022
6.133_523.26605_Unknown	797	326	665	12422	9017	17146	8079	6481	4818	19753	42621	6677	10243	1230	376	8599	6903	1899	3118	1261	603	602	2977	1007
0.578_662.59509_Unknown	9695	5072	9525	7897	7000	8426	6538	9192	7954	8528	9744	11499	6744	10136	10959	8625	9255	9821	9817	11172	5450	12475	10188	12290
0.561_930.35913_Unknown	13368	14360	14542	6251	9005	8743	8744	9300	9266	6825	10460	10757	8389	10948	10378	9144	9516	11125	10127	10962	11631	11361	10586	10434
0.596_636.66785_Unknown	6725	6569	6045	7527	6938	5584	8005	8525	7504	6542	9409	10370	7686	9813	9456	8430	9823	11249	10146	11109	11426	11101	10040	10672
0.605_654.70557_Unknown	3950	5142	3801	7631	6483	5021	6757	8752	6659	4886	7301	12637	6542	10362	11521	8543	11403	11629	12413	20296	22562	13282	11031	21324
0.601_890.41595_Unknown	64	14386	89	7983	7315	70	72	8564	7571	7127	9395	43	9191	10843	11542	82	10750	10247	10527	11619	11383	12037	10205	23
6.152_449.15308_Unknown	647	3627	384	2836	1802	7140	2463	2448	1023	883160	7269	1361	229948	1754	1782	11524	3271	2375	2540	2272	622	2148	5336	4456
0.936_258.99738_Unknown	9022	7540	2426	5619	2680	2447	8016	8746	3497	10424	3057	18680	4021	20842	18082	23149	18857	26280	12262	13277	13518	25427	22893	14490
6.87_271.22806_Unknown	17926	27464	25966	5523	6036	15495	5149	5888	5009	56592	4332	3579	20877	5249	2105	11674	1241	3642	4219	1820	604	1861	2997	2471
0.572_496.68079_Unknown	11232	8789	9535	8254	7127	8298	7597	8319	7804	8277	8812	10166	7315	9651	9972	8304	9454	10353	9707	10575	11718	10170	10135	11377
1.434_354.08279_Unknown	5240	4987	5783	11150	89	192	90	7811	21389	214	198	32	203	74	3624	131	13	6434	126	6112	1829	188	124	178
0.497_292.92319_Unknown	1167	1357	1071	7585	6733	8834	8034	8554	7927	8937	9043	10235	10093	10712	8989	8921	10115	11579	11769	10725	8192	11274	10267	10932
0.567_849.41791_Unknown	11242	11561	11814	6501	6903	6645	7126	8342	7498	6363	7538	9620	7170	9894	8522	8445	8337	10060	9025	9204	10231	9677	8599	9927
0.625_613.96069_Unknown	21570	31050	22930	6363	6490	9043	7644	8435	8657	10715	11910	5669	11445	7641	8029	7655	4014	8298	2830	2519	1936	5939	7768	2383
4.622_173.11781_Unknown	15792	25377	92	9170	6987	5173	9152	7256	6678	95	100	7109	136	69	8201	105	94	8370	78	8315	33	7808	9690	7644
4.658_173.11794_Unknown	15792	25377	9512	9170	95	5191	9119	7256	6655	4688	8492	7118	7497	8204	8295	8430	6910	8375	7457	8331	8503	7799	9696	7645
0.595_550.71515_Unknown	9222	7085	7411	10936	9526	9722	7697	12005	9272	6011	11465	15206	10666	11826	16371	13237	14240	15450	16378	18686	16887	15198	12320	12066
6.533_492.10846_Unknown	58207	23210	27554	11295	14833	10387	17270	6205	12427	23879	8453	22656	6607	9178	31132	1986	24671	8841	12435	10006	4319	34204	9260	39052
1.627_365.04742_Unknown	324	553	85	2250	5357	11961	10468	3149	11470	14565	9428	6141	7674	11661	6379	4639	5232	5972	17223	2734	9059	4648	13175	4175
1.274_669.06177_Unknown	174	208	193	9830	9500	598	11988	11155	11403	8290	6349	51	10417	8197	1130	51	111	4030	7626	375	57	832	18106	168
0.567_828.4726_Unknown	9574	12476	10859	7089	7907	7807	8380	8075	8032	8731	9389	10787	8576	9560	10418	9419	9106	9907	9927	10791	9685	12249	9864	12665
0.735_296.05612_Unknown	1514	174	1212	7132	10180	13326	9044	3049	10884	20537	6650	117	14311	3721	1616	8844	572	1476	7395	1936	298	4762	12451	1587
0.567_948.37384_Unknown	9844	13468	10953	7378	5845	7473	7468	7641	6622	6471	8913	9996	7331	8629	10090	8768	9720	9620	9125	9955	9826	10548	8921	11373
5.702_453.28613_Unknown	1224	1398	3168	112	1233	85576	5569	1299	3294	59322	3340	28	406	512	120	623	239	765	476	32	484	712	4138	407
0.626_693.948_Unknown	9798	5347	10512	9127	7295	8293	9842	6476	11046	8854	8608	3213	7480	7770	3026	8350	3924	4392	3519	2047	1379	2928	5098	1309
0.599_630.66553_Unknown	4730	5967	5642	6943	6357	6154	6522	7517	7181	5735	7218	9957	6794	8880	9863	8717	9632	10190	10407	11320	11522	9200	8793	10587
2.865_330.20398_Unknown	15	62	25	1169	83999	28508	3710	18881	310	4147	787	694	1522	213	2330	12376	422	1965	3078	36	330	19	4526	484
3.738_293.0784_Unknown	6584	2915	4518	9147	10930	9039	10033	7017	9496	5512	11689	4469	11340	7341	5932	6035	5930	6359	5186	7636	3590	7559	13698	7751
5.075_369.22955_Unknown	39686	42537	14695	2312	559	11659	640	824	974	38823	1828	1458	8607	10293	2511	9523	207	1181	702	124	596	1101	14563	598
1.177_710.10236_Unknown	193	237	185	11941	13445	43209	9554	23915	2302	3875	7527	10	44633	10171	46	20841	114	463	680	828	24	1691	20306	503
0.616_363.92426_Unknown	10596	7886	12269	7004	11189	13584	9503	7835	9565	14983	8554	2017	13148	10541	6799	7278	3461	6015	9765	4858	1950	6633	9506	2697
6.422_655.34705_Unknown	292	199	17	538	245	858	4869	391	810	282	425	1520	4962	438	153	334	1643	60	140	55	457	61	500	31
0.623_550.02289_Unknown	908	1507	1277	11929	14236	9470	11651	5593	10513	10846	12229	388	10552	7355	2329	3658	3048	2516	2209	2193	266	2403	4631	1117
3.315_399.11526_Unknown	13639	54391	1784	14249	12614	1496	9626	7779	11101	8837	6031	11618	10095	4077	4348	8630	13124	7246	5674	2757	1477	2608	5260	3947
1.264_414.98557_Unknown	8375	126	4944	7013	2409	244	5990	7515	7492	5996	8277	9451	3178	18689	26135	8479	7530	31440	11795	8182	5835	27771	18314	2594
1.313_304.06024_Unknown	767	1360	1394	14435	6618	6778	23307	15231	10133	1092	14763	164	4642	6038	4344	138	189	4416	10682	2434	3631	813	10589	819
0.505_476.78226_Unknown	36931	39209	41129	5681	7028	7548	8585	8452	7517	7613	8982	10397	7967	11822	10558	9443	7278	8030	7784	6271	14222	8533	10125	8938
2.81_302.04514_Unknown	4607	3192	5920	3938	10956	13750	8857	6141	8954	16252	7816	2129	12365	5881	3631	6033	3158	3409	5851	5535	2297	7791	10717	4062
1.268_183.0154_Unknown	5451	413	7187	8878	2987	4547	12883	7586	11479	13184	11809	4386	19018	7696	9136	9593	4332	9632	6269	4555	3391	9470	10749	2808
6.162_437.2915_Unknown	1163	1120	3037	1470	2484	29758	4773	805	4436	110098	918	223	566	2119	339	1592	408	763	546	45	161	620	3646	811
2.695_304.04315_Unknown	7765	5874	10322	10894	12394	14797	10296	6975	9448	17685	8901	1928	13587	6777	3953	6541	3169	3717	6577	5574	2118	7911	12560	4386
6.529_540.32892_Unknown	396	22418	67018	105	1351	187	1988	177	432	457	22333	363	4145	214	223	187	6312	84	351	607	535	17	62	192
1.309_307.02673_Unknown	407	142	5285	5664	2088	378	8818	2960	10132	19144	15460	1727	16951	2066	3720	13644	746	7722	1086	1492	434	7311	4965	662
1.412_346.0564_w/o MS2:DEOXYGUANOSINE-MONOPHOSPHATE	285	2169	395	8795	18331	24944	5664	9405	2793	29179	5696	1193	17514	7062	3417	9761	984	5014	2799	2879	1228	4162	6007	621
0.649_585.88037_Unknown	2904	3700	2406	5505	4976	4381	6547	7709	5265	1341	7301	5837	7808	11444	11873	8776	4422	7349	8828	5406	3092	9942	10089	6631
6.515_568.26837_Unknown	57	171	165	55	1376	41555	200	265	538	121168	6822	169	2179	460	39	3469	101	119	47	20	38	98	115	22
0.733_268.79913_Unknown	2259	2664	1317	11230	8444	3971	6333	25097	11568	4443	12608	90407	8165	54505	37408	12704	57236	62927	53669	89449	107658	58668	56921	86768
0.754_252.97148_Unknown	3783	251	966	5730	8928	14107	8397	12165	19881	16418	5655	1767	9145	6941	9954	7383	2211	1136	8186	3084	3277	4453	7293	2189
1.229_183.01537_Unknown	5445	4035	7187	8878	2961	668	13020	7588	11479	13184	415	4398	19018	7800	9130	420	4274	9625	6349	157	3419	9427	10749	2766
0.624_396.02304_Unknown	30479	31991	33012	6576	7077	11582	7890	8969	7442	13563	10404	3932	12852	7276	6394	6657	2942	5829	2670	1728	2037	4993	6649	1352
3.712_293.07599_Unknown	6584	2554	4518	9032	10786	8866	9942	6948	9602	5512	11689	4469	193	7274	5879	5892	5778	6317	5186	7636	3534	7487	13567	7672
0.645_326.98581_Unknown	7248	11189	5104	6980	12175	11534	10468	7369	15349	4568	8329	899	10247	5947	4195	4902	3168	3528	6503	4996	1708	5257	7295	768
0.678_336.08743_Unknown	244	148	115	8762	7912	14891	7410	3827	10234	7711	7344	636	13595	3601	1224	2607	1659	1859	1949	805	990	1062	5014	406
0.507_440.80771_Unknown	12449	12403	13953	7726	6364	6877	8060	7828	5915	7749	8262	8959	6902	9239	8545	6751	7971	7946	8089	7549	8444	8134	8217	7893
0.497_758.72913_Unknown	5237	5711	5405	7492	8012	7394	7278	7662	7115	7004	7665	9269	9166	9368	9833	8416	9080	9354	9157	10167	9562	10467	9645	10703
0.493_726.75122_Unknown	8650	9342	7841	7428	7747	9455	7671	9609	7665	8909	9648	9586	10207	11519	9707	9676	9492	9334	9409	9978	11105	9863	11108	11112
6.017_554.31329_Unknown	767	9985	24	878	4813	1100	10693	270	6345	6766	3334	731	1356	344	983	2213	3394	797	439	232	50	42	572	103
0.498_665.76239_Unknown	5172	4864	4170	7286	7130	7337	8060	9517	7758	8718	9145	10178	8525	9337	10022	9464	7744	9230	9974	9506	9992	9646	10279	10878
0.498_472.81714_Unknown	4912	5357	5290	8447	7570	9948	8045	7407	6947	10011	8462	8486	10403	9113	8627	8654	8517	8784	9599	8803	8314	11830	9422	10353
6.877_325.22198_Unknown	1528	1376	5643	588	2604	7476	2967	4087	1587	42471	1464	720	22309	6406	1302	7150	336	3586	771	545	292	399	2651	4004
1.236_414.9859_Unknown	8415	10857	2134	6890	2414	244	5984	7281	7330	5985	79	9473	2262	18714	25692	87	72	31440	11312	33	5887	26674	18014	65
1.03_187.07317_Unknown	14067	1765	9173	2985	2802	2504	2543	1417	2101	2348	2687	1045	4807	3100	4691	7028	1347	2552	35239	9992	6336	7480	7229	15000
1.408_288.06827_Unknown	936	259	706	6862	4244	7624	4680	3385	5989	6976	4302	2432	5041	4938	2864	4774	1222	4994	8851	11331	5559	19327	11093	15650
3.58_250.07631_Unknown	4953	38	117	182	14943	17348	11499	6732	9601	21425	7931	1272	11736	4512	2535	5877	2455	2358	3836	5875	1858	7853	12547	4352
0.681_350.78665_Unknown	2528	3779	1711	18513	12358	2999	12527	20157	14700	1141	16852	62434	8202	37730	50375	14582	79030	55519	27299	85058	83961	39690	37288	92156
0.499_747.73206_Unknown	5526	5428	4842	6432	8398	7254	7689	8394	7896	7880	7609	9649	7940	9651	9771	9080	9561	8636	10207	9840	10402	8189	9488	9032
6.059_554.31122_Unknown	188	1766	527	1758	1965	452	10701	686	6652	6753	2560	1149	7099	649	984	2197	3372	419	1238	250	1368	60	659	323
6.719_609.22107_Unknown	850	299	58	45	450	83	1371	100	229	198	2926	266	195	84	100	102	926	47	94	98	102	10	57	20
1.546_457.17044_Unknown	123	263	200	8633	7403	11330	10486	5715	9780	11257	12034	2766	11127	3701	2224	9588	4184	5711	7454	7648	2348	10601	8748	8473
0.88_485.02628_Unknown	2406	3475	4335	4573	4405	3184	4208	2325	2771	4688	4766	4565	6485	4386	5114	4344	4362	5667	2178	3771	9793	7050	5903	3094
0.706_190.97191_Unknown	2303	260	1154	7057	8102	18596	11529	5754	8824	18802	6245	2258	12269	8886	12589	7271	3770	5929	10695	6029	2466	8040	11769	4300
0.497_638.75519_Unknown	7911	9007	7422	6171	6014	7521	6908	7671	7200	6556	6964	8619	7005	9405	8177	8840	8956	8565	8404	8479	9169	8782	7819	7982
0.621_595.91907_Unknown	12926	17693	12682	5972	6071	8792	7383	7430	6972	8498	9540	6844	9377	7731	9962	6127	4362	9910	3499	3475	2326	7804	8864	3477
6.066_475.27213_Unknown	1293	933	1947	1783	2203	65474	3856	2453	2864	24492	2977	137	727	857	227	1755	917	716	938	170	569	313	3097	268
1.427_652.3371_Unknown	31	4	7	268	4608	20825	3732	6069	165	262	403	347	1331	27	1359	12550	8	1542	190	9	108	11	2685	19
0.486_736.80011_Unknown	11558	13800	12847	7082	7055	9231	6953	7341	6974	8259	7730	8358	7840	8985	9589	8157	7710	9612	9656	8890	9341	9942	8771	10799
6.454_391.28735_w/o MS2:Deoxycholic Acid	4039	3569	6278	4029	5329	38655	6712	1982	7949	74040	1867	762	828	3107	520	3009	1199	776	1225	369	355	4556	2056	551
2.272_266.07043_Unknown	8035	5656	9931	8966	10212	12926	8828	6665	8642	15546	7831	1972	13209	6623	4279	6388	3287	4177	7209	5051	1862	7280	10270	4036
1.672_669.1557_Unknown	31	63	71	9491	5218	12931	8016	7033	14981	2043	13920	1830	5588	5206	1385	7529	3634	6201	3166	8032	4580	11873	8787	2731
6.718_481.75085_Unknown	79	67	115	42	323	81	588	36	148	101	2845	172	216	243	520	20	2691	154	1162	410	1104	245	181	351
0.486_752.81323_Unknown	13104	13664	11751	7407	7221	5501	9097	10106	9302	6233	8946	12965	6569	10006	10537	9843	10795	10857	8075	11830	15534	9905	8855	9063
0.783_640.00385_Unknown	23	43	97	13391	14583	9865	9947	4076	16582	9125	8987	393	18618	10013	2661	7845	1678	2945	5460	1653	985	6103	9486	1039
1.14_346.11255_Unknown	232	962	334	5043	20989	1986	15349	11797	621	239	5830	43	13689	4129	39	10655	1569	245	211	3539	64	483	4142	2332
3.156_158.08189_Unknown	883	1982	3767	4174	1988	7201	3568	3476	4433	1778	9420	6236	2101	4365	2192	4278	6609	9153	4923	18965	22826	18063	7357	9518
1.688_668.07794_Unknown	87	171	439	2218	22967	18188	3794	12307	4621	824	2127	486	619	16449	3207	2349	530	3752	7562	3322	336	1722	13062	533
1.618_190.03461_Unknown	54711	24293	71078	13427	10354	18615	11887	4636	15318	17825	8327	568	10141	4690	2069	8211	1662	2219	9271	1951	1137	3064	7769	1533
0.65_599.02203_Unknown	8809	6144	6749	2604	2912	13669	6430	4281	5005	21769	4976	933	15153	10128	6924	11687	276	1050	1913	650	137	4427	5484	1023
1.477_347.10974_Unknown	139	569	143	5029	1015	3712	3529	1891	2034	8766	4591	2504	7170	5505	3807	5848	1697	4447	22873	10699	8057	23578	11145	15600
1.491_395.09741_Unknown	2787	2178	6239	2283	1013	15920	4709	2422	5652	15970	3940	1841	6444	4746	1917	11902	566	2201	6036	1644	800	6313	6368	876
0.735_196.02814_Unknown	4020	3463	5703	7669	6155	7765	3152	2133	2826	5961	8091	6996	42871	1730	2161	38364	1987	4572	1530	524	512	1705	2720	1357
0.69_268.8017_Unknown	2259	2675	1326	9595	6522	3660	7134	25096	10173	1882	7580	90405	4748	54784	48091	6089	29108	41761	23729	28034	108316	46265	21788	34374
1.126_305.01645_Unknown	304	1671	836	5300	15684	12623	3430	7338	2579	15347	4716	3312	8741	10544	10668	4307	2504	6865	9339	1116	3322	2691	10052	2655
0.494_664.73553_Unknown	11515	11867	12435	7628	6586	8219	7199	7719	5977	9699	7142	9304	7799	10727	9548	7701	7736	9326	9096	7856	9758	9760	9139	9947
0.69_207.02069_Unknown	10032	13929	10097	804	846	10392	1070	7997	1197	9713	1140	163	12654	6090	395	248	340	199	791	284	467	486	7241	535
3.907_256.08179_Unknown	2558	696	1945	7000	6274	8419	6279	4257	7379	9388	7145	5273	6533	7013	4472	6002	9071	8060	18118	20355	6537	12275	11453	7980
5.958_209.1532_Unknown	4582	5587	4218	2273	7835	1604	6898	2409	1980	1956	2211	6271	1988	1825	7216	1974	2584	6351	16675	8357	10041	33867	6993	2291
1.004_278.05496_Unknown	583	244	327	4705	2072	17897	3188	4331	3598	21918	5799	4036	10296	10558	7390	9981	2280	4815	9351	3552	2670	10190	8111	5926
0.565_220.87134_Unknown	7322	8481	7976	6975	6538	7695	6582	6105	6335	9499	7233	7663	8990	7151	6779	7799	7558	7383	8615	8955	6794	9654	8395	9687
5.393_397.22089_Unknown	69150	126675	25281	4361	3249	8305	3183	4559	297	24747	5631	6485	23482	11051	1307	16021	1368	3401	4245	605	452	456	11187	2361
0.588_559.63202_Unknown	3836	10656	10402	7382	7354	7398	7208	7936	7371	5636	8300	10072	8121	8168	9431	8068	9100	10190	9122	10104	10410	9886	8915	9962
3.163_417.15604_Unknown	5920	24263	1471	16491	12092	7806	10233	8987	12472	6077	5317	12694	7367	2646	4854	6064	23830	5024	5315	2624	2117	2940	3594	3535
0.603_568.71588_Unknown	3912	4535	3698	6536	6107	5716	6548	7756	7199	5962	6644	9366	6471	8283	10262	7605	9057	8988	11911	21072	10248	11419	10424	12224
0.655_343.95572_Unknown	7351	6806	6387	3957	4560	12539	6130	4543	6164	16925	5287	2140	12863	11048	8351	9244	1500	2401	4403	2498	1720	6880	8064	2790
1.985_309.10831_Unknown	1512	1171	230	6295	5635	14955	8747	2868	7566	36715	6859	2236	8520	5016	7357	5762	4554	3946	6081	2641	1382	3579	5017	4730
0.643_641.91882_Unknown	7818	10609	7989	4074	3482	5284	5740	5438	4435	9606	5943	3328	8505	7243	5530	9100	1967	2888	3618	2204	1152	3043	3854	2421
1.043_396.02557_Unknown	74	3663	152	4673	5203	4141	5827	4322	5666	5537	4669	185	2727	7764	4670	7391	11	68	6094	798	430	35	6119	12
5.982_496.26831_Unknown	144	366	256	223	444	320	1092	155	309	543	20338	466	829	209	364	238	16063	63	820	489	383	26	172	49
0.871_540.98151_Unknown	3527	2096	1137	8209	1990	4056	3580	3958	4575	5458	4846	5912	4421	7213	7905	5379	7632	7933	5461	6670	6398	10360	8772	6297
6.297_283.19125_Unknown	8665	21463	2795	3251	5059	20240	3161	4787	3223	58790	4380	3746	6686	6793	3585	10547	1783	4569	10931	3404	1953	3612	4489	3443
0.752_328.86789_Unknown	710	301	407	4917	7967	12363	7362	6190	8692	11803	5899	4615	7162	12199	9466	7550	4759	7582	15080	7335	7234	9150	14341	5450
0.74_320.05466_Unknown	403	170	83	10044	10120	8963	15107	3147	11141	2658	12047	793	7528	1698	1137	1749	1275	1020	3059	3887	1450	1467	8420	509
6.794_623.18799_Unknown	24	148	75	29	132	171	90	61	21	292	15996	145	342	212	309	57	262	241	210	190	376	310	646	343
1.787_232.09213_Unknown	4348	3973	6437	9276	7021	9386	10730	2688	12553	24090	7154	1446	10438	2843	2016	20092	3198	2741	8375	5027	2153	8955	7758	6244
0.641_207.01306_Unknown	9868	13780	10473	8916	12205	10315	12257	7889	13948	9663	8973	521	12740	6066	5090	5352	2845	3598	4934	3389	1554	5265	7150	1001
0.733_280.96713_Unknown	5383	4613	5717	7936	6170	4186	8151	6759	7316	6931	8308	6522	8638	5540	8563	8385	5769	6982	4858	4685	5567	6333	6955	3601
6.537_363.21375_Unknown	1212	317	282	1216	932	13150	490	1594	662	63932	1393	1323	12073	2109	278	11134	219	388	1175	92	43	76	1411	266
0.626_96.67233_Unknown	5953	5977	6793	6401	6114	6052	7109	7201	6193	6717	6693	7615	7002	7834	8088	7963	7025	7404	7736	8265	7136	7594	6212	7708
0.648_527.91766_Unknown	4355	5091	1385	4693	4231	5947	6170	6207	6144	6957	6776	3890	8225	10494	9654	8774	3459	5393	7322	4097	2503	7737	9304	4541
1.46_303.05719_Unknown	22588	14504	20173	3359	267	22172	79	5447	11064	218	4326	3762	420	45	4807	143	67	5571	94	2653	112	7764	78	75
0.574_643.60657_Unknown	7100	7836	4204	5286	6245	5574	5689	6061	6395	5606	6284	9602	5641	6882	9578	3010	8656	9031	7995	9349	8636	8833	7974	9530
0.783_695.97363_Unknown	53	18	78	13861	13198	9120	9449	4039	15714	7928	9309	319	14712	11249	3146	7852	2397	4008	7364	2284	1279	7367	11266	1336
1.221_217.00412_Unknown	5107	11390	4666	15065	6889	5691	11264	5671	1254	5066	11567	2958	2692	2300	4998	10453	8398	5609	7030	10940	2721	6223	7996	12881
6.402_335.22498_Unknown	8727	9340	5846	1547	1005	11018	1148	1327	1382	90292	1374	1422	12579	2964	355	9533	355	1878	346	141	267	244	4534	425
7.138_492.12192_Unknown	6639	16636	2937	4215	22516	9916	10143	15029	13261	7658	4366	38477	13732	122442	89870	110582	337121	204855	153212	118135	102621	265249	191414	119098
0.754_274.95572_Unknown	3661	133	168	6042	8354	13746	7233	6018	9328	14660	5766	1684	7674	6950	10881	7224	1939	2989	9466	3128	3363	4892	8300	2697
0.706_270.91379_Unknown	1751	142	97	6304	7850	11368	7482	5115	8439	10502	5830	3060	8924	8595	7120	5934	4479	6281	13713	6398	6148	9247	26841	5396
0.606_298.87115_Unknown	3482	5127	4039	4472	4356	5891	6036	6469	6785	3821	7575	9166	6247	8466	9807	8061	8587	10571	12275	10504	16496	12937	9246	12129
3.243_513.19812_Unknown	306	1606	434	3746	53583	3012	11012	21539	349	1046	2476	3847	2823	629	6335	17397	3210	4323	6139	37	1857	34	8859	2356
0.617_277.0318_Unknown	4651	3386	6105	13249	8032	11493	6398	916	10128	37068	4209	2597	4263	3822	1002	3493	8678	873	3271	1726	2162	1855	1592	3401
6.43_512.2981_Unknown	162	198	83	8797	11473	14048	7840	5913	3696	36922	4148	4036	13705	1867	1322	13620	7597	2785	1986	152	319	560	2125	1506
6.601_494.11053_Unknown	41927	17907	27183	22250	13262	8319	20180	16813	13289	13092	14210	24459	7588	16864	18506	2617	46758	16050	21351	19471	14626	354114	16574	276704
0.563_102.95574_Unknown	7379	9297	8414	7831	7164	8238	8530	7086	7769	10935	9431	8112	9588	9149	7464	8329	8693	8911	9702	9703	7944	11008	9564	10754
0.493_543.83618_Unknown	5197	5593	5297	6856	7052	6487	7245	7262	6455	7777	7440	8579	8656	7333	7617	8198	8470	8898	8730	8735	8347	9042	9061	9142
1.09_965.18561_Unknown	12436	2773	15312	5379	6448	6143	6077	3333	8180	12956	5530	27	8002	1217	2336	6062	556	1465	6251	679	491	1838	3545	788
0.58_962.34619_Unknown	10506	12978	10504	6435	6113	6972	6781	7193	6836	6004	8028	8714	7368	8416	9688	7865	8824	8504	8667	9063	10054	9686	8996	10823
1.184_482.01529_Unknown	890	348	234	9275	13248	6516	8510	9650	5046	2823	8519	651	10595	8934	337	8152	2984	3757	3442	6894	622	3950	10604	3750
1.476_611.09558_Unknown	895	2541	907	9675	14779	14991	10872	8895	9126	13868	9956	1302	16253	7240	3118	8889	1357	3939	7330	4101	2101	6273	10271	1809
1.611_333.04245_Unknown	2072	444	1654	3645	12765	18131	3019	7832	4056	27621	4939	2390	8894	10327	8245	4856	1076	5925	7237	3958	2120	5707	9257	1223
1.312_576.09937_Unknown	193	237	219	4978	4711	12970	5746	3785	11722	30605	119	903	12337	8480	2465	92	614	2583	4853	3137	861	6088	6576	1001
0.756_270.91431_Unknown	1746	98	46	6224	9250	13949	7805	6780	9383	14426	5919	2259	8593	12465	8262	8076	3980	7511	14654	6409	6123	8406	26843	4033
1.245_173.00861_Unknown	14136	3363	19683	8068	8044	10115	8189	5475	7814	15661	6208	2747	10472	4415	8563	7970	3154	5006	12894	3620	2131	3998	5982	4030
0.677_124.00624_w/o MS2:TAURINE	3396	6453	3999	10658	3168	4296	10228	1751	2310	5962	12176	1137	17296	8118	5646	1915	1369	3648	2848	1736	839	1549	9764	644
1.658_140.01057_Unknown	1206	783	2355	683	44595	35881	664	3325	732	8449	561	1372	668	402	1346	31777	639	1783	459	414	467	573	1204	573
0.493_732.72076_Unknown	10947	12498	12106	6438	7105	6717	6992	7974	6699	8136	8284	8360	7845	9379	9490	8794	7593	8695	8162	8912	9746	8746	9398	10253
1.12_915.20142_Unknown	82	106	99	13187	21518	3796	15300	5790	1107	281	12293	20	21230	665	9	5302	27	42	131	350	15	81	2650	234
1.584_628.06989_Unknown	774	36	991	3425	17003	21811	3690	6500	5226	42536	3745	2327	15938	10434	9765	6215	1050	6120	7811	2924	2722	4900	7328	1349
6.298_664.41241_Unknown	70	88	9	8594	4107	5251	12169	5138	24689	75	2997	35698	17153	76	172	8115	64	44	6	415	12	33	4697	14
1.5_150.55705_Unknown	53	56	17486	2043	3786	18773	5147	4737	10856	23779	3814	4562	6712	5940	4146	8543	850	5471	4756	2734	1216	7524	5957	945
0.565_218.87637_Unknown	7312	8038	9060	6214	5996	7455	6764	5678	6366	9328	7814	7484	8506	6738	6985	8278	7726	8295	8831	8389	6880	10041	8533	9780
3.115_296.03168_Unknown	14894	9090	18192	9335	6872	7918	10762	4517	11661	10330	7693	4884	8680	5257	3359	7663	7541	5438	5407	5931	1533	3502	4846	2360
1.344_576.10022_Unknown	102	29	189	5207	4911	13074	5640	3785	11383	30605	7142	896	12975	8209	2564	7765	613	2472	4853	3322	11	5812	6879	1063
0.589_743.52673_Unknown	8781	4791	7323	5961	6487	5597	6080	7146	6400	5790	7501	9638	6453	8359	8820	8143	8676	8926	8539	9268	9645	8876	8436	10050
1.066_79.9571_Unknown	10277	8029	11981	9194	10457	17050	8769	15571	22181	34744	8297	3725	14394	13695	10105	13899	5630	8176	14601	10721	4136	15858	22163	8823
1.664_406.12903_Unknown	593	868	296	14605	8277	4694	25821	11203	3657	1851	9347	634	15607	7025	1860	3513	1072	6011	7000	480	1033	1363	17652	1071
0.502_824.69659_Unknown	3495	4014	3338	5832	4980	6426	4920	6155	4483	5623	5991	5823	6275	6654	5531	5923	6144	7069	5789	6192	6489	6302	6553	5577
6.84_568.25006_Unknown	59	397	306	138	461	151	1598	32	294	5176	50425	407	1834	99	156	106	2430	23	110	78	85	31	8	30
0.574_863.40381_Unknown	11903	12992	13170	6555	6035	6970	6708	8022	6998	5944	8125	4834	6808	8480	8450	7946	7535	8900	8483	8014	9891	7009	8350	9340
0.651_537.03058_Unknown	9528	6033	7601	2940	3713	16801	5598	4443	5362	26254	5097	877	16472	12023	7662	12358	764	1297	2503	771	697	5475	7108	1178
6.284_926.61707_Unknown	28	22	36	10	5888	397	3321	22	3134	674	306	690	2652	274	549	16	1808	18	77	119	1477	42	25	12
0.571_532.61603_Unknown	8508	7898	7595	5268	4655	4562	5519	6284	4984	6369	5811	5478	5295	6599	5362	5654	5206	6499	7380	5686	7581	6075	6291	5153
2.915_377.18301_Unknown	262	248	54	1452	16962	20290	3306	2978	2195	47064	3525	1777	16345	6926	2478	12763	924	2405	4052	496	420	1676	3659	1795
3.559_204.03297_Unknown	90	51	54	3802	15077	40860	4965	2933	27361	27993	3599	240	4472	1262	452	1422	59	1080	3803	7884	74	3145	2251	404
0.622_318.99243_Unknown	3766	5004	2152	13063	6799	2489	9890	5221	2797	2271	9561	3923	2366	1285	4745	9633	10258	4417	8787	13438	2005	9585	5009	13709
1.136_295.05713_Unknown	14851	11713	16195	10205	11729	14271	14726	4602	18072	30859	6364	502	11571	2812	1711	5639	1405	1643	3409	1357	124	3967	4175	1293
0.565_697.5152_Unknown	12895	14059	14452	6720	7711	7530	7776	8307	8082	6744	8799	9729	7953	9630	8950	8382	8680	9377	8856	9868	10234	9312	9205	9233
1.656_639.14075_Unknown	87	47	220	9764	9378	11124	8616	7056	11995	3947	12037	1313	8638	4963	1518	6276	2770	4510	4342	5571	3306	7379	8438	2048
1.481_731.1037_Unknown	72	200	49	4277	6365	2351	7688	7418	2008	5475	7057	5562	9185	17912	9797	6505	9523	14501	19679	14993	7062	17229	15982	6857
1.4_117.01723_w/o MS2:SUCCINATE	1831	1678	785	1865	2778	6328	3891	1780	3557	11351	12637	1374	4141	1001	1157	13285	686	2440	878	1622	655	1583	3163	1369
2.084_420.14404_Unknown	368	226	83	15862	12917	6461	6462	1966	758	32728	8914	76	43385	1560	49	4403	410	536	2162	128	39	76	3363	426
1.114_179.99612_Unknown	1585	1709	520	1082	5509	1086	13333	9249	4721	3199	11536	2897	7187	10342	6878	474	301	5088	10520	2572	2563	2213	3655	1463
0.746_352.78458_Unknown	1719	2153	893	4023	5447	5375	7648	8471	6387	5296	2752	9146	7419	7024	14698	2364	8226	9300	64238	10401	9070	9868	18076	10574
2.415_394.17264_Unknown	72	114	165	1284	56678	52690	2767	6381	374	5436	658	752	1517	212	874	5329	168	710	1201	21	139	119	2093	604
0.577_550.60889_Unknown	9929	10384	10913	6694	7385	7364	7963	7773	7772	7700	8566	4538	8405	8138	7278	6582	7354	5591	8451	8131	6414	7977	8847	7987
3.281_448.17365_Unknown	530	750	195	17204	7334	2343	12640	7362	5063	3750	11909	1754	28409	8645	2685	4303	1731	6846	6020	449	1887	177	13431	1246
1_332.11014_Unknown	724	450	410	3393	2049	15860	2623	2993	3582	29650	5354	1208	11318	2590	2459	11884	631	1606	1545	675	731	4067	2230	1308
0.644_407.95898_Unknown	4790	4582	3783	3838	3263	7940	6378	5257	5624	10872	5800	3032	9534	9688	7540	8286	2006	3377	6284	2742	1882	7312	9626	3647
0.596_810.54547_Unknown	6565	7468	5573	6320	6348	6177	6709	7919	7171	5490	8009	11076	6946	8711	9613	7527	8727	9196	9521	9555	10153	9933	9075	10105
0.597_708.61249_Unknown	4674	6036	4348	6818	5884	6564	6490	7131	6819	6763	6598	9895	6785	7718	8565	7712	8712	8452	8038	9093	9595	8497	7486	9684
0.498_764.72461_Unknown	6082	6021	4759	6827	7658	6827	5119	6918	6225	7206	7463	8666	8706	8353	8199	8010	7145	7678	9099	8957	8437	8200	8089	8006
0.653_641.83374_Unknown	1613	3041	844	4449	3940	1868	4706	6738	4692	2311	6215	6261	5274	10567	10625	8339	5384	6705	9120	6532	4995	10018	10284	7570
4.412_557.27539_Unknown	12158	55784	112	27666	11315	13150	14355	7648	6075	12802	7368	10761	12174	1716	841	8911	13583	1963	2288	509	260	230	4241	1131
0.928_437.02618_Unknown	435	397	492	7803	919	8818	932	406	630	15958	4673	63	11829	95	263	7202	1839	75	6753	2218	83	4513	358	3075
0.627_235.06194_Unknown	1252	1195	679	4643	5911	13606	6247	4170	6880	14754	8977	597	14568	4710	2528	6361	1165	3002	2207	439	134	3707	5937	625
6.02_531.27423_Unknown	228	1776	276	551	160	607	178	153	440	2312	83854	4542	3759	2029	1575	298	10077	194	392	321	285	353	349	1297
0.98_337.05359_AICAR	1523	2429	960	4626	7522	6965	3654	7313	6003	12158	5624	797	13233	6654	2768	45639	736	3017	5329	586	745	2131	8440	815
0.613_312.94687_Unknown	670	1077	871	4261	6579	5618	8423	8005	8083	6101	4086	1219	11502	2786	2766	3219	6379	3182	4110	3356	3329	2271	4983	2472
0.499_802.0813_Unknown	324	655	193	5466	4410	5117	5246	5397	4968	5881	5426	5840	5739	6771	5664	5758	6566	7114	7309	7673	5513	8560	5827	6232
5.961_299.14532_Unknown	884	1850	471	322	481	7790	769	7194	306	461	6345	6334	7328	5969	5206	7802	6679	5733	7235	5504	4267	6291	5823	4340
0.496_980.65118_Unknown	3797	4690	3441	7524	6531	6842	6832	6458	5775	7593	7118	7365	7837	9388	8774	7302	9555	8741	9307	7907	7649	8681	9054	7959
0.601_478.69763_Unknown	7109	8495	7481	5366	27	6861	14	6317	6498	8460	6973	7874	7407	7705	32	52	7877	8065	9408	8476	8322	8522	7558	8562
1.317_331.07153_Unknown	148	858	276	13311	4662	7122	13723	11672	8078	1539	11158	2530	8823	5604	3406	3802	3411	5753	7936	3205	2190	2035	8684	4431
1.182_725.11237_Unknown	229	94	77	18022	50576	23056	15953	17327	4008	2578	10791	7	39344	2784	22	10441	179	312	407	1119	22	543	6156	319
5.983_187.13458_Unknown	85378	278033	39154	8294	5952	6058	10169	5350	6080	13422	7341	4574	6469	6305	5815	6416	4624	5300	7380	6481	6730	6066	6225	6096
0.679_314.9043_Unknown	6530	8991	6879	4318	3743	4316	4111	5518	4170	9325	6176	5591	6811	5575	4171	6515	4880	4886	5281	4819	4022	4947	4861	4516
0.498_505.836_Unknown	1717	2128	1473	6882	6094	6052	6647	5938	5868	7250	6955	8491	7096	7446	6169	7464	7657	7529	8324	8629	7168	9111	8405	7473
4.996_171.10298_Unknown	51432	111613	15071	7942	6150	4517	9854	6740	5689	4547	9558	6274	6370	8034	7779	6359	6998	6970	8250	7274	9302	7118	8647	8677
0.485_339.01242_Unknown	14419	5706	21047	10173	28155	45657	10682	3627	9659	18655	494	412	6945	6333	1416	4017	1348	1967	11682	3536	1129	4104	4268	2618
0.963_437.02859_Unknown	478	228	247	7891	3209	8818	5863	2395	4334	954	4713	387	11829	313	133	7202	1839	1366	6715	2164	71	4607	2540	3186
0.73_266.80539_Unknown	1074	1726	993	7179	2856	2964	7145	14578	4526	3277	9014	37623	4728	14550	28190	3650	31727	47759	46398	11915	61598	45067	32504	64021
0.575_406.7392_Unknown	8172	8864	5344	5677	6136	6300	6239	6897	5213	5428	7869	7288	6215	7171	7477	5497	6062	6799	6934	7817	8482	7973	6938	7819
0.618_492.82394_Unknown	4139	6910	3915	7085	5293	4097	6759	7083	5085	3959	7031	10706	5119	7700	8223	6804	9988	9727	9472	9864	9623	9282	8219	10061
1.263_379.00793_Unknown	280	487	7217	7108	2269	159	6539	6106	6489	5903	7603	3229	3351	7981	10778	6881	2701	13270	4457	3137	2336	15188	11332	1483
1.065_184.77866_Unknown	6117	2270	5955	3985	4264	10720	6203	3692	6290	14942	8365	1566	6749	4058	4305	5468	2413	4123	5334	1685	2107	6809	6052	3507
3.413_208.06166_Unknown	1887	2767	2714	2039	20121	70807	1349	5578	1741	7584	806	1370	1418	292	1369	14608	732	2184	1235	805	260	627	2397	997
0.493_822.6731_Unknown	8265	7973	9056	5934	6070	6724	6878	6307	5986	6126	7196	8206	6062	8173	8530	6631	7721	7741	8602	8037	8367	7892	8102	5906
0.613_483.87805_Unknown	5370	4431	6465	5670	7623	7438	7265	6431	7375	7621	6079	1663	7911	7256	5414	4698	3153	3965	6326	3737	1184	5923	6542	2255
3.352_456.19916_Unknown	33278	107408	1922	9850	11388	5265	9641	6876	7595	17711	7013	7169	10274	3032	3235	14103	10440	5406	5284	1102	950	2394	6482	3834
0.497_720.74152_Unknown	4848	4840	4434	6975	6617	8375	6558	7109	5834	7671	7112	7653	7837	7839	8377	6741	7692	9169	8178	7704	7645	7472	9036	7636
6.153_531.27698_Unknown	476	2169	569	339	598	417	645	230	455	728	114633	2639	3290	917	363	362	8357	257	1967	3292	614	439	413	2909
6.273_652.30463_Unknown	44	30	89	149	6762	1023	3235	59	3459	1461	600	1644	3815	598	101	204	1793	55	47	168	168	36	15	38
0.572_346.7785_Unknown	6871	5417	4260	6216	7406	7417	7655	8367	7540	8190	7718	8790	7938	8589	10161	8901	7258	9050	8866	8965	10267	9219	8659	9417
0.656_523.87402_Unknown	2523	2497	1697	4295	3313	4608	5656	5417	5327	5665	4775	4734	7044	10472	11000	8049	3420	5879	8611	4408	3278	10009	10159	6288
6.728_989.54254_Unknown	17	35	28	117	8	80	171	53	47	24	622	19	34	69	17	18	601	41	67	29	98	18	56	21
0.67_448.76617_Unknown	304	585	294	8226	5619	5348	3653	8096	5771	1370	5080	23889	5199	20051	13863	5601	19898	25875	19714	29186	20344	19942	10171	23323
1.331_99.0068_Unknown	6934	71	92	5865	6999	10810	8143	5650	10811	20256	8785	4007	10833	3664	4711	8316	1915	7350	2231	2208	2236	6176	5800	1741
0.597_428.7674_Unknown	3723	4700	4597	6672	6299	6319	6570	8155	7332	6702	7819	9649	7566	8433	9842	7776	8973	10204	9249	10575	9502	10343	9823	10858
6.343_600.28632_Unknown	80	117	263	151	286	339	2082	151	125	326	18320	167	1176	81	47	329	4469	40	128	15	114	13	12	27
6.531_544.26929_Unknown	265	60	83	826	2080	42920	199	357	580	109372	478	55	2494	270	60	3853	91	147	114	29	8	198	135	45
5.885_353.23648_Unknown	22425	15597	20738	848	1003	9765	1043	1341	459	36561	2159	1976	31619	8953	2668	11757	143	1404	1588	231	794	2269	13169	602
5.75_327.21857_Unknown	220807	283090	36496	5324	5012	6228	3909	4191	3713	30877	5597	3607	20986	7604	1905	15916	1579	2787	4210	1114	1424	1697	12289	3178
0.634_193.00864_Unknown	2311	3276	2997	7271	28621	6185	7567	8843	8944	9939	8606	2311	10640	6090	7335	8017	12239	7213	29629	6669	3741	20305	8887	6390
0.567_360.81696_Unknown	4933	6265	5165	5252	5875	6922	6230	5418	5763	7982	6393	6835	7405	6526	5780	7436	6681	6737	7859	8750	7468	8790	7478	9208
0.929_428.96948_Unknown	2818	6826	3307	5601	9069	5236	2476	8587	12735	6177	6304	21968	4845	38120	23263	2854	17207	29443	13610	24350	14518	35145	23914	23572
6.466_558.2854_Unknown	480	248	498	560	424	255	504	516	384	700	39105	373	918	282	394	144	3428	361	308	402	140	166	145	229
0.572_907.38684_Unknown	9534	10142	9564	5897	6699	5630	6512	6897	5977	5904	6854	7888	5868	8384	7900	6811	7169	8154	7994	7945	8535	7719	6989	9402
5.861_301.12112_Unknown	368	279	470	222	328	7174	315	7931	406	2440	6472	7681	7425	7605	6348	7195	6014	7146	5338	4751	6353	4495	6786	4590
0.594_752.57965_Unknown	5228	5506	4667	5292	5144	4877	5933	7167	5761	3970	6542	8009	5884	7314	8131	6416	7360	8051	7200	9047	8461	7124	7491	7599
0.493_485.82257_Unknown	5665	6054	5268	5858	5935	5602	6057	7208	6404	6071	7001	8615	5742	7121	8178	6891	6723	7361	7801	7830	8571	7646	7232	7550
2.606_281.08109_Unknown	5869	1657	6454	5646	6596	15315	6648	2797	6697	23055	5462	1176	10427	4777	1512	4897	1954	3340	15692	6768	1173	12939	12677	4236
0.653_643.83459_Unknown	1585	2387	436	4123	3736	2494	4755	6361	4551	1615	5603	5469	5396	9736	10486	6686	4130	6279	8764	5375	4600	10836	10505	7085
0.492_232.94434_Unknown	9441	8695	9097	5824	6073	7793	6681	6801	6697	7765	6598	7619	7282	7539	8669	8346	6590	7730	7355	7834	8067	7709	8332	7237
4.975_367.21161_Unknown	14792	24709	14610	637	415	8999	445	726	311	14919	396	2263	9668	11377	3731	5281	333	1737	2450	835	1040	15022	11147	2246
0.657_701.7912_Unknown	854	349	414	3257	1947	1447	3835	6142	3367	1113	4111	6454	2981	7665	9462	4797	4664	6608	7225	6735	5060	9574	7988	7003
1.207_439.09174_Unknown	172	413	367	5097	4766	11416	4778	3909	10576	14861	4737	678	8478	4932	1886	10937	687	3712	8701	5685	644	10592	5012	1597
1.249_393.11292_Unknown	5405	99	142	6828	5239	806	7760	4753	7836	9522	8952	2315	7754	2756	3480	8240	2072	4669	4032	3055	1586	8425	6346	2379
0.874_428.96631_Unknown	6097	7878	5602	15295	6430	6924	15296	6029	18401	5754	9477	23089	13325	36957	17564	6785	13162	19363	17575	14497	12981	16739	13592	14961
3.893_432.17969_Unknown	285	445	129	15260	11678	2885	11431	4164	4787	20095	7311	283	55863	3254	500	3854	540	2194	3388	201	51	166	5457	405
1.05_444.97232_Unknown	4393	6460	3610	5487	4748	3188	4164	7436	4625	3171	5247	37410	4537	79395	53761	4811	53795	67044	75370	74280	31964	42805	41361	56005
0.662_483.88147_Unknown	433	410	400	5666	473	936	608	6544	722	747	6402	1353	1319	2217	2166	847	470	852	1405	4024	1007	1841	1814	1424
0.629_555.95386_Unknown	6289	2761	5673	8763	5908	8396	9578	5564	10340	7531	7654	2935	7102	7235	3318	6950	3707	3925	4879	2265	1263	3772	7210	1456
0.492_511.79803_Unknown	4669	5797	4606	6449	5738	6081	6035	6653	5866	5346	7231	7662	7101	8028	8634	7042	8210	8206	8119	8281	7139	8361	8661	8244
0.666_469.04773_Unknown	1281	308	1056	3739	5079	13162	1543	2748	10592	7105	4409	1949	8770	6339	4991	9785	665	5447	12560	4298	1518	11603	4514	1401
0.91_606.07153_Unknown	197	165	277	2447	45243	34953	2273	26005	36617	1178	3735	679	7193	20263	4229	13939	2517	7931	21851	6774	5767	11096	32565	6890
0.5_78.71772_Unknown	3129	3939	3159	5512	5596	5572	6087	4872	6356	5934	6095	5709	6566	6330	7170	6332	6193	6241	7858	7125	5741	6499	5569	6298
3.137_261.11053_Unknown	4231	5776	6443	8275	5624	7388	7915	3824	6558	11359	8570	3622	8410	2892	2698	7151	4179	3892	6128	6819	3090	8705	7581	7974
0.505_354.82425_Unknown	42761	43501	48876	5525	6695	4698	4978	6377	5002	6265	5561	8383	5734	9142	8965	6683	5258	8050	6538	5226	9926	7124	8838	5872
0.872_606.07355_Unknown	67	78	212	25241	46317	4957	29746	26337	39075	1414	2842	1422	7360	2328	3493	14308	3006	7902	21491	12059	4583	12172	31264	7037
7.387_624.31793_Unknown	148	31	5	12	796	99	1554	15	582	448	1545	177	1056	147	142	55	719	7	59	42	476	13	13	9
1.327_397.0332_Unknown	15716	3258	25362	5216	5243	6908	7294	4953	8333	12809	8669	2090	9589	1506	3045	9434	289	7407	471	575	634	5943	4470	167
1.94_219.07809_5-HYDROXYTRYPTOPHAN	6714	3988	6013	3866	5532	45585	3590	2846	2920	14723	4821	2923	7710	3773	3117	7249	2271	3690	3083	2274	2405	2706	4384	3099
1.857_85.02833_Unknown	512	587	46	3760	3867	15599	982	3726	1678	1700	9083	2931	14113	8300	3618	10660	1630	9446	7011	5559	3545	12836	11307	3019
1.184_460.02115_Unknown	582	196	503	7900	12004	10038	7030	7702	4319	4029	8018	355	15781	5913	307	8778	1650	2037	2674	3258	348	3169	7951	1887
0.656_581.82721_Unknown	916	2892	514	4027	3947	2397	4047	6508	4074	2701	6326	5969	4845	9483	10773	6283	4983	7041	8130	5080	4705	10678	10016	6696
7.131_494.12146_Unknown	7494	15576	5804	21134	5857	11750	7506	12034	5826	13918	5878	28949	3824	78360	86757	199625	98833	197553	195247	107438	88810	196393	83522	121926
1.221_310.10104_Unknown	253	564	565	2812	3729	5693	4640	2439	3544	6352	2916	500	6027	3870	7816	4509	1021	4013	27534	14057	13223	13250	18627	13816
0.502_454.80057_Unknown	22620	22917	23714	5524	6476	5186	7186	7007	5682	6977	6502	8404	6599	8222	7535	9183	5598	7261	6228	4804	9294	6657	7699	7490
0.655_521.87836_Unknown	3057	3608	2118	4140	4071	4375	5629	6219	5287	6059	5023	4952	7155	11398	11595	8232	3065	5096	8423	4580	4008	10851	10460	5431
0.619_461.90134_Unknown	8043	5292	9576	6077	7466	8284	8017	6905	6696	9950	5776	1486	9211	6714	7560	5658	2365	4582	7027	3108	1420	6410	7640	2199
0.563_693.55353_Unknown	9247	9718	8851	6520	6069	6528	6799	6773	6303	6118	7481	8916	6965	7139	8632	6777	7492	8181	7304	8132	4855	9550	8036	9311
0.498_882.04626_Unknown	813	418	490	5179	4441	5558	4481	6213	5345	5217	5821	6344	6037	6328	5273	6068	7377	6451	6648	7107	5762	6740	8603	5615
6.824_496.10828_Unknown	2267	3558	2761	3981	2646	5787	3168	2325	5421	2590	2570	13433	1922	71460	143762	11503	117833	130498	174242	149041	68703	302154	97167	44452
0.658_476.79031_Unknown	1015	2484	941	3257	4167	859	5338	3603	4553	914	7956	8545	2088	3785	4774	4886	25830	7842	70577	83876	8279	69561	4596	82843
1.271_663.08765_Unknown	112	198	206	795	3184	191	1018	760	1293	893	10772	136	15195	11083	2111	3955	99	2430	13495	6288	6342	16127	15649	12254
0.503_256.87723_Unknown	14617	14244	14955	5125	5961	7810	5807	5959	6353	6145	6180	8233	6822	8256	8125	8517	6822	7042	6575	7122	8977	6653	7457	7276
0.964_382.97287_Unknown	296	180	269	8052	3048	6405	5767	809	4473	1584	3770	638	10944	2014	248	5710	4430	3760	18642	6126	177	8559	5789	8127
0.927_381.03839_Unknown	2558	3567	2296	4093	8546	3431	6133	6245	2192	4189	7389	10296	7901	9839	17716	7594	10173	13082	6240	11249	11898	5111	23000	20047
1.405_162.04085_Unknown	161	385	268	6357	6006	16504	8455	2761	8930	17441	6530	1608	8924	2348	1492	11015	2061	2549	3115	4446	1761	4607	5117	3584
0.703_390.86987_Unknown	992	354	232	6713	6276	7761	6539	5003	7201	7641	5464	5382	7167	8211	11932	5855	4389	6760	13558	6496	4790	8693	12008	4443
0.498_697.76398_Unknown	2780	2258	1964	4553	5534	6234	5723	5182	5002	5545	6879	6628	7351	7516	6483	7103	6827	7456	7349	6318	6311	5907	7147	6414
0.823_190.0311_Unknown	8190	7801	8092	18136	7687	1055	12981	974	2913	897	16548	444	3770	183	292	11315	8824	817	8185	13405	499	7240	895	15568
7.275_197.80882_Unknown	2069	1531	2736	9351	8610	9034	9757	11636	11019	8639	12900	12121	4254	89036	85259	95895	240036	125395	157166	159416	133626	171682	101978	621411
0.59_481.71118_Unknown	5959	8603	6577	7243	6239	5761	7088	9345	7823	3964	7681	10841	7626	9627	10481	7539	9599	11109	9667	10882	12152	10403	10207	10043
0.73_320.98331_Unknown	9317	9214	11060	8423	4470	1073	7731	6101	6648	4620	8171	6659	9077	5836	7848	7406	5921	7200	2921	4449	4686	5966	6087	3224
1.226_224.97845_Unknown	4051	7237	2623	3051	3588	63	3411	3600	6714	2600	65	20769	2379	25828	29842	58	85	61	22899	17756	13799	28434	21888	68
6.226_341.19724_Unknown	4326	8541	1514	2001	2645	3985	870	619	4175	17144	6374	1747	9761	5306	384	13339	1218	566	859	870	1878	3155	1800	3317
0.651_656.99017_Unknown	5283	4943	4529	2519	2997	8981	5290	3937	4660	13156	4647	1210	12714	9459	6986	9355	333	1427	2719	905	230	5159	6726	639
1.459_248.05319_Unknown	589	304	276	8147	8341	8462	11528	5922	12047	15255	7175	8115	13832	11926	11266	7681	12517	11871	12343	9186	7605	13636	12587	13500
0.651_643.01691_Unknown	2215	2275	2831	6138	7128	8718	5411	4683	8910	10218	6285	858	8610	3736	2861	8125	1103	3089	6889	5738	986	5303	3835	1737
1.261_224.98308_Unknown	5640	7417	5749	3046	3585	490	6069	3582	6704	3772	4187	20861	3831	25592	29842	7902	18697	32845	22898	17748	13777	28131	21927	8835
1.353_293.05438_Unknown	92	54	98	502	1084	24004	4667	1584	13318	10699	2690	1570	1776	5094	2918	2510	561	2531	14609	7714	1039	9458	12171	620
0.495_594.78448_Unknown	7672	6987	7612	5289	6049	5201	5397	7484	7412	6605	6873	7276	7296	7870	7161	7150	6638	7325	6770	6666	8941	7894	7840	8424
1.598_335.09366_Unknown	7112	5571	5174	2971	3509	9657	196	2835	13224	10074	130	6726	332	13608	8565	313	5131	7322	20697	4078	12248	9042	140	100
6.189_581.30829_Unknown	560	329	309	955	2092	891	440	927	964	1050	660	10889	4789	1278	503	2392	190	188	101	543	226	400	2800	124
4.511_356.18277_Unknown	142	253	180	367	77689	19148	3642	12459	188	2235	1013	721	1245	430	1254	6680	963	1523	3448	97	229	67	3605	907
1.701_147.06612_Unknown	96896	19049	18801	6919	4020	4909	6373	5708	4876	4207	7004	3898	6710	6675	4506	6041	5535	4286	6515	7018	2579	2809	6326	4762
1.156_764.05365_Unknown	171	226	74	2713	13501	4184	8775	14369	7408	301	3395	2619	7234	16200	5445	3528	2189	4958	6935	10677	3025	6802	13577	2860
1.329_236.97826_Unknown	7604	984	5379	5956	4366	6272	5949	5660	6566	8509	6404	9556	7882	7856	9708	7269	5125	13850	5263	4987	4755	10670	9970	3925
3.362_207.00975_Unknown	9861	5449	736	303	13215	3536	3318	4905	9523	117	6009	3684	19403	5855	3810	10152	2278	5360	10599	3662	4143	2541	3767	7905
0.607_438.75803_Unknown	3110	5896	5451	6246	62	5872	5224	6564	4544	5691	6545	8266	6500	7013	7426	5811	7052	7947	7345	7742	9405	7957	7725	8806
0.633_196.07054_Unknown	21916	4592	21627	7509	6859	19320	10118	3852	13397	20768	6988	1575	9153	7269	2569	8035	1990	2057	3515	1209	891	2490	5382	1144
7.528_162.83913_Unknown	17944	7097	12717	5410	4242	6589	4788	4606	3041	1453	2336	51805	2732	10491	155260	1921	35729	143167	175777	39895	132020	290270	152576	394960
1.416_160.9976_Unknown	193	512	69	6287	3432	3368	2801	5833	4127	2937	2956	20554	3334	35387	21075	1923	9117	29075	54014	34597	30890	48594	25645	41961
0.495_98.97338_Unknown	4051	4462	4693	6305	5743	9252	6027	5297	6267	7852	6356	5661	7426	7142	7809	6625	5666	7418	8265	7159	5250	6544	9093	8611
0.633_592.77319_Unknown	1430	2976	993	5842	4535	2341	4507	7498	4681	2510	6471	10667	4377	6221	7936	5913	9566	9152	8181	8890	9660	6681	6722	9109
2.454_587.2724_Unknown	138	509	59	6028	950	25848	7426	3283	14203	2523	6362	1523	2088	5965	6949	1551	2726	3629	11886	8749	2681	14954	3992	3740
0.567_867.41034_Unknown	10444	11481	10852	5889	5950	5598	6522	6377	6447	5386	7389	8612	6524	8282	6829	7529	7598	8313	7934	8154	8868	8672	7797	9423
1.068_214.00545_Unknown	159	124	170	3221	4171	8179	6042	5755	4272	6855	3077	1537	5083	1072	1775	2644	2196	1010	2154	2756	1334	3323	4302	1356
6.079_507.11038_Unknown	1641	8888	886	16452	7185	9867	11464	8028	4967	5016	6919	5421	3735	1757	1774	11072	3933	2824	2544	2691	261	2040	3587	3228
0.65_703.83234_Unknown	1256	2606	984	4531	3490	2266	4211	6096	3824	2126	6178	6321	4136	9465	9942	7046	4804	6038	6941	5195	3991	8553	8321	6492
1.064_385.80447_Unknown	3500	5146	6799	4918	2277	11258	5616	6967	5579	9924	4914	2143	6000	12060	6238	3943	4120	5477	8248	9019	2332	7367	8703	4893
0.502_716.70148_Unknown	10699	12437	12269	7705	7794	8779	7865	9577	6959	6904	8961	9385	7016	10463	10527	8606	8214	8420	8339	7236	10570	8142	8947	10129
3.116_163.04018_Unknown	10874	7644	16450	7181	6420	9652	10004	3263	9638	15976	7068	2452	9085	3377	3067	7500	3873	4331	5011	5850	2670	7287	6993	5983
3.649_171.1032_Unknown	12732	13491	7916	6098	3457	4673	3056	3035	2623	18501	7710	4034	12475	8125	4153	11432	3543	5263	7314	3409	4152	4599	8775	6438
2.283_230.97021_Unknown	1135	229	3139	2112	3179	1709	1773	701	3843	28006	1286	683	3518	2097	2491	5202	4024	2084	8607	2356	2418	13076	11875	3974
0.653_212.88684_Unknown	3234	4360	2951	6100	4879	4752	5753	6895	5777	9512	6557	41983	6378	9402	28263	20498	8943	112310	92041	109649	10497	96789	92704	116360
0.767_330.8688_Unknown	582	167	89	6156	7173	11051	6289	5635	7768	10669	4620	3239	7239	11000	8493	7244	3972	6143	13808	5736	6103	7477	12088	3397
0.932_595.03528_Unknown	2298	4843	1329	2822	4761	4547	5942	2392	8123	4041	4458	8160	3046	5606	7403	6174	6399	9484	2803	5589	6828	8536	8617	5239
0.497_637.78607_Unknown	3726	3629	3319	5875	5088	5463	5035	5998	5375	6583	6801	7625	7212	6414	7480	6324	7561	6004	7139	7683	6794	7493	7131	6813
0.484_820.80188_Unknown	11008	10979	8847	5972	6001	4212	7242	8281	7153	4951	7638	10589	5091	8027	8210	7744	8201	8529	6074	8930	12331	7579	7087	7189
3.31_417.15503_Unknown	11454	52662	1659	12981	10885	6672	7206	6925	10355	6615	5126	9633	8475	3327	3540	7130	14231	6086	5199	2426	1160	2524	4698	3359
0.498_954.67645_Unknown	1498	2025	2081	5331	5027	5436	5125	5824	5525	5142	6184	6088	6108	6038	5322	6896	7635	6400	6337	7700	4544	7041	8110	5926
0.826_229.04794_Unknown	200	197	371	9038	7674	10304	7856	4959	7727	12878	6959	2502	8208	4203	3379	6168	4868	3223	9770	4363	1255	5106	3261	3581
0.604_616.7301_Unknown	3373	4641	3491	6053	5504	4386	5699	7241	5810	3497	7492	17383	5670	9072	9814	7027	8626	16216	10697	15685	16869	11831	9112	16566
2.448_229.15637_Unknown	631	812	25	1805	57673	47524	2260	4350	626	3126	1042	635	1980	536	794	2524	552	538	2429	1102	331	1356	936	1179
6.775_492.12283_Unknown	9993	6302	19624	6867	10426	8320	6165	12741	8026	16980	7647	28387	16672	52732	241864	17282	280694	333427	63125	355866	27597	259708	205342	137246
1.593_356.12018_Unknown	452	730	167	9231	17032	8938	7154	2640	1233	2042	7658	1013	20133	1953	661	16800	1103	885	952	1263	1399	792	4050	4518
0.499_842.06824_Unknown	465	364	137	6226	5629	5496	4918	6385	5393	4950	7622	7692	7744	6117	7214	6272	7131	7481	8181	7800	6193	7500	8041	8999
6.229_575.26105_Unknown	220	577	477	645	830	430	1059	191	530	2427	55501	2769	2548	1245	163	207	4804	183	1127	193	69	144	180	272
1.236_271.09351_Unknown	2963	4264	212	5767	5584	9794	5573	4042	6049	7834	7081	4202	5414	3590	4059	6542	4472	4775	7849	6800	4187	8440	7995	9225
6.798_653.22974_Unknown	36	68	95	9	268	189	110	73	23	394	7788	72	148	6	30	105	80	25	40	8	12	7	10	28
5.996_580.32574_Unknown	120	437	104	3610	4871	7314	4034	2894	1101	77860	3532	2338	3484	1408	481	14204	1934	968	4286	588	93	137	4375	666
4.281_307.05063_Unknown	11192	7296	13721	793	5425	7116	7237	4681	7165	4073	7124	3556	7864	3543	2273	7526	5458	3327	3924	4854	1613	2859	3870	2112
1.031_627.14282_Unknown	12	18	62	9596	1647	18141	6402	10276	9485	355	11489	1949	2877	6969	5271	8054	2346	4242	2453	4642	11810	2208	2926	778
0.74_350.7872_Unknown	945	1164	1869	2398	1397	2544	1732	2527	1955	3084	2289	7328	4204	5937	6186	2015	7040	7498	25922	8129	7235	17784	4219	8111
5.864_481.25577_Unknown	213	689	321	227	771	508	731	204	592	1181	151888	10307	1834	8298	9718	389	44450	187	12932	8392	17942	965	115	3747
1.613_611.14435_Unknown	52	73	68	9279	2783	5057	8285	1414	3056	2802	8002	621	15743	1307	1695	8307	831	3167	796	2077	691	4108	5720	1174
0.6_496.77136_Unknown	4062	5150	3767	5700	5127	5062	5578	7604	5780	3986	7051	10993	6250	8671	9547	7598	8302	9987	9440	14649	17293	9383	9796	15593
0.575_960.37726_Unknown	8764	10387	9490	6303	5802	6023	5026	7181	6270	5961	7160	8985	6330	7401	8519	7066	7598	9067	7952	8458	8357	7883	7237	9897
0.493_451.82501_Unknown	3680	5834	4040	5372	4758	4539	4966	4988	4490	5318	5680	6242	5826	6099	7118	5457	6307	7062	6008	6166	6393	7701	7194	6974
0.566_420.77335_Unknown	5466	6577	6138	5656	5441	5984	5585	5251	4829	7771	7179	7577	7310	6577	5936	6530	7204	6545	7892	7846	5468	8762	7195	9258
4.25_307.05331_Unknown	11004	7224	13667	7554	5535	7001	7427	4564	7554	3954	6967	3471	7707	92	2215	7393	5295	3412	3924	4745	1711	2930	3870	2078
1.951_235.07375_Unknown	7104	1531	5841	4781	7135	7683	6128	5428	6276	6992	9588	3145	9818	7371	6636	4433	4372	6387	4652	5274	2462	4874	11711	4440
1.552_261.02362_Unknown	149	257	164	7562	4827	4494	6263	6350	6744	4310	6521	9694	6431	15293	11120	6837	14921	17727	24027	21710	11125	17264	18036	17388
0.629_182.01205_Unknown	9076	5750	12990	6553	4285	15906	5831	4740	8524	6978	11211	1694	6821	6203	3023	6314	2693	5199	2835	4257	1413	9408	7699	2060
1.506_302.04193_Unknown	533	382	605	10549	5819	3308	15106	13008	6289	652	11525	425	5451	4815	4516	2061	4646	4626	8254	3413	4228	1383	8739	1694
0.653_567.02032_Unknown	1907	687	996	5137	5223	11643	5066	4506	10052	11477	5876	1536	4981	6159	4163	9460	1753	4538	10193	9284	1354	9464	4747	2067
6.287_523.26825_Unknown	290	732	655	1539	3039	2561	1638	499	1165	7981	11065	892	4413	350	538	643	2696	307	524	235	482	239	279	225
0.649_577.04462_Unknown	13810	7802	10543	1726	2384	14022	5215	2782	4171	26241	4290	492	15909	7628	4635	11330	238	704	1393	278	187	3227	3512	361
0.611_529.94849_Unknown	2810	3833	5351	12750	12529	9133	12554	5491	12255	9938	11795	1007	10843	8291	2340	3627	3529	4649	4776	3598	1052	5028	6915	3033
1.139_396.06003_Unknown	12748	1156	14777	7612	8560	3657	6502	7113	4465	6186	6642	3044	9358	7358	11859	8140	4360	4470	19967	2963	2474	5456	6513	8649
5.421_351.15726_Unknown	1532	1864	1569	458	381	13537	403	3998	4200	403	3074	2734	4540	3102	1496	11141	1926	1689	1729	2034	764	2627	1513	3579
0.805_442.98764_Unknown	1406	281	320	9522	20099	12098	7626	5499	3323	2526	5129	59	11862	4361	74	5734	876	538	4928	5236	160	2029	5258	3585
0.504_452.80365_Unknown	22607	22410	23735	5419	7963	6448	7116	6893	5221	5897	7980	9356	6103	9324	9990	9064	6722	8023	7575	7288	9649	8371	9160	7848
5.002_393.23035_Unknown	2796	4466	983	572	369	3268	378	3254	637	5108	3974	2729	10144	7136	7664	8406	337	5863	10575	11578	7033	13509	15847	15782
1.069_149.52277_Unknown	9421	6835	12954	8873	8186	23972	15629	13068	10094	15123	7791	3558	9932	10678	7557	9675	4993	6493	10822	8203	3642	9060	9575	7315
6.268_283.14874_Unknown	489	527	279	3197	4591	4564	3917	4818	2770	5882	5177	2401	6936	545	2488	4936	3630	3963	10395	3805	1150	17463	3177	1807
0.598_616.68311_Unknown	4027	5308	3364	5428	4954	4524	5184	6592	5588	4276	6722	8751	5898	7663	8156	6320	7432	7875	8163	8513	9209	7831	7384	8942
6.078_575.26117_Unknown	392	1113	521	778	441	892	912	712	620	396	34224	5873	1151	2286	673	444	5746	229	1261	478	470	243	243	670
0.57_833.40601_Unknown	10847	11184	11236	4525	5618	5277	5187	6721	5856	5593	6003	7262	6389	7127	7128	7050	6259	7698	6892	7682	8258	7177	7183	7564
6.175_571.27075_Unknown	559	398	574	3103	3080	8620	959	1385	1332	18066	18515	1469	3627	1254	1387	2764	2614	553	670	781	233	175	321	672
0.618_533.92328_Unknown	15169	20142	14441	5808	5587	9294	5443	6935	6785	8591	9260	6228	9201	6504	8811	5615	4166	11075	3691	2314	2035	7837	9029	3292
2.786_140.03424_Unknown	2280	505	458	6518	6489	14285	10027	3518	7855	14290	6891	2561	8320	3370	2709	6762	3495	3854	4315	5330	2350	7423	7113	4995
0.617_458.85355_Unknown	1925	3443	2214	6114	3628	2888	4105	6961	3835	2193	5152	8809	3771	7495	7052	5811	9452	7627	7675	8966	8852	7419	6914	9005
0.573_891.38281_Unknown	10052	10236	10223	5789	5639	4938	5767	5756	6029	5800	4730	7182	5914	7094	7105	6840	7134	7897	6399	8422	8573	7104	6872	7825
6.192_359.22379_Unknown	9861	9953	5770	1185	946	11161	1592	1377	638	88674	325	957	4412	3365	955	6865	490	408	1605	777	669	519	2544	557
0.585_775.50635_Unknown	2856	7148	6216	5523	4965	4626	5324	6439	5932	4586	6012	8602	5424	6020	8189	6347	7285	8089	7114	7702	8378	7474	7044	8842
0.641_287.0531_Unknown	7146	4094	7701	7259	10374	15541	6506	3819	9884	8457	6761	570	12313	4430	1149	4501	1547	1842	4401	1279	1037	3923	6609	1297
0.679_194.94695_Unknown	164209	181669	175292	3638	3239	4585	3955	4634	3881	176199	5584	4225	163216	5092	3831	5464	4066	3945	4132	3990	3459	3913	4062	3847
0.744_410.74313_Unknown	1150	638	201	1790	3543	2400	1807	6879	1590	2310	2011	8120	3287	8275	7946	6030	7409	47204	51441	9313	8025	43597	21791	9100
0.51_416.79892_Unknown	23971	32991	33366	6394	6433	7468	5638	7916	5412	10384	7470	9963	8935	11240	11322	9366	6330	10676	6710	7351	11843	7857	10826	9358
0.502_474.83063_Unknown	7654	8157	7739	4831	5490	5465	5476	6349	5374	6133	6399	6554	6962	7187	7037	6197	7171	7424	6850	6950	7558	7829	7822	7140
4.665_572.23822_Unknown	138	2468	69	1247	4584	24583	1554	2488	101	1338	26298	417	6017	1871	785	2159	455	479	1331	29	445	24	1434	824
3.072_131.07109_Unknown	18206	22956	27017	5915	10657	4229	5100	2999	4211	8480	4307	2867	4380	3680	2694	8578	6878	4114	8588	13953	4144	6663	5020	5460
0.592_790.55945_Unknown	4657	6289	5428	5648	5281	4788	6184	7295	5974	4421	6687	9218	6391	8464	8383	6838	7781	7475	7542	8915	9032	8659	7798	8906
0.942_433.00647_Unknown	5671	9651	6898	7611	8582	3860	6930	5375	9846	8227	11211	5990	5198	6316	7212	7701	5714	7789	2404	5059	5051	8951	7171	5447
0.498_874.72833_Unknown	1517	1434	1491	5615	6743	5870	6003	5753	5792	4876	6518	6580	6672	6035	5915	5062	6642	6936	8469	8519	6423	8691	6732	7082
0.618_413.96051_Unknown	21316	24640	19562	4773	5824	9957	6496	5650	7045	11514	7721	5424	9919	6313	7878	5845	3499	8959	2888	2259	1463	7550	8383	2392
0.614_432.79742_Unknown	1920	2612	2028	6097	4976	2338	4720	6725	3638	2225	3483	9517	2955	5950	7589	4818	4618	8648	8457	9607	9554	7232	7639	10595
0.5_809.38672_Unknown	1233	1009	873	5614	6488	5748	5886	5444	6411	6600	6585	6962	6984	7954	7162	6803	8430	8723	7893	8126	7048	6641	8021	7417
6.146_469.2533_Unknown	208	1884	184	404	296	249	394	494	260	686	7051	816	2076	605	251	444	3245	173	636	177	1591	122	161	135
0.826_239.07748_Unknown	56	29	180	7356	7837	9762	6006	4171	6634	10676	5997	1815	6721	3105	2977	5923	3540	2479	4968	2282	960	2204	2620	2296
1.28_455.63696_Unknown	2	0	48	7893	32872	10918	13712	7188	9701	6730	4881	21	10983	3568	401	310	23	1382	4548	121	3	231	10145	93
0.655_285.99689_Unknown	10137	4730	9296	2079	2870	13532	5224	3535	5144	20540	4287	1280	12581	8640	5188	9651	633	820	1982	945	636	4356	4863	1291
0.594_746.56531_Unknown	5942	6494	5881	3645	5341	5491	4211	4629	5926	4665	6629	6993	6088	6839	5754	4405	5328	7053	7869	4176	5656	7101	6836	6474
4.451_255.13585_Unknown	3865	7127	1692	1856	88751	32980	4093	4188	1359	2042	1441	923	2251	1151	796	6220	2435	2436	2657	1488	764	1957	2827	2748
0.653_594.98468_Unknown	5657	9247	5242	2122	2644	10476	4934	3766	4551	12847	4198	720	11291	10325	6907	8673	819	1224	2321	743	276	5082	7327	1554
1.185_352.08313_Unknown	560	367	1041	7824	12498	9496	9967	10458	5464	1921	10023	714	4728	5798	3911	1444	1173	3725	4663	2029	5667	1209	6851	1137
0.592_812.53778_Unknown	4502	6507	5102	6091	5937	6268	6576	8102	6342	4622	7680	10116	6364	8716	8727	7674	8592	8852	8973	10108	9905	8753	9098	9263
0.646_503.9324_Unknown	6279	6264	4765	3288	3330	5221	5048	4000	4624	7749	4790	2730	6617	7061	6187	8011	2058	2603	3609	1761	1473	5640	4953	2585
0.983_627.13873_Unknown	40	76	73	9599	17023	16281	9574	10935	17013	1444	9359	1671	5100	6613	5002	8887	1419	3527	2187	2400	9756	2151	6939	415
0.684_410.74063_Unknown	1119	2074	657	16484	5057	1435	10483	17984	11578	833	19129	81539	3488	14856	31338	9957	62549	47258	24698	78983	95524	41878	23079	97382
0.705_330.86761_Unknown	401	44	106	5440	5697	7800	6632	4555	7098	8031	4662	2812	7147	8485	6506	4873	4004	8152	14160	7196	6069	9844	13852	5241
0.731_316.94788_Unknown	4321	4666	4647	6934	3916	2074	6415	7011	5551	3812	7560	9554	6764	7319	9309	6783	7826	9280	4298	6587	8000	8884	7890	5372
1.183_452.01917_Unknown	800	1294	1458	6685	9292	5270	7012	8213	4658	2719	7348	571	8220	7127	264	6813	2383	3455	3087	6201	814	3821	8461	4702
3.501_172.09822_Unknown	4692	4766	11194	6182	5526	5216	2128	5311	5768	17300	4692	5610	4438	6884	7251	6425	1981	7741	8358	6608	3501	10128	7252	9136
0.629_573.94165_Unknown	13683	17768	13854	6266	6338	8285	7541	6581	6806	6926	8425	4909	8132	5973	5704	5581	3780	6220	4312	2282	2200	5318	5842	2773
4.489_201.11394_Unknown	24375	28363	16232	2147	4673	415	5625	2044	2337	2899	2915	5450	2877	2689	5955	1071	4233	6078	7188	7111	5988	2961	7197	3408
4.009_144.04588_Unknown	186	1678	1521	4098	4828	32924	2220	312	2346	9464	485	3452	584	5139	574	255	4947	497	408	2853	229	497	751	426
2.362_261.03976_Unknown	14378	2430	13242	5347	6281	6189	6024	4788	7668	10728	7793	5428	8738	9867	6648	6476	5702	10541	8366	5544	1697	5592	7614	4458
0.499_884.71539_Unknown	6423	6575	6080	4832	5882	5880	5150	5236	5074	5488	6015	6832	6048	7964	6950	6312	5980	6692	6999	7488	7834	6783	7943	7464
1.164_437.01001_Unknown	903	182	1009	2697	2044	9292	2426	7502	2263	2363	4261	673	9350	16119	90	14819	1127	4815	3521	4341	1246	11026	20400	5078
1.571_453.07281_Unknown	235	205	169	7035	7868	10486	8661	6331	7634	23992	6935	1199	11044	4857	1640	4560	963	3553	3990	3436	982	3804	5991	1215
6.61_483.2735_Unknown	1163	808	996	2380	765145	146962	1136200	1201	173844	236521	13462	1437	933	1226	1069	1310	6254	95	2853	731	5074	248	363	622
5.822_327.21878_Unknown	80466	143749	12433	3425	3039	5082	3158	3508	2305	30451	5431	3520	19841	6570	1538	13627	1622	2406	3513	1152	1196	1419	10136	3300
1.285_577.02502_Unknown	380	180	148	5964	14677	11753	7521	5937	6580	4920	4521	82	6269	5293	881	302	46	2374	8584	406	205	484	12959	305
0.496_650.75677_Unknown	6231	5853	5943	5474	5407	5328	4881	4638	4547	5990	4807	7121	5811	7361	6454	5985	5209	5824	7042	6856	6563	5381	5060	5005
0.617_715.88501_Unknown	6256	10711	5967	3200	3745	4552	3711	5165	4797	4020	6692	4653	5301	5781	5835	4187	3988	7300	2409	2149	1511	5199	6822	2421
6.668_267.15445_Unknown	122	356	183	644	496	856	396	802	917	113576	3795	7386	6686	219	197	3774	2210	292	259	64	92	74	941	2714
0.61_398.81747_Unknown	2564	3427	3146	7530	4320	3605	4368	9485	4961	3181	5130	12350	5058	9076	11881	5952	7900	12391	10099	11940	12865	11736	12366	11773
6.329_664.42365_Unknown	35	59	40	505	1701	4910	11424	5255	22344	211	2435	38252	15068	1130	509	8150	414	35	28	382	501	228	4656	9
7.178_496.11011_Unknown	5100	3751	3841	6829	4791	3197	4985	7268	9407	6874	6870	7684	4564	94612	39934	76503	70152	87963	107688	113366	53872	103366	81403	65841
0.797_184.0596_Unknown	11633	2536	8252	3734	5067	8099	5579	3220	5470	7319	6531	1829	5213	2568	2074	6856	1965	2503	4822	3938	3052	3886	3894	4117
6.353_688.25745_Unknown	21	22	50	79	251	290	133	29	220	62	17139	70	248	50	170	172	7550	35	775	213	443	8	5	95
1.099_455.00296_Unknown	4809	14602	1592	3886	1190	4213	3916	16789	5348	7835	5020	18273	3005	53395	30593	14757	25283	31097	48693	41378	19239	54871	15551	42583
5.143_361.20331_Unknown	783	1538	422	467	523	6326	342	2624	394	7409	5339	2469	8739	9597	13229	6542	564	7351	9066	5407	3916	10695	10734	10603
1.488_132.02888_Unknown	143	149	172	6761	6142	6550	7069	6435	4766	10746	6654	2088	7538	3736	3814	6101	3853	3922	6241	6040	2576	6122	8954	5699
4.044_144.04543_Unknown	2458	1303	1994	4075	4828	32892	2193	1940	2346	9423	3685	3347	5295	5075	3240	7914	4924	5733	2849	2756	1346	1956	3147	6629
0.566_418.77393_Unknown	4874	6560	6760	6558	5575	6420	6587	7079	5188	7519	5601	7202	6463	7792	5381	6754	8934	8593	9719	10012	5134	8470	9337	9964
5.49_469.2662_Unknown	86	187	261	85	77845	621	2907	25367	168	718	463	602	520	307	2126	18928	492	1965	759	67	208	42	7116	446
1.477_311.04877_Unknown	2947	3252	4976	2727	1196	3119	4336	3871	3573	4634	4659	7746	4877	13454	9185	5153	4649	7744	22293	8118	11550	17365	13091	10243
4.536_582.27094_Unknown	169	912	48	141	238	32782	611	946	226	460	47658	464	6655	5849	1900	2226	632	1644	4969	428	2026	260	2078	2875
0.583_908.4306_Unknown	6078	3362	6194	4918	4674	4583	5677	6027	5336	4258	6255	6821	5674	7170	7183	4824	6794	7971	7479	8566	8029	8574	7383	8062
6.38_727.37378_Unknown	91	176	217	308	547	59	315	66	267	417	1151	304	917	76	62	76	1348	39	93	81	312	40	32	5
0.628_552.00183_Unknown	14241	5196	14477	6695	6171	10589	8426	4383	9095	10027	6595	1848	7503	4912	1837	7172	1859	1596	1940	699	672	1668	3020	464
0.566_362.81488_Unknown	4712	5531	5821	5254	5022	6205	5723	4045	5159	7728	6479	6272	7009	5801	4730	5495	6719	6252	7700	7484	5074	8442	7352	7784
3.639_476.1683_Unknown	653	1699	93	19611	9428	1443	9957	3955	1036	12414	11421	270	33718	2650	198	7353	1093	1265	1904	156	49	66	6006	709
0.62_657.92188_Unknown	7535	12680	8341	3693	3901	5347	5231	6612	5544	5511	7424	5797	7360	6093	6330	5588	3538	7153	1857	1931	1190	4929	6713	2050
0.649_696.99713_Unknown	7105	5715	6349	1704	1334	9088	5024	3084	3726	13600	3942	615	10898	6786	4271	8695	377	609	1383	387	111	3071	3632	453
6.129_557.27716_Unknown	439	665	702	624	144	293	415	227	496	593	24654	1234	1587	824	232	425	3633	292	1285	1061	940	235	301	535
3.256_448.17642_Unknown	139	780	196	17229	7334	2047	15153	5963	6001	3077	10792	1695	23101	7132	2389	3514	1666	5025	5130	437	1386	238	11492	937
0.567_853.38965_Unknown	9545	9780	9281	5116	5865	6119	4093	6145	5000	3815	6441	7086	5005	7268	5884	5596	5320	7040	6016	6499	8315	6171	6563	6616
0.783_618.02045_Unknown	56	39	95	10284	12169	9540	8390	3361	13106	8679	7149	76	15620	6642	1579	6501	1215	2061	4112	763	519	3910	6887	502
6.025_311.2236_Unknown	47623	127272	10801	1746	1835	8361	1136	1997	1094	46422	2649	3430	13407	7565	965	12285	666	1369	2152	516	610	580	9518	1761
3.432_301.13806_Unknown	667	1777	1340	9706	6206	5639	5666	3902	6615	12349	7263	3319	8469	4461	6008	5839	5476	5231	2709	1752	674	8003	6984	3998
1.91_392.11301_Unknown	219	785	189	4398	13483	15369	7692	1738	3962	22713	8502	245	31528	2047	470	2299	547	643	4474	132	358	153	3955	191
4.28_445.16357_Unknown	7554	4885	17399	474	8234	13406	6341	2331	6276	12316	6232	987	11293	1814	1055	9668	1580	1943	4326	5437	1538	8123	6554	6578
5.864_377.23248_Unknown	38385	43276	9907	3515	2531	7954	2053	4135	904	42266	3350	4755	4989	5534	2055	5948	1767	3271	1577	397	758	976	5649	2020
1.624_681.1886_Unknown	35	69	48	3677	3068	3038	3383	2398	4655	864	5649	397	3679	5495	988	1256	1114	2596	15913	11198	2922	31112	3945	8050
0.629_617.95599_Unknown	4984	2555	4665	7526	5880	6537	7253	4885	7871	5340	5990	2558	5816	5341	2411	6181	3195	2848	3451	2392	1135	3250	5037	1384
6.356_480.27435_Unknown	51	141	89	1076	808	154	430	319	119	173	6088	8896	34880	99	113	1777	1439	74	234	178	80	13	297	123
0.867_381.04434_Unknown	4135	3787	3861	17889	9103	5804	8712	4104	7681	9559	23255	4633	6559	8670	162	21837	6284	13472	7024	8040	6585	11873	7285	6358
1.401_760.07825_Unknown	47	111	90	5771	13711	1772	13210	56	8456	458	5467	2187	13380	117	72	4685	2384	4491	5688	5678	247	172	5915	1665
6.175_608.35626_Unknown	44	78	20	91	3076	407	2393	74	1708	1028	6368	1266	2931	572	113	126	2945	9	97	266	19	21	132	6
2.329_366.21475_Unknown	12	21	11	1404	31589	50467	3645	9920	222	6361	860	1100	1220	83	1748	8631	977	1368	2052	30	449	20	3736	617
0.753_390.86868_Unknown	426	154	274	4583	6597	8699	6488	6132	6575	9854	5353	852	6358	7384	6454	6667	2699	4312	9814	4330	4868	5297	7532	2921
0.567_861.39679_Unknown	9251	9892	9896	4919	6177	5541	5099	6098	5267	5173	5267	7278	6365	6730	7341	6405	6361	6603	5683	5441	7673	6340	6313	7299
0.869_316.95755_Unknown	6262	8102	5991	14675	8227	5302	5098	9489	6781	9452	12619	15618	6162	45987	21655	12010	49789	23498	26056	21150	16105	21330	54273	18870
3.9_399.17282_Unknown	1923	1808	180	4805	4377	6637	4230	2291	5464	11305	5413	1686	4711	2236	1023	4878	3621	2881	11184	14997	2552	8771	7500	5178
5.56_596.31952_Unknown	588	5472	83	6199	5531	8114	4709	3479	1885	37601	5033	3785	9421	1876	306	16982	3067	1095	1649	56	244	107	3930	761
2.05_710.35156_Unknown	3	6	4	413	63808	12555	2926	21140	345	201	401	537	1014	157	1698	10215	49	1760	497	4	433	4	6046	159
4.67_298.12933_Unknown	337	390	304	182	618	283	234	1605	99	50	713	8672	134	535	13670	610	463	9432	2124	9357	19362	9047	12659	83
0.565_460.73953_Unknown	6170	6933	7153	5524	5219	6561	6084	5172	5580	8344	6247	6698	6949	5984	5491	6824	7248	6792	7151	8061	5950	8699	7042	8668
0.588_682.59229_Unknown	7080	7340	3487	5550	6158	5499	6346	7144	6467	6328	5173	6115	5418	7153	8020	4884	5198	7365	8006	8012	6855	4876	7284	8541
0.629_671.95819_Unknown	9823	4113	10673	6342	6275	7966	7207	4498	8875	7426	6232	2990	5832	5113	1825	6317	2222	2592	2248	1560	1241	2256	3379	777
0.624_608.83539_Unknown	4093	7956	4401	4596	4196	2729	4461	6998	3818	2333	6309	7786	4064	5133	5774	6251	7145	5425	4724	5816	5293	4758	4379	4562
0.496_641.81555_Unknown	1580	1194	1325	4926	5104	6300	6214	5112	5260	6370	5780	5851	5839	7192	5932	6172	6884	6242	7362	7928	5936	7540	7089	6790
2.295_398.10193_Unknown	2124	4951	594	18378	9007	2617	10852	7248	2101	2253	13177	3169	18469	4643	1292	3178	9719	3918	3629	208	1087	37	10126	1991
0.598_612.70819_Unknown	6957	8256	7436	6847	8456	8436	7025	5097	9538	7378	10424	13441	9740	9382	13615	11738	7450	8734	14825	17699	7329	12178	9429	14943
0.493_530.79321_Unknown	7591	8834	8138	5444	5145	5965	5207	5604	5151	6630	6043	7006	6110	8140	7713	7117	6668	6446	7339	7247	7011	6602	7925	7178
1.098_197.80637_Unknown	1607	12052	2135	5710	2082	2764	3830	2763	9465	4085	7092	16255	5958	20384	29527	4946	21705	29342	41156	38298	18293	46962	34821	31781
4.078_531.14124_Unknown	12271	14399	13989	2024	1666	5456	1978	5814	2121	5947	6131	5774	5799	3907	3450	5499	4072	3867	3756	4082	3030	3186	3412	2983
0.563_909.38629_Unknown	8606	9166	8571	5513	4546	4759	5807	6595	5666	4155	6842	8253	5987	7149	7879	6530	6804	7629	7052	7794	8374	7613	7342	8458
6.697_365.13855_Unknown	1199	1012	1413	2061	6245	4756	1467	4256	2644	10398	3694	2217	23874	2549	290	13999	686	543	1916	263	19	110	639	126
0.631_653.92792_Unknown	4646	2808	5012	7026	6858	5507	7902	5271	8332	5666	5982	3076	6853	7021	3941	6474	3511	4540	3724	2208	916	4430	5694	1651
1.664_222.04257_Unknown	10472	4488	14160	6580	7897	16294	7902	2397	7192	15956	5260	2265	7892	2344	1831	7362	2879	2882	2917	3807	1743	4393	4652	3768
1.285_495.02341_Unknown	491	179	599	5586	17326	9960	8221	5934	7231	5221	4606	129	5643	2910	952	1229	19	1506	4116	204	110	160	7451	123
1.903_144.06648_Unknown	6419	6972	6678	5048	4788	3895	1910	3204	4570	20504	2451	2089	3088	4724	6161	3603	1830	4886	13812	5939	3484	6896	4983	5750
0.949_427.0123_Unknown	571	330	287	5043	313	9704	4923	507	467	52839	3104	77	12225	862	274	3293	1776	161	34913	2770	57	3468	3038	3988
0.621_530.77899_Unknown	1787	1025	1875	5291	4200	2329	4517	6738	4447	2276	5348	10052	4041	6216	7507	5253	10991	10144	7568	9309	11149	8435	7402	9918
0.6_628.69708_Unknown	2774	3079	2654	5270	5523	4234	5425	5448	5370	5436	5366	7437	4653	6498	5093	4863	7324	7268	7498	7192	4822	7416	7299	8303
0.503_714.70233_Unknown	12847	13357	13975	3541	6777	5219	6819	5836	5332	7043	6065	6088	6972	8310	9660	8296	5048	7563	6869	5857	8819	5369	7342	7534
1.55_323.02631_Unknown	468	822	294	6427	4799	4353	5949	5192	5852	4610	6533	5802	6234	9181	7482	7074	8830	9777	14450	13423	7067	11302	12229	11383
0.704_328.87277_Unknown	778	703	297	6293	6304	7362	6323	5367	7133	7142	5623	3220	6707	8710	7123	5492	4830	7654	14150	7209	7514	10185	14706	5438
0.595_710.61127_Unknown	4442	4926	3723	5700	5083	4795	5857	6264	6110	5119	6556	9102	5651	7565	7246	5960	7005	7203	7815	7659	8688	7490	6599	8075
2.041_492.17505_Unknown	596	980	144	10664	11124	1206	10057	3296	3926	6666	7153	356	12684	1589	488	5659	3471	1284	6595	5300	254	5312	3658	4387
3.712_476.16827_Unknown	86	220	38	19217	9384	2027	8964	3522	2521	13583	9817	158	33736	2387	197	7038	848	1184	1683	137	65	153	5246	546
6.189_523.26825_Unknown	121	760	251	4905	7914	13180	8187	5631	4694	21765	10953	5555	8415	1423	988	6615	4374	1367	1570	564	558	229	2533	1033
6.584_534.28516_Unknown	201	299	381	267	168	142	288	231	152	213	20149	162	468	465	61	110	2105	91	190	54	150	68	83	139
0.493_571.78064_Unknown	3455	4399	3805	5532	5375	5535	5099	5949	4843	6133	6273	6585	7021	6986	6879	7209	6182	7456	8125	6321	6250	7254	7110	6503
4.294_388.21124_Unknown	46	734	454	355	68862	16329	3452	16022	441	2446	704	618	2291	275	1284	9089	524	1222	2024	127	295	243	3348	575
6.56_243.19656_Unknown	3962	4254	4010	4584	5376	5895	4933	5140	5086	13990	5996	3044	11197	2830	3595	6801	2415	6188	7090	4202	1609	3663	3881	2896
1.186_441.99417_Unknown	54	229	178	4860	10391	6026	5929	8506	3949	3285	6069	1122	5001	11040	804	4712	4388	6061	5610	10057	1153	5425	12254	5988
0.616_132.02876_w/o MS2:ASPARTATE	23351	9025	31480	8435	6163	14474	8838	4155	10895	11622	5071	291	6259	5436	1941	6683	727	1661	8318	991	516	1210	5588	661
0.623_733.91302_Unknown	11154	19618	12025	4405	5477	5712	5793	6788	5349	5447	7329	5496	8305	5295	5996	5234	3154	5509	2013	1889	1696	4815	4756	1471
1.225_455.01163_Unknown	8713	8057	4801	6275	93	106	6985	4578	112	6401	21	2488	148	5163	7371	16	1806	9065	2783	1707	1595	8130	6606	1040
0.619_436.86572_Unknown	2046	4070	2996	5150	5598	2850	5217	6166	5255	2585	6321	8546	4326	6021	5825	6319	6665	6142	6589	6521	7442	5725	5677	7316
5.99_359.18707_Unknown	721	1552	1485	1911	1798	5860	1364	3049	617	6684	6049	1662	13309	2298	1417	14945	4997	1086	5781	4099	436	4386	2008	8228
0.679_176.93555_Unknown	104678	125894	113161	3884	3377	4083	3898	4984	3778	7413	5082	4832	5734	4764	4103	5155	4433	4539	4364	4558	4055	4239	4058	3858
6.538_627.50006_Unknown	562	105	77	447	381	9283	289	531	381	73671	551	590	8017	1969	177	7128	91	415	586	4	20	275	1371	400
6.186_335.2226_Unknown	7931	6993	3983	924	998	24516	342	1113	991	121053	754	405	6807	1406	417	6096	210	624	125	466	404	320	1123	112
0.598_432.74573_Unknown	1827	7073	6315	5787	5560	5731	6119	5058	5910	5163	1896	3403	5666	3042	7223	6465	2681	6618	6942	8517	3726	8218	7092	3452
2.793_541.09326_Unknown	72	183	146	5675	3856	8861	3618	2762	7857	10126	4446	1175	7356	3208	1736	7572	1309	3019	7147	12513	1257	14583	5976	4082
0.574_402.74026_Unknown	8324	8128	8754	4728	5256	4328	5109	6125	6035	5332	6961	6959	5636	5986	5956	4866	5534	6662	5391	5956	8108	6151	6626	7450
0.558_841.42767_Unknown	7474	8375	7676	5441	4941	5287	5448	5428	4966	5174	5851	6232	4912	5939	5992	5929	5893	5570	6529	6693	6804	6892	6250	6918
1.696_261.10956_Unknown	6987	6631	6817	8648	10390	9133	7856	5224	8969	10588	6887	1101	11204	3839	1663	5307	2409	1745	3965	3370	1646	4122	7434	1873
6.642_333.13205_Unknown	193	262	226	11691	2621	2949	1966	2200	204	51330	3211	7638	5786	889	1120	3291	993	437	774	422	451	152	405	307
0.949_482.10114_Unknown	61	97	42	6543	4634	13279	3807	2953	3370	4439	7367	1170	8011	1710	3553	15647	2020	3365	4527	3356	1559	3272	1759	2038
1.301_115.00208_w/o MS2:FUMARATE	2868	783	952	6859	7166	12766	6200	5558	8554	10592	5697	2360	5936	6596	7259	7599	2899	3110	9274	3918	3560	5255	8988	3309
0.576_298.82224_Unknown	4987	3196	4723	4998	5064	4745	5416	5945	4885	2237	6030	7537	4768	6160	6381	5842	3195	3224	5596	7014	7726	6605	5977	6705
1.468_341.01688_Unknown	5336	4099	4691	4139	945	3464	4364	3784	3708	5927	4123	4149	4633	7415	4721	7862	2463	5521	11737	4015	4193	7953	7012	3215
2.555_222.07661_Unknown	11085	1543	6650	1572	1125	2018	2432	987	2648	5965	1642	2003	2990	2704	5081	9303	1187	1411	34557	11623	8271	6451	5623	10927
0.667_532.745_Unknown	140	858	377	8321	4067	162	3658	8412	5927	522	6193	27456	1742	10434	4104	4704	26748	27534	5627	7658	33337	4946	3732	7344
6.622_568.26801_Unknown	199	265	85	156	18797	50573	29450	34	4775	219795	1143	88	546	181	17	1501	159	16	8	46	54	70	18	9
0.614_776.71246_Unknown	1665	2264	1746	5941	4036	2639	4851	7222	4440	1119	5261	15730	3578	7813	10330	5817	14701	13618	12254	16614	17637	11287	9150	14776
0.668_98.97316_Unknown	941	6154	762	744	5235	5727	5935	6098	570	6171	6437	6998	6183	6297	6349	6335	6214	6364	3703	6737	5584	6189	6359	5622
0.629_493.95392_Unknown	7019	2969	5788	7700	5776	7714	7478	4593	11233	6249	6210	3224	6404	7074	4047	6606	3348	4988	4405	2217	1599	4431	6122	1492
0.643_783.86896_Unknown	3041	6346	3002	3557	2780	3015	4562	4840	3888	3431	5351	3936	5187	4964	4720	6090	2569	2874	3875	2510	1055	3125	3575	2311
0.505_918.64844_Unknown	5877	6607	5241	4717	5689	5598	6068	5842	5453	5636	5217	7319	6343	7627	8507	5488	7207	6593	5595	6024	6408	5819	6469	6787
1.514_274.08386_Unknown	21431	168	119	3969	13701	13576	4511	4074	2846	18390	3776	1798	5440	3818	2130	13062	2332	2635	2943	2027	1447	4304	3133	1340
6.738_509.28622_Unknown	70	1489	349	317	1910	1649	6517	214	1225	9676	12840	780	556	886	546	157	16910	52	336	4361	696	76	50	407
0.623_98.97366_Unknown	4811	6154	6119	4841	5285	5727	5946	6098	5696	6202	6425	6842	6179	6282	6405	6329	6210	6354	6370	6692	5576	6186	6315	5630
1.087_795.13367_Unknown	5652	8421	3719	7220	5387	6297	6965	5997	8699	4597	7194	1795	3157	10989	7545	5689	9216	11888	19036	12576	4514	20537	19804	9454
0.5_769.41943_Unknown	386	743	323	4323	4713	4306	5120	5105	4814	4780	5290	7012	6203	5958	6017	5600	5959	7081	8082	7504	5469	6430	6018	6171
0.499_927.66425_Unknown	2958	3161	2495	5275	5489	5595	5445	6320	5795	6454	6596	7647	6116	8104	7548	6711	6798	7161	6357	6852	6679	7582	7132	8823
0.689_192.96939_Unknown	606	1025	762	5527	5180	10979	5536	3471	8729	11301	11784	1839	7344	4655	2949	4873	7765	5280	6938	6496	2114	4534	10019	2371
5.478_269.14154_Unknown	1090	298	1396	1819	7486	1847	4877	1437	919	1078	100	4308	64	981	156	1282	3925	4142	20699	9395	114	28761	4946	2119
5.643_301.12289_Unknown	337	501	157	348	313	7944	141	9506	302	222	4540	9522	5414	7794	5882	4808	4837	10708	4882	3304	4480	3115	10242	4302
0.623_316.91284_Unknown	4152	5485	4172	4483	4250	4186	4639	5610	4054	4213	5862	6748	5385	5492	6163	5898	5616	5486	4988	4901	5161	5288	4424	5377
0.665_534.7403_Unknown	745	1837	345	8606	3923	662	3196	9208	3423	533	6595	27853	2259	9275	3937	5643	27148	24427	17157	29073	31474	13808	4029	7540
2.363_315.09256_Unknown	6551	4814	4764	4478	4126	4690	5014	3647	5354	9152	6185	2208	10286	3821	2553	7122	2756	4430	3295	2213	982	2961	4609	2637
1.804_100.00379_Unknown	2038	76	2040	5345	5208	8203	8254	3105	6643	12117	5986	2091	8301	3060	2263	7182	2332	3326	5594	5770	2900	7147	6783	5785
5.294_197.15279_Unknown	304	5723	620	468	22285	385	7224	184	108	45	209	11455	119	83	21268	200	260	9969	788	12535	21290	6386	10792	203
0.496_774.72302_Unknown	3469	3700	3358	5206	4205	4653	4878	5244	4401	5127	5763	5458	5090	6183	6711	5621	5566	7668	5578	6384	5899	6306	6497	6118
0.496_990.69873_Unknown	1085	1050	798	4241	4583	6035	5618	5626	5020	6416	6799	6415	7848	6690	6796	5950	7070	6176	7857	6905	4702	6598	7193	6751
5.945_465.14346_Unknown	1525	2572	1094	380	5381	4026	7936	3626	4459	182	5750	4304	5460	2650	2674	6355	3798	2323	3774	5280	2703	4658	5884	5022
1.259_455.01025_Unknown	964	253	6217	6184	1498	111	6951	4451	5675	6269	6341	2464	7239	4986	7256	5805	1866	9224	2790	1691	1614	8130	6514	1029
0.607_558.76801_Unknown	2460	2713	2309	4191	4100	3283	4013	5968	3948	2513	4415	12778	3431	7147	9377	5239	10446	10231	9189	12954	13188	9358	8861	12799
6.77_681.50928_Unknown	608966	1012556	207432	19198	37269	19060	25989	20489	18587	7546	10050	7845	6729	3727	2760	3846	2411	9312	2115	6364	4258	2311	7824	11766
1.555_593.15771_Unknown	17094	27187	37587	10305	20931	4074	14906	9311	10310	2151	6930	323	8252	5307	1015	769	449	3079	6378	818	337	920	11079	856
0.645_765.82776_Unknown	421	2327	492	3923	3100	1565	3579	5606	3347	605	4794	5355	4222	7302	7590	5913	3805	5456	5278	4671	2780	6442	7825	5068
0.502_572.75879_Unknown	15233	15831	15316	7233	7545	4566	5712	6631	5881	6410	6196	9248	6496	9219	10769	8552	6061	6653	6387	6965	8692	6703	7863	7748
0.502_574.76331_Unknown	16131	16373	18016	5375	7768	5542	7400	7341	6056	5120	6670	7587	6077	8911	7599	7125	5477	6943	6267	7797	10199	6369	6454	6579
2.332_651.1405_Unknown	135	130	32	7504	7040	7887	5053	3353	13038	6247	3884	388	10091	3973	898	5971	1012	1712	4434	2914	787	6021	5020	1223
2.847_660.25732_Unknown	12559	5042	18329	6880	3935	19453	2418	1729	1845	9522	5118	1975	18746	3842	1441	24099	1582	2675	4443	73	673	187	2443	5768
0.612_692.72095_Unknown	1944	1845	1763	6349	5096	3437	4567	6948	4871	3169	6157	11704	3698	6701	8910	6078	13613	10679	11326	14015	13038	10229	7983	13765
1.239_203.10461_Unknown	18	88	7645	4624	4945	12810	5904	3083	5334	11320	6660	2614	6373	2048	2305	6463	2509	3026	5393	4343	2020	5408	5052	5213
0.573_881.41473_Unknown	7999	8927	8656	5890	5408	5032	5436	6157	5886	4510	6814	9062	5985	7153	7593	6507	7029	8091	7202	7309	8741	6967	6776	8173
6.403_241.1797_Unknown	5612	75236	3451	4646	9338	5210	3794	3864	4723	12865	4059	2188	7380	2956	3732	5790	2089	6199	12132	7458	1973	4343	4091	4579
5.52_269.13968_Unknown	1075	2867	1406	941	5689	2011	4920	1418	912	1078	1326	4266	1187	1005	5599	1212	3888	4114	20565	9348	7584	28538	4946	2118
0.623_669.98743_Unknown	972	486	876	8620	9928	4898	7895	3977	8137	6879	8954	359	7215	5257	2228	2859	2233	2533	2007	1326	239	1881	3746	1127
3.511_549.16888_Unknown	207	341	94	145	11433	461	8864	3576	1374	2525	5638	223	45317	3046	171	3304	920	1054	2006	34	39	30	6274	358
1.694_497.57169_Unknown	22	11	32	1781	7903	21147	1501	6357	3261	38	3034	173	6664	8037	1715	2842	86	2456	4714	503	736	3267	5633	67
4.673_171.10294_Unknown	75596	131429	21093	4652	1603	3072	2959	4787	980	5566	8334	5314	15474	5826	2187	13257	5479	2858	3431	1343	1788	2085	7851	5040
7.158_313.23816_Unknown	1422	3434	3431	9334	10373	2964	5687	4703	2509	20747	6495	2009	29338	3003	799	14321	1036	2130	2041	546	353	259	3314	2011
0.983_399.10678_Unknown	4953	381	2374	3105	5466	23367	3539	3326	22559	13225	3568	347	9270	4084	1350	4059	172	1188	1000	1114	326	2742	3103	103
3.513_214.0739_Unknown	516	1205	44	21	1444	664	393	627	301	364	300	311	378	346	322	496	8983	392	30446	10527	306	30153	376	4735
1.602_220.02853_Unknown	374	1936	312	4020	6964	16683	5171	3836	21024	4468	4740	1075	3040	2448	2187	1702	586	2231	4922	18959	2658	5371	4652	989
6.839_492.10809_Unknown	6300	6053	1301	7274	8449	8100	9095	10242	6010	5212	5034	28468	4943	511176	547562	26935	308802	333989	641513	136480	247471	864564	113971	99443
0.596_440.73264_Unknown	5028	5630	5057	5676	3806	4972	4974	5447	5286	5926	5693	7319	3423	6206	6803	5842	5079	6316	4469	7230	7050	7007	5385	7396
0.572_853.43713_Unknown	8171	9052	8864	5226	5322	4835	5281	5970	5851	4657	5921	7597	6183	7240	7996	6480	7152	7219	7011	7872	8114	8130	6450	8374
3.115_499.1311_Unknown	11732	5731	25509	7943	5790	11363	13512	1758	12482	22520	6916	761	10392	1201	738	6967	2058	1668	2054	2774	411	3074	3761	1759
0.624_728.61774_Unknown	9	4423	4120	4894	49	44	5095	107	54	21	5819	7997	25	97	8258	6294	7111	7572	7227	7853	7796	7870	6682	7945
6.313_671.35712_Unknown	119	264	91	281	4751	827	3387	253	2784	849	363	638	2486	1008	694	243	1372	353	943	801	840	334	518	265
0.62_494.82202_Unknown	2300	3180	1539	5490	4623	2855	4970	6635	4155	2870	6323	9592	4837	6689	8218	5523	9918	8223	9535	10350	9800	8437	6284	10356
0.497_994.68011_Unknown	1395	1575	1710	4795	3879	4825	4280	4973	4484	4929	5294	6480	6914	5658	5184	4690	6127	5854	6148	7249	4620	7032	6137	6441
1.835_222.03038_Unknown	15476	12968	14968	4450	4689	5239	5010	3509	5563	7449	4634	8275	5829	10796	10284	6096	10635	13106	17047	13595	7676	11446	10556	11474
1.594_650.06494_Unknown	233	133	231	4508	12976	20281	3385	6672	5553	4859	2511	3305	7487	8817	7879	2855	2019	5779	6800	1613	2556	3409	7066	1993
1.263_373.0051_Unknown	1119	633	714	5770	1633	119	7207	4610	7702	9711	9721	1071	10437	3569	5646	6394	1124	6877	2532	1621	812	7688	5878	483
0.493_564.7981_Unknown	6298	6962	7872	4886	5402	5480	4422	5620	4999	5143	5162	6193	6357	6363	6687	5184	6276	5821	5946	6674	6944	6578	6643	6162
0.759_272.9137_Unknown	324	52	112	3714	6526	9419	5923	4229	6521	10055	3759	2005	6310	7469	5777	5432	1428	4053	9540	3730	4180	4863	7684	2610
6.144_309.2045_Unknown	13890	31796	916	3793	3846	1942	3058	3609	2703	14440	1419	885	5915	5585	2425	4982	2715	2379	3678	2007	2246	2183	2736	669
2.423_143.03523_Unknown	10038	7843	7552	6112	5720	5448	5990	6102	6413	6976	5475	4685	6773	6489	5241	6402	4331	6190	6932	5034	1938	5632	6305	4799
0.62_691.96625_Unknown	777	1170	828	9545	9926	5275	7576	4926	7730	6389	9072	1223	7439	6437	2894	3346	3016	3962	3048	2546	293	2784	5510	1409
0.572_883.36127_Unknown	7560	8181	8135	3517	4107	3853	4101	5270	4848	4121	4975	4754	4032	5182	5579	4749	5133	5046	4655	5888	7585	5244	5499	5555
1.238_373.00455_Unknown	8749	7767	10849	6481	1514	119	7604	5019	7230	9411	134	1535	10436	3764	5378	245	1005	6880	2236	36	874	7293	5878	45
0.622_755.90192_Unknown	7435	16451	8725	4040	4640	4850	5319	6273	4546	4366	7008	5446	6543	6077	6138	5675	3245	6475	1915	1831	1521	4826	5049	1544
1.127_756.06525_Unknown	42	255	171	3915	7653	3785	6365	7789	1061	417	5960	22	5554	9235	18	6723	1230	840	731	5028	31	993	10552	2366
0.73_378.94019_Unknown	5502	6259	6057	7071	4024	1865	6167	5494	5885	4170	7165	6691	7534	5463	7399	5992	5720	6960	3334	4568	4855	6128	6673	3176
1.063_579.05029_Unknown	31466	8347	43646	4353	6522	11321	6893	3624	8836	10828	5466	3335	6856	6086	18074	4386	2828	8614	27651	3208	4736	12694	8101	8653
0.567_899.38611_Unknown	7862	8592	8904	4668	4683	5225	4793	5257	5064	4788	5976	5769	4372	6013	6080	6272	5241	6174	6335	6892	7037	6887	6243	6644
0.631_316.03409_Unknown	12157	3047	10816	6264	5630	11614	8215	4206	9669	10707	5435	1649	6495	5980	2273	6529	1338	2598	2673	1070	520	2472	4470	495
2.124_357.08154_Unknown	6891	1137	637	5495	4019	7552	7462	1803	5158	55113	1926	1199	2086	1261	1760	1402	5640	1036	1700	796	532	560	1717	975
1.763_134.86533_Unknown	551	923	528	1838	871	269	2295	3331	3875	3286	3910	3906	4658	6700	5402	1978	7861	8012	12298	8228	10565	18752	10803	13304
6.548_520.26599_Unknown	91	134	98	34	1310	43042	146	140	261	66893	306	37	1530	391	70	4043	128	123	105	87	88	230	368	62
6.347_664.38861_Unknown	62	39	32	168	6704	2825	8253	1322	14498	1993	1638	12461	9612	1935	491	2942	1292	51	59	298	1658	86	1334	42
4.393_319.04654_Unknown	9243	2476	8211	7062	6247	5152	7423	4470	8268	5254	8229	3336	10006	3591	1760	5791	3197	3753	2635	2616	575	2159	2629	1467
2.827_96.95827_Unknown	6977	4359	4427	1173	2213	1476	2514	1472	2170	17877	2664	2562	6003	2398	4353	2713	2469	2475	3710	6868	2203	1626	1292	2186
0.611_174.08641_w/o MS2:CITRULLINE	6659	3582	8136	4910	4265	7583	7308	1801	8567	14916	5977	1214	7448	3509	2326	15461	2665	3408	7339	3156	1499	5800	6314	4213
5.389_365.20941_Unknown	107249	228979	29045	874	2013	5038	2245	3247	267	14623	3603	5197	21736	5970	426	12411	276	2144	1959	131	185	445	9408	1461
[truncated: 24,520 more rows]
