# Supplementary material for: Alterations in nutrient availability in the lungs during Streptococcus pneumoniae-induced pneumonia
Source: Infect Immun. 2025 Oct 14;93(11):e00380-25. doi: 10.1128/iai.00380-25 (PMC12604485; doi:10.1128/iai.00380-25)
Supplement: Table S2 — UPLC-ESI-LC-MS/MS analysis results of positively charged metabolites. [file iai.00380-25-s0002.xlsx]

## Sheet: Orihuela_PosMode MetaboAnalyst 
Supplementary Table 2. UPLC-ESI-LC-MS/MS analysis results of positively charged metabolites.
SAMPLE	POS_Control-1	POS_Control-2	POS_Control-3	POS_E1 0308	POS_E2 0308	POS_E2 0322	POS_E3 0308	POS_E3 0322	POS_E4 0308	POS_E4 0322	POS_M1 0308	POS_M1 0322	POS_M2 0308	POS_M2 0323	POS_M3 0323	POS_M30308	POS_M4 0309	POS_M4 0323	POS_S1 0309	POS_S2 0309	POS_S2 0323	POS_S3 0309	POS_S3 0323	POS_S4 0310
ID_mz_RT	Control	Control	Control	E	E	E	E	E	E	E	M	M	M	M	M	M	M	M	S	S	S	S	S	S
O-ACETYLCARNITINE_204.12486_1.085	2871309	2175327	3406806	8743343	9931847	4448556	7860024	3584145	6284712	4868292	7700670	1131120	5401850	3142136	2356006	4335198	3346439	2662766	4829753	2490632	1518430	3763516	4192966	2204286
Unknown_307.08273_1.482	1318	714	695	5079538	6950211	8098826	4788746	3722530	7759774	6372828	4030482	635878	7272609	2765170	1142113	4566700	1260718	1422962	2693262	1648220	687026	2289289	2656442	871920
DIHYDROURACIL_132.07632_0.652	1552576	1045635	1419314	1160217	1354615	4537776	2004576	1598297	2002909	5564428	1665186	805326	3851640	2747756	1896276	2635525	598394	633879	974386	605100	488959	1526624	1651643	693416
ADENOSINE-MONOPHOSPHATE_348.0697_1.125	455	698	474	4299132	5320186	1017564	3370783	3034524	148028	47393	2703650	13502	4272136	1121403	3999	2194483	444891	106028	46721	645222	10671	121198	968700	343594
HYPOXANTHINE_137.0461_1.349	30977	11917	16974	309163	636896	4590928	1521280	705841	3173542	4783954	1051357	531910	955410	1137259	805929	803794	279281	794508	1571045	976713	310686	1390243	1500350	124159
Unknown_613.15662_1.48	130	109	231	1866224	2626144	3036032	1807461	1365137	2966041	2255349	1478007	231972	2759539	991156	445015	1650985	447801	683451	1222978	761086	295869	1007726	1216093	362932
Unknown_496.3399_6.301	883	12339	21801	3611	126290	35998	415272	5614	57976	65902	4613390	44659	118086	50387	67721	9165	1337777	2380	221311	130801	198869	6954	2766	52640
L-CARNITINE_162.1133_0.633	1248303	274150	1274482	1466252	1289995	2471232	1654517	863351	2152264	2305598	1111620	454035	1382525	1090118	354665	1233325	536681	371397	413594	228222	214657	400201	658721	144609
CHOLINE_104.10634_0.613	1991879	2149311	2152716	975908	1099425	1914508	1191237	1152721	1254028	1951976	1329531	905845	1674759	990092	997070	1027782	654036	947196	311474	323471	287969	818493	905400	318108
PHENYLALANINE_166.08627_1.829	2331609	1500692	2940458	851564	1065800	2039337	931041	534038	991047	2151702	1113257	426220	1697866	732763	561700	1478504	624192	785684	1175538	869495	406285	1075392	906378	880635
Unknown_192.16006_1.068	424963	1027482	418459	1377604	872109	1532170	701437	1179411	302740	1734687	760144	802837	229835	691140	1071455	958203	1064402	1030036	804568	1072584	636927	833268	1600763	944855
ISOLEUCINE_132.1011_1.424	654711	127626	9080	644403	779964	1639030	777464	474279	833015	1726648	883997	384551	968439	565381	399436	840886	491483	631472	1342576	1090972	568231	1011996	809891	817824
Unknown_120.08058_1.83	1831720	1202460	2322798	676873	866748	1629303	759907	432951	803983	1733904	909760	351527	1375324	590281	457663	1192601	510351	636232	956789	709979	336625	868522	754034	718667
Unknown_485.28723_6.592	6358	3730	5156	2648	8343	4446	17842	4436	5485	5519	93076	32853	54491	80129	90262	1788	561518	3201	218111	134055	214742	8449	5289	46788
NICOTINAMIDE_123.05504_1.229	1508	695	607	676059	777525	1981931	721169	653568	860177	2432610	735441	383228	1201014	845847	551123	534175	292228	502334	198397	133812	83781	334125	473783	108256
Unknown_99.00261_0.619	625214	713287	644408	676247	660915	639048	659003	729442	622134	715699	730361	781446	685611	693841	700168	718681	713119	516308	462282	486935	582156	489415	504339	492444
URATE_169.03506_1.263	689172	578401	1050493	855925	301729	9696	1065520	649803	896844	1088863	1094930	332440	1645290	546903	611989	601257	359706	612611	319266	270935	199908	684777	546887	166120
Unknown_164.92992_0.583	328850	371544	346679	681606	691192	596430	705595	732711	661070	488055	701921	826412	698470	708522	718588	714181	810280	509528	518551	580488	626688	564087	524297	602216
ADENOSINE_268.10382_1.591	1132	2057	1798	1114454	2637095	1128119	698583	247467	73430	82299	694585	106262	2035581	260801	56902	1760339	146558	58566	109162	151259	136102	57389	319976	542064
XANTHINE_153.03981_1.505	1508607	6266	6001	173868	290950	2011457	470539	397968	1078822	2254858	348341	429702	593705	500493	312767	743421	73978	411114	303015	178125	80652	491211	373900	65566
BETAINE_118.0862_0.611	566519	503656	813852	684682	661061	990823	949725	336156	861905	842314	576339	217758	687622	207068	197406	421641	322755	187106	591226	384511	349142	354649	286386	409961
Unknown_184.02728_1.061	337801	245285	441399	677905	686346	951620	631846	481331	696173	1144450	558066	150592	442404	526765	322728	439628	254099	259903	417160	306492	133400	451886	604857	247191
Unknown_459.08258_1.285	85	89	482	647034	2290234	838596	972381	579856	788816	591154	432154	2144	856480	323264	38085	24729	4752	114823	348839	18894	3311	27596	672563	17393
Unknown_113.96392_7.486	13383	43719	41241	56654	21899	185488	15148	54681	12662	1447749	70865	43673	79574	42231	40790	66449	46185	38738	166393	36829	31837	182548	33582	37475
Unknown_233.12378_1.549	265514	782	228499	516994	477815	1104544	578265	337930	511866	1138645	652010	293746	699889	217303	150635	533098	326012	273438	289605	310620	130895	386888	337468	336128
Unknown_188.07085_2.368	763581	61495	516046	338209	445425	592141	435704	259963	526198	1546732	640774	167401	903907	337286	215920	491719	209774	355349	295291	178759	59086	305503	340002	255929
TYROSINE_182.08134_1.465	17308	1993	4306	418480	441695	918486	681928	221254	670281	1413540	491460	160086	714118	266149	219578	584771	261877	278005	323422	228307	113323	306544	297790	226512
Unknown_467.27484_6.593	3023	4395	3183	2411	4611	2445	10271	1796	4064	3208	55401	28129	30494	34424	52284	2123	323854	3057	113407	70569	125749	3879	1982	18333
Unknown_467.27594_6.649	2081	4278	9360	2402	4563	7613	12065	1646	5508	3590	641234	2668	30911	13552	5767	5659	35088	4622	9047	6826	10530	2849	4753	8124
Unknown_205.1176_1.198	366607	223400	500298	426355	373435	654220	499196	253009	457915	6307	18795	218946	648561	9937	211790	462896	246126	247321	399419	278750	136522	4034	357896	319030
Unknown_205.11864_1.24	366607	223400	500192	426595	373839	654655	499323	253188	458143	841575	564495	219020	648586	199165	212000	462896	246193	247330	399472	278519	136306	390887	357940	319227
Unknown_614.16022_1.479	410	289	680	540686	729725	940136	509710	370096	847903	667561	411899	61005	750732	269926	135677	460443	124274	193900	361969	215490	84311	300670	344747	101075
w/o MS2:ISOLEUCINE_132.10239_1.352	654139	127626	409768	282193	323770	602779	309919	205330	365564	770007	378904	178683	428492	244514	181835	351521	231598	282999	608391	479305	238279	481806	378159	363696
Unknown_484.11688_1.481	341	294	140	486547	663247	748431	463306	363226	755274	563344	385811	55934	686672	246186	103210	416129	113398	155017	272445	168086	66641	225659	286284	79040
Unknown_152.00052_1.061	233316	183711	295152	484678	286774	645751	455658	356204	492965	752250	398630	118403	276881	378440	228743	317256	191370	192184	298301	228117	102621	329043	439330	189805
Unknown_671.16095_2.01	52	55	75	555957	757538	777009	512598	367061	744077	498509	417037	36972	722866	216768	69483	441516	82306	126385	288972	195795	50110	316874	390072	101443
Unknown_142.94701_0.596	166010	186350	164174	325489	332702	306895	347067	367877	325247	288799	348572	404293	356136	361422	374869	342515	414210	262315	256475	278089	310105	265994	267407	281566
Unknown_206.009_1.058	146572	132029	152041	425466	447628	557280	422760	341922	488938	644176	358363	143658	309992	358761	221933	301005	232350	218077	298746	273640	126144	379681	423815	223059
Unknown_507.27417_6.592	1908	2037	1858	1409	3351	2025	7551	710	2295	2610	42113	19383	22517	40487	46544	2165	299494	1923	115117	63927	118036	4658	1738	11814
Unknown_507.26572_6.652	831	1048	1474	2618	3775	3705	6218	1171	4230	2289	580884	1187	23302	3431	4590	3153	34319	1468	9498	7514	10211	1951	1986	19435
Unknown_248.14888_1.31	3542	2159	2726	573234	805084	258834	477182	280627	447943	202582	474022	60412	596082	207113	133888	162311	139938	245094	453623	227519	121809	353900	322631	136411
GUANOSINE MONOPHOSPHATE_364.06494_1.181	617	798	140	567582	885489	640802	512707	506172	249878	207705	457182	22344	856642	304313	7161	383365	99771	102055	109742	177360	16982	109239	345588	99144
Unknown_205.11832_1.546	270132	1224	416562	344206	316744	551686	411058	204502	369975	720644	448068	179862	494140	153490	154209	398157	198605	192184	328110	254901	120466	326638	296474	296024
Unknown_171.14874_1.456	3207	7321	1571	83673	42796	18408	23681	46966	14834	31712	70102	48504	62531	73957	52628	36265	917345	17874	1417057	756230	20496	1227590	11582	343643
Unknown_596.36011_6.242	478	798	505	388	278654	34991	144151	667	160719	61517	29781	57949	153380	65848	46205	620	112850	413	29261	42552	150646	2296	1547	1569
Unknown_172.14442_1.597	167885	43600	204665	305366	624696	884882	433140	295128	512413	550328	345760	32164	644583	222064	75927	310594	42656	145798	233895	153209	41653	231479	303269	40944
Unknown_61.03976_0.599	265809	17255	7901	263368	281738	247594	274026	167798	255032	452678	217696	158451	380947	319736	403765	281166	276722	183226	559885	269448	195993	241956	331468	305731
TRYPTOPHAN_205.09834_2.368	554916	44042	368853	231747	303348	390463	303250	179324	360987	1067135	432440	115488	611519	231924	147777	335649	142353	251724	205959	126304	40877	222778	235110	181772
w/o MS2:TRYPTOPHAN_205.09653_2.33	555131	44042	368915	231747	545	586	711	179324	436	952	1868	115488	713	231924	464	416	1676	251750	205766	126281	40808	222778	235085	181734
Unknown_382.86685_0.495	98487	110618	102128	291088	309098	282715	323937	305854	320742	308584	336327	312745	309545	294506	260444	302768	325370	197116	198025	226070	201555	235998	227657	224371
Unknown_164.92943_0.495	298826	324534	333620	279337	316492	280094	312990	300280	317529	284174	317857	322590	271348	295195	278996	301477	320918	216374	203732	218986	244568	213200	220989	218409
VALINE_118.08591_0.79	331117	69443	232036	212671	243601	503479	282816	139650	278164	610519	285649	127940	336888	187869	135849	283500	166354	182146	451117	336196	159450	341846	269744	285146
Unknown_137.04593_1.622	5813	6942	5635	73024	159409	526946	425237	99826	510686	766769	330546	159160	16069	315695	146911	125730	146403	131293	445176	71454	213858	135177	359174	103392
w/o MS2:GULOSE_203.05305_0.586	6873	2660	7350	619144	388137	421677	274577	100207	458149	1397787	135496	111117	159861	139599	51523	145704	436144	38796	109660	82044	90516	77782	58529	146853
Unknown_280.09436_0.613	2837	3393	1065	557390	629470	486216	497024	197399	77586	597222	429884	30110	518074	286765	15090	108448	124191	96293	79960	62748	2863	93243	180717	9048
Unknown_280.09146_0.575	4904	1807	4	557613	629350	486487	497147	197457	418361	597212	429884	30110	518074	286789	70922	108360	124203	96248	79850	62798	8804	93142	180670	41377
Unknown_68.99315_7.398	221388	212496	194518	27486	33541	60139	28586	56578	31185	131954	302293	187722	306052	108495	64860	147847	203371	73127	93069	161750	144115	167093	85729	172665
Unknown_308.11356_1.472	336	566	272	314018	455045	374462	244108	247125	423002	433666	237951	42067	417624	150352	60384	280734	70158	122292	89790	110746	35397	130435	191454	50132
Unknown_86.09558_1.426	206547	41372	2160	178545	224361	453382	209473	129271	230190	481946	242646	106987	280243	154556	110614	231534	138130	188637	390210	317610	167323	299576	245899	240640
Unknown_389.03009_1.058	97745	78478	112174	304864	322548	414029	296679	230163	335940	500356	235595	57923	239527	243510	128108	188253	109126	122589	194956	166685	55450	254928	328598	128444
Unknown_404.84589_0.495	112008	126824	117015	219302	238418	208586	248778	237978	241476	224082	250296	239023	228082	228653	211648	229560	238992	157795	151637	166632	166297	170078	170538	169385
URACIL_113.03458_1.054	310466	155589	314994	187769	150617	504233	191648	177821	207017	447636	253487	188336	340175	152938	198443	340333	124608	207177	149653	119611	107466	235589	198016	92491
w/o MS2:INOSINE-MONOPHOSPHATE_349.0712_1.152	184	396	345	752856	891547	610188	580549	669211	76035	161988	504388	13072	974720	484908	1983	691590	81128	80213	65163	142940	17758	173696	455445	106477
Unknown_615.16119_1.479	48	182	236	283402	392841	457040	282091	207094	446114	334237	220197	34144	418763	145146	66380	249990	68790	102238	189042	117510	44893	154439	186100	51363
Unknown_72.08028_0.79	257272	38552	172366	149691	177621	367918	199825	95636	201612	448533	209637	90121	245372	137839	99599	211204	119365	143432	354024	269400	123259	265603	212631	223689
Unknown_128.07091_2.781	60556	11045	12201	247134	229273	475210	346339	126237	273573	506826	238657	80450	293387	102170	84532	218746	129005	120501	141537	160059	73154	219276	194829	146858
Unknown_299.03625_1.53	661140	388	1529	190242	127760	221280	197732	87065	61176	232889	215974	148494	236139	118342	218097	192371	201613	151287	485691	98278	95452	152497	222415	415137
Unknown_485.10318_2.049	63	118	222	195054	156163	412397	136349	119770	310370	503141	172020	50618	320861	141998	85055	314342	52197	109070	241675	296582	36104	368159	154900	99904
Unknown_524.80597_0.494	72972	82851	74405	206640	211087	196208	227711	210978	224687	210942	226118	218674	211836	208725	188512	210025	220370	138082	142319	153057	145862	164078	159656	157571
Unknown_712.22186_2.548	63	53	101	114661	347249	423322	261028	169966	507029	334736	198066	31677	583091	141508	73837	230808	27215	97661	174353	70614	39051	128839	224722	11070
Unknown_284.88922_0.495	130657	143541	140968	180760	203694	179429	206787	199696	210247	185970	208152	206764	186378	198300	184310	196757	206060	138449	132816	144832	152381	143993	142764	143665
Unknown_411.01215_1.056	55073	52513	55183	210179	232855	258633	223343	188796	272549	302452	177462	91506	266053	205129	140411	160977	152016	142067	197467	179499	81066	241158	243784	147074
Unknown_217.06845_0.826	2694	3205	603	276907	238131	275504	220679	162230	234389	368264	195401	104236	286344	138481	121125	202270	206022	115381	247509	131509	52767	143493	110326	118497
Unknown_366.09631_1.915	55	209	81	250307	1124765	367452	372040	317384	302830	165412	197398	3873	276373	103134	27801	17620	4516	67338	105297	13104	5890	8886	201578	14860
Unknown_214.08325_1.16	162392	105100	256854	180173	193839	303304	193549	109008	192500	292865	190495	75327	284843	92447	71608	339319	119063	92713	182062	162105	88919	176500	148838	175222
Unknown_382.86737_0.61	74830	90861	78813	171391	155536	139144	181128	198312	171292	130110	189519	236530	179993	192772	191432	184991	228123	168330	145001	168916	175221	155725	147541	167527
Unknown_208.15549_1.452	273	2167	559	290121	86432	81086	67746	160773	39478	62694	153045	250669	43942	85334	149232	79791	312534	153718	421628	226240	185470	133629	190178	323580
Unknown_142.9472_0.495	117751	127128	135946	178125	191284	181763	189234	177712	196678	184535	194415	194503	177747	181003	166223	182335	200431	129697	124451	137574	143309	133662	138207	133702
Unknown_258.10916_0.606	12419	2795	1424	363438	437428	305404	308650	157366	333920	360388	131717	23576	310045	212565	65034	86129	87281	73548	52450	52101	10201	60093	125067	33413
Unknown_456.71738_0.576	128024	141630	135727	186900	185570	177416	192895	205543	177659	151405	202006	200471	181477	199483	195728	189486	205306	126885	121798	131274	150028	129972	130277	141753
Unknown_276.10199_1.487	547949	97750	454665	139071	520391	508592	145129	131754	95962	614823	119	65108	210242	134534	68658	401856	97499	76927	73745	44464	43321	107182	80517	34954
Unknown_502.82452_0.493	47219	54473	48372	175361	177974	168389	189743	179155	193200	182767	198330	184811	190372	173975	152186	179366	196108	111498	117365	131576	117685	138287	133891	132867
Unknown_276.10223_1.524	29245	39352	63228	136762	520391	508592	145129	130779	95962	614819	122911	65108	213733	134534	68658	399735	97912	77610	74043	44464	43321	108020	80512	34878
Unknown_610.3717_6.276	725	1726	2090	1573	169524	23330	86247	916	99621	39420	15788	37108	102070	40621	27342	410	72310	717	12140	20930	94940	904	748	838
Unknown_712.36176_2.548	20	22	16	102961	321428	391340	226456	152593	466534	291771	178086	28611	511402	123220	66154	207406	23976	89213	152437	61511	38327	112119	196432	9921
Unknown_165.05461_1.464	6130	1106	2290	168319	176587	373901	274859	85632	272269	566879	196825	62588	286894	105751	87017	228764	101567	106006	123754	91343	43518	125358	121953	87905
Unknown_398.7626_0.576	113746	132152	119226	180974	178720	175833	187870	194843	173126	151254	191222	195838	180057	190708	188833	184359	198271	121929	117532	127289	143454	128073	128321	136149
Unknown_355.07614_1.481	4978	2769	2954	211406	294350	336669	224403	171542	346590	268460	177072	29625	318567	118746	49263	191125	57135	76833	130409	83353	32223	111510	134466	38014
Unknown_262.90741_0.493	69512	74861	74582	165152	176084	159034	183292	171642	189043	170204	186729	176966	172414	167979	147316	172822	188643	114122	115988	129290	120705	125652	122757	120644
Unknown_143.06886_1.206	105242	114757	92787	159892	140862	146030	167438	183955	178159	153668	178774	213269	167271	173531	174971	173745	223298	174634	178673	195655	179547	178790	155944	164119
Unknown_86.09562_1.353	206182	41371	128827	119634	141386	247392	135210	87410	150157	328481	168767	80212	177313	110469	77860	154942	99780	125368	279634	228645	110965	214196	162479	169984
Unknown_262.9072_0.611	72549	87723	71624	162822	154891	134384	171355	189567	156397	132219	173491	220118	167632	176772	186820	167309	212209	141446	134371	148724	153112	138372	140347	146520
Unknown_144.13757_2.256	8476	8075	16956	214418	266308	294730	47767	37213	63495	70249	30016	340280	44946	248361	281501	8509	192963	64984	343756	57738	469039	67777	127664	255136
Unknown_280.84558_0.579	99005	109747	104713	170137	166195	155275	183780	181971	162457	138710	181823	174032	169084	177526	174984	167973	181857	110170	110130	118511	130939	119898	120629	126594
Unknown_712.07874_2.548	23	3	22	87327	267208	344448	208376	133751	403816	274735	161958	21414	531549	110652	60632	189074	20028	77827	152454	55856	31809	108951	182955	7616
Unknown_136.07458_1.465	6485	3631	2592	146970	159090	315240	231727	79663	234074	465647	167406	55633	250977	95154	77655	201203	86760	94907	105638	76681	39368	105776	105013	75221
PANTOTHENATE_220.1179_2.04	3086	3333	3249	168376	207814	327479	110773	89069	239044	373556	142911	39481	300036	121273	80695	150055	48723	61651	64117	46225	33393	142226	150932	73118
Unknown_222.8894_0.578	88622	99397	94232	154204	147351	142523	161341	160191	145512	130345	158698	159916	156892	159679	157642	152903	163962	104325	104923	109051	119640	109509	108394	119190
Unknown_451.16681_6.049	29634	267934	23242	267595	109958	204027	198089	142271	76232	108326	145587	71286	61691	87303	109711	229587	144242	211273	184428	205666	36792	166232	386126	286674
Unknown_218.14082_1.62	234252	117194	228532	214322	187280	211965	234982	74401	255817	386485	187167	25739	344844	162537	74315	113780	69737	59343	64588	25703	22321	72117	148714	24209
Unknown_622.78564_0.494	29184	33976	29347	144628	132710	135326	151700	140876	151217	143473	156529	145561	153634	138251	121655	137850	160575	89119	94108	106992	93052	113124	108827	105327
Unknown_830.75867_2.548	5	3	1	76178	239444	303452	182020	117958	348368	232700	140400	21336	410604	99130	53951	167103	17702	73443	132862	51706	29748	91433	170078	6968
Unknown_173.09161_2.147	203238	150062	10892	139685	126847	174276	171916	96931	161734	268507	167092	67648	199196	108993	82268	157930	89646	129356	196437	98128	52133	164841	134561	102038
Unknown_396.76648_0.576	83290	94731	85063	137911	134017	132147	144047	145153	131828	113853	149107	146245	141126	146240	143618	142654	151138	87955	88154	96511	107426	96245	98076	104724
w/o MS2:BETA-NICOTINAMIDE ADENINE DINUCLEOTIDE_664.11359_1.398	63	33	138	535	348683	45670	313777	314452	246492	5277	135241	44101	263430	62619	58183	114910	58323	95707	127459	582	26926	71462	138372	433
BETA-NICOTINAMIDE ADENINE DINUCLEOTIDE_664.117_1.351	92	28	66	122306	352356	115	315267	318802	241513	212	105	44329	265032	44	58154	30	1	96648	128181	152362	26993	36	141327	41638
Unknown_338.8042_0.578	83325	91075	83538	138618	134513	132902	145327	149604	136156	116179	149880	150300	135373	149149	147156	140614	153363	91874	91799	98166	111015	96545	97256	104629
Unknown_644.76508_0.494	36422	41442	35888	137432	135451	126553	146226	137441	143739	138071	145591	142657	142535	136917	121451	136732	153053	90964	93611	103666	95674	109724	104586	104522
Unknown_248.14986_1.468	2269	6046	7239	99703	153832	111018	97575	86519	94400	68047	107293	25412	161600	130117	52807	53334	20974	81636	336813	190681	92818	226471	215047	90267
Unknown_430.69565_0.573	131036	134029	135244	130321	135924	128315	133311	149575	131948	109130	146278	143426	119268	150987	155293	139921	153069	95650	88522	96032	123462	91968	91885	102119
Unknown_546.78876_0.494	57127	66510	60286	130320	135496	121445	141590	135457	140180	127811	145843	139566	124979	136338	129136	136288	144536	92520	89288	99434	103177	101034	102305	104607
Unknown_514.67853_0.576	105166	115650	111827	133885	132960	131290	139822	144373	128789	107749	145449	144078	127525	140944	141239	137531	146833	90922	88980	94235	109451	95239	93507	105768
Unknown_432.69614_0.573	127357	138284	133801	127845	129737	125130	136994	146521	127476	104524	143540	141284	123972	147284	152869	140731	150603	92848	86062	97411	116915	96286	93996	105253
Unknown_340.80496_0.578	84613	92456	87744	134191	135264	127056	141548	145315	130070	112211	150691	147857	137408	146366	144084	140765	151393	92054	88620	95805	108173	97024	95499	103470
Unknown_232.15497_2.186	98453	58111	101613	251094	240885	274852	103350	156559	227487	429645	112342	29436	116236	100493	29878	119684	83271	114124	96319	51832	17416	79641	70517	41159
Unknown_167.09016_1.828	286346	183644	367420	98505	128722	240546	107930	62689	122376	267502	131128	52413	200885	85682	66689	170533	75059	94751	145309	105890	49785	126838	114124	111289
Unknown_100.11234_1.693	122162	198834	111604	155830	76861	171300	104772	137264	48147	184720	127079	91341	40952	57618	118753	120571	145974	155953	174020	202199	69501	163505	147679	184922
Unknown_426.83069_0.495	79272	85853	82486	122591	128243	114661	139920	131130	135181	120549	141214	137021	118422	133554	127139	130912	138071	91432	85333	92660	102554	95749	96471	98349
Unknown_284.88925_0.642	53494	63636	54053	123484	120041	103348	131309	145445	124175	18268	135714	173595	125301	136716	137586	135060	174561	116111	99067	129600	130811	114854	107272	124209
Unknown_284.88907_0.596	53293	63636	54125	123009	118421	103337	131055	145388	124175	68862	135450	173595	124640	136716	137586	135095	174561	116111	98286	129600	130811	114854	107271	124209
Unknown_178.08656_4.252	141422	95036	232257	127839	109573	180228	126152	63472	122407	194868	136969	52531	171913	73055	59038	155444	82905	101896	161002	192143	89272	243936	197391	225743
Unknown_427.09409_0.647	936	378	175	99518	103221	298580	81930	70712	199835	329779	102413	31021	181803	94903	61980	178909	28864	56774	125140	104445	20841	111227	63646	28435
Unknown_98.98419_0.878	30245	32799	20470	51926	146567	74079	37656	37622	48489	70351	49118	38242	82667	28823	31329	52286	52141	38271	11482	29615	26216	48314	32696	28961
Unknown_193.16055_1.095	55999	127125	13353	164742	102855	190126	69920	158220	37687	199724	74952	99642	27618	87968	130193	122359	127003	127662	96286	126363	79845	102064	195802	117588
Unknown_174.07561_2.781	36122	6927	8796	145215	134991	295582	207331	73363	163786	313435	141966	45569	174810	59006	47798	131273	74370	72877	83647	96194	41959	132598	117308	86174
Unknown_496.34314_6.15	1140	1975	775	1835	16086	7649	50396	2617	15770	13559	412605	11655	30804	8479	6684	1310	109147	700	21149	15661	22399	1956	1127	7248
Unknown_185.16618_1.521	804	849	431	19681	15896	17949	6732	13020	5833	10348	14367	24137	8035	16172	21139	5682	426367	5833	530960	333874	17451	475743	5587	262875
Unknown_160.13287_1.046	220063	72309	345647	158880	270902	181099	165017	42447	300018	137845	155973	17882	367253	77232	25356	107913	50557	46376	84056	37487	21163	56150	69600	29001
Unknown_372.73511_0.573	109861	116762	116845	120328	124043	117950	126087	137332	121091	104010	134161	130244	120313	134640	143470	127023	141311	87587	84030	87603	111082	87379	88724	98757
Unknown_458.71329_0.577	81749	89577	84618	125948	118857	116789	127067	134077	116507	101497	133468	129531	123124	135043	131337	127620	135788	81015	79346	86393	101532	87043	83506	93404
Unknown_188.05656_1.554	10445	241	104	134917	136758	140867	132024	78191	122230	144727	130494	47532	156409	79454	55214	180031	81145	79881	147757	121328	63479	122807	124065	128621
DEOXYCARNITINE_146.11693_0.708	127721	16400	92417	179654	217479	202410	211967	76124	234003	264563	133220	26485	165549	74055	45920	84129	77744	47001	94201	43552	25189	62494	73627	32773
Unknown_141.95963_7.496	10458	10393	10252	11118	10634	70996	6274	16908	19302	680558	28576	113705	244739	95954	36327	203269	87463	69426	27616	127401	13037	82449	52166	120327
Unknown_560.07916_0.781	108	31	52	265797	254008	173743	163159	65634	268403	164222	148793	6147	279667	109582	31588	122311	27261	31038	49714	16603	9820	51284	98057	12078
Unknown_454.72528_0.576	75260	85153	75922	116452	112586	110357	122629	125644	111748	96468	123774	125600	114319	126385	120679	117500	127011	75336	76287	82954	92306	80974	82274	87595
Unknown_572.63684_0.573	91562	101624	97212	114765	113404	107743	118490	126508	107856	91752	124135	124274	113228	124018	121765	120010	127602	80120	75497	84193	92103	81008	81612	90290
Unknown_287.20724_2.276	62625	27107	79806	110113	182564	229982	163389	120386	195982	252087	126883	14425	285774	105272	38839	106488	18360	57134	90271	53605	20757	102876	149607	19773
Unknown_830.58777_2.547	4	15	3	62764	193543	245939	151581	99687	303031	196255	116906	15122	367257	83340	42304	138628	14071	60060	117277	42813	23570	81742	146989	5601
Unknown_481.06238_1.288	70	63	75	121885	357263	164621	175750	126792	138938	93187	92454	709	150374	78060	10842	6839	1605	31405	96515	6624	1144	8138	149254	6033
Unknown_574.63159_0.575	90200	101157	95879	114015	111143	106554	114790	124510	104291	89861	124348	120999	107040	126848	120536	119025	127287	78179	74705	78690	93486	81373	78754	88647
Unknown_298.569_1.48	153	30	33	140607	191152	215728	136442	105978	219984	158581	114679	15237	196774	69526	27364	118519	30778	42264	75721	45069	18572	61876	80470	21454
Unknown_215.01559_0.955	430	154	425	137091	90639	174287	103858	3868	97448	358416	72032	38276	217222	3523	5126	95025	87523	61709	340773	87707	679	105068	76308	102908
Unknown_215.01643_0.917	679	161	673	137154	5729	174283	103853	2873	4630	358575	72007	2290	217357	2425	3050	94636	87416	61687	340670	87641	489	105101	76229	102909
Unknown_282.84433_0.579	66751	73784	68629	112631	108985	103058	116142	120484	105345	91659	118147	118771	111548	118228	117945	109938	121810	76390	73666	78931	87438	79031	80109	83916
Unknown_516.67865_0.577	87323	95191	90163	112591	108764	104736	113777	121340	105876	94726	118335	121211	109167	121224	116854	113078	119833	77816	72444	80383	91301	78782	76722	84582
Unknown_632.59082_0.575	90365	100226	94525	109127	99545	98964	110794	122412	104524	80724	117541	116114	101603	118118	115838	112991	121794	76730	71987	79751	91753	77427	78354	86037
Unknown_332.56393_1.351	3	2	4	100584	266961	7	240498	253742	108696	15	0	44472	212550	8	54937	17	62504	66120	66642	64272	23713	30	14	34000
Unknown_406.715_1.785	67	14	5	4774	68152	335811	10093	11872	25803	1551454	10038	6537	59579	24891	10849	43055	1406	7676	9455	1434	1360	5549	13029	4447
Unknown_596.32605_6.197	4663	5081	4018	3747	88437	321	49337	2810	529	3232	7719	2578	46280	21646	2341	2592	778	4978	3566	4272	1537	3563	4292	4961
Unknown_332.56314_1.398	14	3	9	1385	266606	26511	240094	253918	108696	2366	98329	44468	211992	56744	54924	82569	62504	65950	66600	100	23684	53735	99543	34000
PROLINE_116.06987_0.645	73403	15373	24299	94254	125170	296450	147468	65770	145496	257745	108243	39409	157517	66169	58379	112421	55535	57439	79495	46415	27748	64655	64567	41390
Unknown_155.11829_1.598	53835	18471	67410	101195	203195	288674	143966	99799	173356	183140	117013	13311	223806	76250	27275	98080	16794	50510	77153	51225	17401	74979	102742	15398
Unknown_473.19843_4.454	409	276	136	515	29806	48189	586233	84699	49701	16348	267710	800	173904	24549	18905	44768	545	349701	38753	4654	12743	933	99426	569
Unknown_247.04463_0.668	2724	1755	471	140830	326184	202486	159132	141710	142083	125812	128286	23143	168121	86097	60730	74994	48609	46765	41717	41512	32624	37246	97160	23379
Unknown_112.05054_0.999	3463	3560	1848	68172	35987	281021	45331	56107	51787	366752	74329	49023	142903	113022	80138	118841	34659	49655	83310	36844	26183	95063	80970	58239
Unknown_204.12073_1.497	8479	20033	41987	200061	142625	66498	240308	72875	113965	52610	224744	23329	348482	55302	68201	93556	74626	13986	134664	32862	33758	69538	117951	50401
Unknown_374.73364_0.573	89526	97036	95794	98815	98705	96199	104140	114946	96560	84306	111686	105949	93402	113352	112717	106107	110557	69612	66572	73003	87446	70068	70143	77512
INOSINE_537.16815_1.624	373	563	520	11080	30785	183041	178884	20122	231056	300409	112407	43950	52733	125072	43220	22649	37440	35711	205979	9796	81652	33464	150403	23399
Unknown_342.85095_0.592	49774	57347	52829	97705	108998	87865	121576	130775	104533	71773	102681	115628	103008	125791	102088	95720	110093	67803	85361	75764	81803	104205	94817	117931
Unknown_244.09364_0.999	3299	1877	1949	68452	35767	289307	46129	55313	52167	369309	73619	47278	148915	111571	77524	120664	33683	45521	82582	35590	24308	90751	81089	55884
Unknown_163.11597_0.632	113123	24233	118095	138879	117896	227021	147578	82607	199065	202469	99653	42173	126119	97613	31662	113398	49301	32625	36604	21554	20365	36524	60920	13885
Unknown_630.59186_0.574	79672	86353	84014	93300	90861	88396	97516	107719	90554	73656	104015	105855	91606	104960	102701	99079	110676	66416	64194	67736	80735	69816	67821	74614
Unknown_255.18221_3.195	25135	12440	39630	100392	160414	172335	148221	88285	157929	184110	128392	10441	212295	96289	32149	70921	14065	54292	103991	50327	21766	193627	145960	20630
Unknown_121.08385_1.831	198390	134854	269292	72627	90968	170774	78412	49281	86829	196105	99061	40138	144813	65035	38017	37812	53475	71001	107954	73779	37318	95509	84587	76369
Unknown_623.32135_2.548	76	16	35	51825	165633	218645	116980	75674	239077	161573	87977	12782	320561	62793	33133	107947	10556	37570	77794	27056	14597	52973	98246	4833
Unknown_764.72595_0.495	21440	25497	22152	96807	92187	86226	99858	94196	97967	94791	100935	96573	99884	90369	80504	92156	105524	61474	62594	72213	64017	73859	73498	71153
Unknown_275.56723_1.481	35	39	85	117585	162924	174615	117576	86275	177818	142320	91909	12876	168794	58103	24054	97246	26421	34491	62335	37995	15247	53707	65645	18210
Unknown_490.65149_0.576	96057	104243	101637	95660	96833	90888	101408	110363	94708	76072	102857	106753	91203	113985	116576	103411	108558	70607	65267	72154	92490	69365	67215	78648
Unknown_666.75018_0.495	31861	36769	31037	91783	92433	85777	98109	93277	96131	89996	96825	98011	88245	92554	85063	92257	101035	64546	63150	68326	69748	72519	71402	71104
Unknown_573.30804_5.925	1276	1104	811	464	2163	445	1809	984	646	783	9869	1735	7850	2479	11022	881	61727	675	18823	14213	20416	273	657	844
Unknown_573.30548_5.98	567	2892	9547	1274	875	702	1816	1336	904	150	218089	603	7893	523	1126	336	6026	535	1990	1287	1462	1766	513	876
Unknown_623.44476_2.548	3	0	3	46411	161360	201143	114000	69861	232499	152834	84513	11425	293545	59162	30789	103776	9824	35763	72351	24853	14488	50592	92975	3240
Unknown_227.9911_1.053	22880	33121	28710	78533	96726	97709	96147	40193	122459	117798	40079	78836	102959	89661	75975	48159	100735	44813	95567	103875	69493	112108	33875	89555
Unknown_120.96457_0.614	64230	70537	64844	79844	82950	78971	89117	98932	82335	73468	90956	108525	86603	93801	91722	89582	102798	71429	67997	72635	79206	68754	67526	70440
Unknown_314.77969_0.572	76454	83040	81776	88308	88848	86378	90817	95648	85559	76154	94407	92292	87026	98732	98901	93845	95676	60771	58669	63196	75261	60695	61005	67266
Unknown_404.84698_0.648	3254	45422	33113	77739	73176	62356	90359	98945	81387	12446	88187	119019	81238	92105	96187	92143	116543	87857	68764	87782	93852	81027	74936	88089
Unknown_786.7113_0.495	26764	30916	26900	87688	86115	79340	92963	88642	92709	85406	93857	93094	86432	88242	78919	86273	97493	60697	56782	67646	63949	67954	66893	67402
Unknown_404.84885_0.602	32029	45194	33113	78100	72761	61961	88589	97557	81146	38086	86304	118425	80974	91673	95477	90853	116220	87650	68374	87266	93262	81027	74514	88430
Unknown_595.14929_1.693	448	424	610	119532	128927	155858	110274	66989	211635	136253	69236	7459	163435	60315	15003	100398	17814	35353	84216	38569	9055	91464	75807	15980
Unknown_306.129_1.482	263	2813	460	97971	137351	169697	93685	74893	157793	134868	78856	11705	148607	52389	24003	91226	24605	28893	59782	33672	13415	47474	59832	17484
Unknown_488.65393_0.575	85685	91045	89730	84097	87590	83884	88996	98572	83947	68772	93279	93649	79771	97032	98704	92699	91747	60971	57339	62420	78307	61434	60225	66703
Unknown_518.32568_6.3	1585	2475	2298	6040	6689	3432	27834	8073	3223	6061	253274	3793	5150	4237	2980	6628	90394	1794	20872	8465	20771	3227	1807	10973
Unknown_440.72284_0.568	55989	63914	61077	86527	83998	86463	87172	88580	80641	82222	94748	85539	90196	86539	82781	89278	96079	57090	56838	58843	59462	64685	59081	69200
Unknown_742.74438_0.495	16070	18495	16120	82898	77529	77092	86962	79773	85993	81732	88515	84011	90263	76084	71383	78018	93841	52725	55703	62736	54404	66550	63584	63333
Unknown_584.78729_0.494	37938	45917	41033	82801	84360	74213	90753	82246	89572	78778	91076	89653	78357	83540	80329	82875	94099	57730	58350	63010	64516	64838	62820	65739
Unknown_215.01363_1.109	139691	23685	153721	45704	51911	91548	78629	57797	109026	206534	58591	99435	77989	93555	198809	84216	99773	96896	253336	64395	75226	79461	60722	99278
Unknown_196.0603_2.781	20464	3209	3659	101256	84841	149372	131894	52379	110830	168673	93735	35702	112347	41192	34992	84332	60671	52187	62565	79068	32214	96181	81407	70079
Unknown_451.16382_5.94	28812	112361	22880	140748	71835	137161	107977	106103	53348	83	77189	57165	35680	70018	89067	109551	89027	159577	96945	138078	34949	119779	236713	147690
Unknown_485.28525_6.649	4863	9486	7932	4696	3291	3957	12533	4792	5034	7539	1097065	4989	46555	6469	10952	1713	61473	4104	15682	12122	17115	3740	5352	13927
Unknown_174.1481_1.068	31790	79275	24547	88845	66712	122447	56877	110472	24347	126894	59313	65674	15703	51745	87489	76596	83770	85184	78918	95354	51983	70184	128283	76160
Unknown_432.99323_1.052	19274	22565	18293	82039	92298	88966	86731	82399	126281	70968	74948	79472	100725	94576	80844	72840	105984	89461	98139	106033	68803	60735	58132	94182
Unknown_400.76089_0.575	54818	59885	57700	82852	84463	82021	90154	86121	83819	77407	91713	91808	86244	92140	89699	85950	91221	55819	53150	60163	64607	58170	58593	63332
Unknown_382.76547_0.568	46058	54145	52165	81167	78420	83724	83042	80963	76950	78481	87470	79868	87509	82733	79331	85185	90452	53157	55303	56268	53487	60193	55474	63382
Unknown_131.93048_7.416	40768	39917	39645	18748	10593	34681	22098	30627	9753	112897	89797	69477	93574	67620	64073	89306	75582	63381	65909	63135	62501	62646	58058	67586
Unknown_227.06326_1.554	11700	568	838	108425	89530	66884	102080	66426	95562	71433	85149	53378	98409	71506	58695	122329	84593	77356	130519	116741	66814	111357	104023	113786
Unknown_130.08479_3.169	26019	6144	20673	64983	60458	94138	77154	32670	71390	123029	78743	31586	76534	41166	25758	68296	46948	48849	135326	165673	66028	165726	115366	149551
CYTIDINE_487.17844_0.998	21	37	81	41520	16750	354655	18769	24071	28084	424573	46769	13347	148334	84248	47660	103413	6517	18683	66181	9324	4094	55215	62609	21581
Unknown_299.20798_2.295	51408	23303	62452	64642	108959	152960	94978	74752	126631	150625	90395	10941	172485	75984	33579	65219	13558	48126	74383	37148	16758	65101	83620	13792
Unknown_258.81723_0.571	66278	73273	69032	75073	76288	73811	77380	81523	74441	65527	78923	77617	73825	81039	80798	77651	82790	54137	51665	55511	63941	52617	54962	59714
Unknown_548.60754_0.577	76127	83924	80861	71216	75690	72235	77446	86689	72875	56721	82085	81378	68149	86513	89753	79386	83301	53698	49985	53906	71042	53846	52112	60304
Unknown_306.87222_0.493	62703	68920	66179	67431	72847	65711	74722	71853	74231	64390	75934	76578	66595	76019	74024	72424	76148	52849	50103	53070	61684	53580	53531	55134
Unknown_538.12927_1.481	143	166	385	95995	130322	145903	92134	72062	151144	117146	78028	10650	140919	48753	20588	82769	23095	29549	52934	32547	13038	45914	55593	15820
Unknown_553.0686_1.121	28	70	171	105783	145041	49687	108334	104212	10561	3118	89281	823	112775	55703	429	72268	25182	7199	3434	43936	739	9811	51753	22608
Unknown_217.09767_2.732	85838	18995	86446	66392	46465	127253	87577	42839	103549	101460	120502	36067	96598	61347	47031	62507	54051	83805	62202	53482	27009	127171	86391	57426
Unknown_606.56708_0.577	79552	85165	82376	70519	71226	64046	72567	81438	69612	49950	76047	77332	65003	82067	85188	77836	79119	51232	44691	50496	69180	49622	50808	58160
Unknown_623.19098_2.548	76	184	44	36651	119901	159235	90343	56800	186784	118747	68820	9126	237336	47863	24914	81248	8293	29031	57618	19749	11557	41373	72524	3103
Unknown_457.1496_1.492	1746	586	193	125749	177860	149761	101289	76142	155378	101473	84657	8592	131832	43820	17042	57299	17766	24886	36836	30257	14617	39731	64871	11686
Unknown_434.69186_0.574	67456	74343	69928	70440	70360	70220	72749	82076	67392	53244	78949	78725	67930	79259	83475	72646	79512	50625	47473	50349	63907	50823	48765	57307
Unknown_206.89342_0.568	41362	46711	44757	74376	70342	77609	74687	70832	66333	76504	76102	70530	80309	70498	63944	73962	77006	47613	50319	50138	46917	52667	51333	58475
Unknown_502.82733_0.61	29065	42037	28966	63872	58226	49537	67690	77238	64547	42517	74317	102598	66324	75681	75074	75632	93557	73692	55993	74488	75780	67448	59168	71608
Unknown_302.8306_0.575	39294	43378	39883	70473	68491	69477	72002	75878	64224	59806	77301	73845	71708	74469	71552	72491	77182	47762	46087	48714	53064	50628	50208	54169
Unknown_690.55145_0.575	62740	71009	66405	75132	73458	65494	77237	87593	71645	55347	79458	83496	71706	82669	83960	76335	84887	53092	48177	51991	64672	54821	52406	58338
Unknown_582.05939_0.78	56	50	21	130797	145086	103591	96083	36116	155563	94605	82394	3202	165252	66106	17197	70131	16274	20142	38122	11889	5984	37604	61663	8162
Unknown_153.06554_1.71	17469	21807	40100	39618	40417	30565	23845	26242	39975	59345	67808	34142	104293	52881	41427	33837	45535	37503	251485	71666	25566	30565	40070	61641
Unknown_512.68207_0.576	55609	59728	57018	73303	67314	66634	75194	77541	68130	59497	75505	77744	74289	77349	75271	72589	79694	47580	47316	51427	55687	52146	51272	55148
Unknown_634.59131_0.575	56915	61428	60548	70310	67756	67157	69686	78768	65041	51466	75482	74945	69078	76345	75425	71952	78645	47628	46252	49902	56812	50903	47363	51765
Unknown_555.2951_5.93	577	876	6986	345	1712	787	2441	991	807	310	169865	1328	4437	3622	9129	503	42599	684	12074	9893	11518	304	949	998
Unknown_136.06175_1.591	4197	1917	4726	120794	277550	121039	73739	27144	9496	13661	74700	14699	232327	27387	9050	179558	16211	10486	14354	18382	17039	9449	37126	57660
PYROGLUTAMATE_130.05006_1.212	219064	13817	22225	48655	46545	209315	58655	42033	59458	232137	59414	23418	92824	49474	40715	67989	22151	40151	50929	36544	34762	51747	58651	32921
Unknown_442.72226_0.568	42864	49755	47525	67604	66683	69652	68882	69661	62277	62582	78409	66044	68547	68809	66817	69876	76744	43647	46289	46502	44935	49166	46885	53257
Unknown_498.68311_0.568	42784	50687	47681	65308	64508	65244	67410	67164	60405	59063	70665	64639	68495	66745	65251	66912	73831	43544	43986	45218	45165	48749	46095	50926
Unknown_192.15868_1.018	14830	1027482	418613	1371884	872083	46226	702296	153175	302906	47886	30049	94159	9171	34047	149704	32637	161052	129646	145088	143572	94334	44581	45116	125991
Unknown_103.05366_1.83	123095	83558	162472	50189	64114	112861	56228	34978	58194	126622	69406	30311	94131	45774	37565	77471	40446	47040	68027	52989	29409	63734	55591	53655
Unknown_367.04736_1.06	36235	22192	46048	60491	63360	137217	83589	58961	93365	179898	65633	7776	57411	65763	28699	47708	19685	23514	46142	32175	7525	54225	61852	22456
Unknown_262.177_2.111	245	206	289	75190	124778	140204	75422	76951	102201	97804	65582	8407	142485	36398	14582	62521	9872	25996	41281	52739	15287	46368	102336	16305
Unknown_298.09418_1.49	13364	2483	9795	109168	133928	113898	79237	59624	125866	85938	64322	10997	113654	32575	18549	52005	17954	20252	27571	23107	12217	30813	49694	9197
Unknown_535.7934_0.494	18614	22118	19359	61684	64439	58819	70529	67081	68518	61139	68588	69025	61728	62382	58740	65331	68193	43108	43772	47119	46056	49162	49287	48041
Unknown_585.29822_6.474	1198	1800	1037	776	2939	14714	49226	830	3430	1096	3144	25949	54477	18825	13334	757	27532	385	5690	12254	35841	1161	1601	921
Unknown_608.56299_0.578	67035	69394	69008	61131	61467	59279	60817	74012	59555	43289	65406	64822	55364	69137	71882	65522	69120	44582	40873	43856	58723	44088	41813	47799
Unknown_370.73993_0.574	50199	59211	52297	61095	61268	61819	64221	68209	60486	51113	68040	64540	61009	68582	67002	62398	69364	40412	40067	43691	54740	43977	43617	47781
Unknown_157.04749_0.777	42246	41586	36885	62312	61667	59248	62835	68354	64458	60213	65252	77638	65726	65134	66052	67589	72238	60784	56261	61100	59301	59602	53480	55365
Unknown_203.49178_1.085	34498	24835	40203	106633	124914	51140	94286	41551	75089	54323	95870	11890	165479	34065	27375	54149	36538	33019	61344	30378	17784	47616	55220	25536
ARGININE_175.11853_0.584	45111	25735	47674	60963	63932	174978	81871	47262	72015	162466	90845	42765	98556	32988	27391	75042	41093	36171	31040	25231	15252	31537	32465	26602
Unknown_144.10161_0.739	208147	189696	214451	121613	91618	137862	123493	52216	86286	349884	33080	20392	33885	10926	25538	25749	65219	8986	33833	13053	5387	6965	5884	7257
Unknown_306.07413_1.315	75	309	162	148001	42213	42921	216620	141450	92003	2547	124317	1996	23088	55059	43074	3078	4282	36953	89825	20038	28053	5985	84602	8662
Unknown_492.6489_0.576	61244	65728	62709	59170	64949	60517	66437	69994	59106	44753	67555	66831	59810	68311	71512	64841	68022	45635	41689	46265	57056	44805	44471	50378
Unknown_374.85587_0.49	53298	60425	56393	57066	60369	52014	63172	61161	63239	55097	64941	68231	51214	64540	63022	61778	67258	47253	40854	45721	53217	46016	44687	49672
Unknown_711.93561_2.548	11	8	8	34089	110951	138701	84356	54503	170068	108508	67343	8378	212110	46192	23515	75132	7375	32561	60254	21996	12884	44262	78870	2873
Unknown_129.09035_4.321	48092	50308	48192	67962	53711	53101	63077	65490	65132	55308	66853	68862	59384	64863	69317	60390	67137	80361	80091	79112	70423	76511	71074	68847
Unknown_500.68057_0.568	40761	46348	43922	63463	59917	60435	62965	65067	55624	58130	67884	59865	61777	64099	60742	63591	69177	42021	41427	43602	41579	44340	41206	48248
Unknown_494.3273_6.631	6295	10169	9217	57126	133562	111870	68460	40501	37401	109153	31628	28683	80615	15098	15436	100369	54680	27142	36195	16949	14150	24274	32835	47669
Unknown_101.02289_1.327	41692	2830	23345	53477	64266	78781	75073	49130	85107	169609	86698	38368	94033	33280	41625	69702	20774	58791	15129	16442	16486	45340	39562	14151
Unknown_688.55347_0.575	50522	54996	54058	62176	58554	49949	63509	68322	58248	39387	66222	66301	59123	67140	65057	64194	67017	42594	40335	44235	48175	44373	40112	47147
Unknown_546.6123_0.576	59242	62157	62179	59288	59431	58182	60276	67370	58830	45547	60919	62788	55002	66636	68747	64010	65698	43149	39346	42358	55132	41040	42568	45816
Unknown_449.07489_0.648	211	221	352	41535	45274	127935	38497	35388	90923	138488	45975	16262	87944	45953	28290	84794	14932	30652	63873	58667	10962	62518	33001	15835
Unknown_428.70264_0.574	50510	54955	55262	58328	56889	56519	59362	61500	56392	46116	65253	60616	56062	64468	67219	60569	64194	39535	37641	41292	48558	40949	40767	47408
Unknown_616.60071_0.569	45468	49482	47093	62240	57499	59003	59472	65073	54098	46737	60047	63180	57855	64224	63246	62801	69204	41413	40518	44755	48062	45087	42347	48521
Unknown_123.0428_1.464	1341	490	731	53021	59972	131855	80054	36255	80610	183521	60281	24019	94085	41820	31727	62094	32567	35206	34475	24276	12876	33914	36459	24471
Unknown_400.81741_0.589	27187	36503	32734	48636	56135	54273	54897	63307	54962	39708	60556	77025	45864	66481	63418	43988	63473	47579	41518	49450	46092	45896	48191	39519
Unknown_595.7793_0.494	17035	19938	17855	59549	58937	52539	63122	62292	62302	57839	62634	64594	58163	57298	55520	60103	65088	40845	39259	45230	42213	45195	42077	44566
Unknown_219.13441_2.129	18773	444	464	55640	63410	63474	69557	42289	57979	135515	55438	27613	73251	29766	31872	102776	49875	22984	72788	47730	14950	52859	56217	75368
Unknown_144.06602_0.666	32443	14435	29849	62078	69803	59073	59044	31785	75199	72158	54647	14182	60365	43819	26289	64599	26005	32716	108178	43242	21435	66304	50504	59340
Unknown_194.0825_3.108	61105	42956	99117	63983	57338	74918	85723	28443	87601	154658	59793	21485	80653	30501	27134	63369	37469	35563	52082	50236	22058	63443	55051	52958
Unknown_576.63324_0.571	48053	50043	49592	59669	60621	59121	61742	64365	56007	50325	65076	61885	59821	66182	64496	60221	67331	41393	39062	43164	46540	41340	39281	46843
Unknown_274.17712_2.133	25032	1142	31776	62545	100820	120895	64177	64732	85700	74336	65241	11676	117994	37975	16138	56908	13420	31047	47144	55582	19237	43226	81454	16772
Unknown_274.17593_2.088	25032	11866	31703	62635	100935	693	1289	1107	85853	963	607	617	1700	38041	1555	825	626	31047	47144	55638	19262	43274	81454	16653
Unknown_782.44293_0.577	67158	72288	70425	54432	59986	60426	57774	67148	59252	40583	59760	57631	52642	64752	66090	62511	66748	43740	38719	42297	55462	40648	43116	44897
w/o MS2:URACIL_113.02084_0.928	54110	53500	45329	53670	51077	61903	74131	45544	63077	34527	61257	42925	86759	34055	51085	66131	45581	51517	36177	38381	30555	53528	49939	33504
Unknown_570.64209_0.573	44314	49205	48398	58921	56531	55134	58148	59613	55343	46122	63916	60094	58695	61472	60460	57748	65837	38659	36647	37638	43929	41202	40369	42979
Unknown_556.6402_0.569	39298	44012	41544	54734	55006	55809	56676	56691	51842	48063	62411	54187	55131	57919	56460	56007	62112	37680	37467	39513	40796	40631	38187	43040
Unknown_187.05579_0.657	37089	49095	45375	69305	53726	79783	53110	53774	51457	105687	49504	39804	73806	50262	40297	43769	57279	37075	52713	34799	17883	40175	46498	40628
Unknown_550.60645_0.577	57079	61636	60481	57111	57562	51994	58521	67778	55953	40539	60711	59343	55452	65727	68237	61623	63411	42899	38198	42403	52053	42134	41255	46494
Unknown_224.09196_4.252	58233	40319	96009	54444	47097	76174	53833	31198	54127	81998	56892	24776	71953	33902	26480	67049	37224	44914	68634	82328	40754	105553	82980	94876
Unknown_558.63696_0.568	40905	45260	42940	58592	56960	53997	60452	56938	52092	47326	61215	57535	59683	59731	58937	58504	64952	39932	39807	40306	39935	42769	41020	46957
Unknown_216.17081_0.688	20658	5873	24022	54706	107340	162858	58374	60148	85828	87993	50478	5664	120591	32385	15796	51620	6607	18798	31472	30367	10052	24677	61206	8005
Unknown_486.80695_0.494	27924	33762	30256	53162	57436	50522	61631	58331	59382	51755	59869	59148	52100	58450	53080	56783	56214	39050	36593	41911	45696	41595	42366	40586
Unknown_316.77646_0.573	50155	52846	50501	55626	57315	55702	60388	62155	56553	48532	62637	57675	53820	63014	63036	60222	64826	39018	38420	40810	48033	39164	39388	43855
Unknown_692.55426_0.575	46654	52350	49146	59863	54810	54354	59667	63499	53438	40524	63039	60051	53945	63136	62195	59493	65615	40266	37937	40858	47534	41451	40000	45819
Unknown_304.21378_3.49	35789	31208	52353	112269	87467	52005	100942	31628	88494	46141	83660	10695	90652	34029	19707	28593	24668	38117	120689	33376	23929	53950	75584	23858
Unknown_618.59686_0.57	45988	50772	46471	56228	55230	52807	57849	61491	52277	38667	61409	60226	54817	58514	60073	58542	64545	39969	36916	41376	46596	41120	39071	46150
Unknown_159.02869_1.346	3919	1759	1665	27558	28086	38996	60453	40039	39623	43385	48380	47540	49339	52183	54129	53353	30502	46871	60502	54137	28774	61064	55997	14962
Unknown_337.05933_1.261	86968	60148	149	75501	11294	67	104820	48977	82731	95938	106745	16714	198993	38333	51382	44122	18484	71426	20158	16714	9115	74583	50328	6254
Unknown_337.23975_7.026	33253	43887	43114	37002	54498	85409	41708	48450	42040	183542	43701	40143	78403	52564	29783	79066	52536	52971	63220	35761	18753	39661	38151	58471
Unknown_312.78168_0.573	45026	48907	47925	53292	54514	51402	55981	58703	53030	47425	57365	56835	54062	60393	61972	57303	59683	37469	36275	38967	46580	38202	38929	42252
Unknown_449.14719_6.076	31360	51209	25844	134228	44043	61359	88505	46246	36573	253	64708	28656	31694	22049	47580	98404	56726	63137	78516	85271	15206	57864	92700	138786
Unknown_461.09967_1.294	2976	2264	1914	71392	261016	93652	102804	64834	80217	64679	46909	296	89240	34467	4099	2633	603	13048	40433	279	249	3356	76233	2267
Unknown_475.81287_0.494	19459	21489	19019	53025	55330	51168	59521	55260	57618	51085	58546	56420	50599	54403	48345	56949	55492	36874	37039	40267	38820	41783	41846	39944
Unknown_438.72769_0.569	32410	37859	37222	52660	50290	51282	52691	53366	45686	46250	55645	51088	51426	52049	49562	51429	56472	33119	33953	33972	34006	36923	33880	40125
OPHTHALMATE_290.13684_1.221	951	1039	111	17080	21786	42335	38554	18202	24449	47555	21680	3185	57393	24027	51804	27108	7494	23971	160744	77787	72744	74131	104756	73609
Unknown_296.05063_1.197	4558	759	303	107822	84928	62670	82680	38160	102042	83655	78155	9060	62303	49785	15980	20279	34740	22066	21901	15759	3948	29275	42186	15528
Unknown_384.76486_0.568	31286	34695	33613	52147	51421	53463	53327	53372	46658	49101	57523	50847	56572	52383	51019	53663	58287	33225	35823	36202	34497	37968	34745	41524
Unknown_480.84009_0.618	26207	32632	26112	45471	37271	32315	44803	51543	46090	31914	50804	66269	47651	51229	51341	51459	60009	46564	39231	47249	49676	42022	41517	44288
Unknown_600.80035_0.494	15655	19015	15452	51739	47812	46728	54471	49951	53844	51420	57029	51437	56763	47904	45431	49093	57928	33035	34217	36806	33486	41031	38113	38950
Unknown_614.59729_0.57	37728	43120	40736	50718	52845	49726	53363	54610	48268	40757	55874	56878	53133	54231	53942	53948	57605	36840	34162	38171	39744	38770	35617	40928
Unknown_380.76855_0.569	31866	36149	34614	55964	52188	55505	57295	54582	48251	50277	57861	52184	56005	54133	51317	54904	60174	34003	35616	35508	35271	38910	35995	42390
Unknown_720.50842_2.751	2	1	8	34288	86476	95789	64952	29810	131459	65319	57076	6240	148690	33789	14130	54207	3486	21832	43845	22936	7045	38880	74755	2514
Unknown_302.19489_2.255	400	231	181	59232	71961	84421	22004	16667	34128	37619	18573	86824	29713	64988	71447	18689	51368	29719	93121	28280	100364	36237	39750	63517
Unknown_224.88339_0.576	32257	36652	33727	54190	56937	52821	55978	59856	53590	45541	58705	57731	55172	55946	54433	53899	60793	37742	36570	36768	43671	37969	38288	44222
Unknown_784.44391_0.577	54906	58944	55852	48524	53044	47738	52183	57090	49314	35755	49035	49870	46190	54522	55069	52257	56558	35389	32366	36108	46438	35088	35034	39906
Unknown_409.08655_1.48	384	91	79	63716	84576	95761	66378	44804	100366	72821	53725	6539	94808	33723	13864	55868	16170	22561	37735	22835	9062	29627	39274	11096
Unknown_748.51068_0.574	43719	49861	46270	54090	49913	49385	50793	56801	47771	35291	56639	57587	47253	58467	57057	53152	59576	37263	34809	38232	44308	39579	36210	42620
AMINOADIPATE_162.07445_0.673	58916	30483	62584	47877	54369	49190	42668	24261	78236	72774	48098	8031	39797	35638	26551	31613	13835	4864	68805	33835	22133	67530	35116	42005
Unknown_562.80493_0.495	21693	24081	23503	47896	47212	44777	51356	44719	49106	49313	53687	50661	48610	48334	44531	49786	54622	32732	32854	36198	35837	37168	37363	34807
Unknown_720.65247_2.751	6	11	16	32820	86145	89781	63982	20657	125823	65141	55352	7159	140056	31294	14498	54272	6919	20957	41596	13622	9052	46731	34064	1531
Unknown_884.68701_0.494	9611	11779	9460	51811	49576	45557	50444	49882	53379	48754	51737	50463	53679	45885	43752	46738	57968	31912	34079	37414	33375	40958	38440	39989
Unknown_298.09839_0.653	8294	12076	26952	61574	90500	105909	57166	37825	80658	93752	46281	8570	72261	42972	23734	41230	17903	16651	34563	17145	9472	29813	46124	23355
Unknown_464.8226_0.494	26842	28302	27179	43408	49495	46480	55379	49477	49086	46755	54650	51436	48187	50503	44306	52455	50470	33813	35225	37539	37534	40163	39598	36501
Unknown_247.1403_1.994	5450	3926	3316	64213	55254	77231	77496	41861	65231	90954	72199	29396	72025	34076	17008	56440	31428	46847	40481	33533	14611	63703	50311	31480
Unknown_568.77527_0.493	29486	33923	31511	47666	53281	43530	51865	51142	50463	45763	52128	52595	44920	53370	50662	49800	53183	36176	33678	36791	41411	36905	37666	39400
Unknown_144.10268_4.013	16361	5633	12182	44000	36410	60467	43557	26020	44802	64994	49892	23120	44008	26356	19253	39794	31171	37894	96689	115711	51866	110983	76047	92976
Unknown_518.67633_0.573	42750	43728	42679	54850	53038	53947	56964	53641	48158	40310	55486	47773	53459	53695	50094	49738	55453	34329	33478	35041	36558	35615	36508	36190
Unknown_494.81696_0.493	35662	40105	36871	48560	49159	42493	50292	49380	51376	47020	52929	52321	45685	52098	50600	50918	52548	37142	31781	36245	41574	36706	36191	39865
Unknown_604.57355_0.576	51553	57170	55846	53694	52809	50418	54411	58784	53259	36260	58630	54730	51151	56276	55558	55111	57874	37415	32830	36964	47809	38879	35827	42871
Unknown_780.45178_0.576	57128	59267	60771	49740	50173	51580	52635	56896	49804	35974	50452	52362	46116	57340	59602	53210	58078	36882	33500	35823	45560	36568	36752	35819
Unknown_485.09671_1.636	250	226	496	43519	42005	92845	30156	28530	72216	101584	38839	12228	70847	33604	19435	70020	13038	27358	56384	73734	8665	84692	34196	23594
Unknown_278.57281_1.328	9	1	30	37184	40253	85985	45129	27469	83323	258420	46632	6016	117528	43777	14055	47481	4708	12356	22445	14069	3728	27469	31076	5174
Unknown_840.42249_2.751	7	7	17	16208	85133	93521	61977	45080	124918	65898	58794	3528	142705	26457	15480	58847	4686	24568	46959	14312	10883	41275	40680	3787
Unknown_135.0024_0.864	20404	22297	11366	31420	48503	42616	60128	53176	55331	31676	52108	56971	41750	48097	48934	51827	72201	55650	39339	65089	46963	50750	51956	60730
Unknown_342.79895_0.57	27541	31859	29382	48613	47231	42879	49686	53118	46016	38641	49918	46720	46360	49697	44441	48855	49413	30025	32376	30200	32175	29296	32765	35058
Unknown_145.04875_1.085	32403	23076	34908	88409	101473	40084	73985	29050	55700	47620	82275	10169	125883	33219	25853	46140	27180	30060	54811	21636	12593	39252	44938	18226
Unknown_268.07285_1.555	1311	1800	2546	92179	197496	44	51320	23352	6238	8651	56790	8478	186	21247	4968	86	16174	6737	12320	13574	11712	4347	32006	33688
Unknown_215.17615_2.157	2946	355	210	13096	6467	12650	5440	76119	5186	13568	6962	77877	3972	19640	92467	11989	96445	29589	107819	111175	63386	133961	5052	93818
Unknown_224.05989_1.663	55821	35787	77590	59178	52879	84615	66030	35065	66030	90610	52722	34198	64908	36812	28831	50037	48152	31704	34184	36712	23350	43151	43752	34366
Unknown_113.03466_1.478	4970	5362	6654	37425	19724	55460	38828	27203	52688	84321	41076	31052	61676	50903	32184	64697	19177	24797	67698	26263	30838	50189	47807	28229
Unknown_830.41693_2.548	3	7	6	24454	77546	98387	60999	39603	124021	78397	46828	5715	138861	32675	17229	54258	4842	24090	45751	16343	8854	33081	55853	1841
Unknown_199.18123_1.647	1772	3834	2728	5982	3986	4156	2294	4361	3353	4761	5272	6535	3750	4975	6295	3392	146750	2752	223196	142715	4763	175853	2199	101107
Unknown_306.07416_1.485	5055	263	3913	101827	25647	24261	173644	105488	65443	19778	104924	3593	34308	38533	26332	11172	8095	20188	49672	9698	24799	7136	48723	3713
Unknown_130.05009_1.482	775	938	859	52362	69823	80786	52439	42414	82010	61547	45036	6535	75119	29472	14019	48275	12878	17781	33636	19161	9532	23955	35402	10310
Unknown_180.90395_0.575	27456	28817	30853	56285	51009	53425	50773	62905	58171	45661	51712	42207	49844	53863	58138	57323	64866	28222	31076	43934	32515	30840	37753	31671
Unknown_216.9229_0.568	21866	28032	26305	49051	46835	51966	48392	43089	41980	56604	52027	46592	57958	45114	39804	51123	53133	32409	34916	34894	28555	38523	35265	42170
Unknown_475.69098_1.939	79	51	89	240402	61387	27610	47115	8733	7045	3174	103725	23697	151549	58556	10378	94363	24975	10022	38845	142	9096	334	16351	39971
Unknown_628.60114_0.573	38842	43018	42279	49317	47633	48067	50195	52527	46013	37725	55764	53001	50087	53561	50861	51791	56574	32456	32767	34314	39011	35552	34869	40055
Unknown_244.87062_0.578	22971	28141	22853	42661	40131	36503	44405	50328	44136	37093	47428	44094	41585	41904	38369	43600	54480	35270	28592	36165	40199	37321	32968	38290
Unknown_460.71091_0.574	31710	32666	29693	45143	42486	39146	50031	49962	42674	31250	51706	49165	46555	50363	48210	49909	49603	32308	32308	31315	33888	32790	32929	32830
Unknown_704.75177_0.494	15206	17243	14199	46576	46902	41320	49509	48333	48802	44881	48264	48932	43900	45370	43511	45552	51809	32628	32379	35332	33006	37180	35613	35816
Unknown_336.08887_2.011	237	286	208	64387	93151	94111	59663	42659	94232	65879	51056	5243	88475	26263	8487	55433	11338	13465	32891	22526	5642	34704	39521	11400
Unknown_255.20734_3.201	14216	5846	22960	55911	96935	1703	60279	51023	92365	27941	58654	5894	35268	58548	17382	37744	7521	27069	1215	27549	12660	120401	77711	9866
Unknown_655.75854_0.494	12968	14771	13639	46982	44595	41707	50398	48961	50722	45717	48678	49388	44697	45498	41421	47089	50947	32032	31395	36302	32467	37301	35192	36038
Unknown_367.15085_1.793	55159	15679	60067	65377	99638	103348	40891	27555	106720	120293	48570	4253	77044	36224	13701	31981	11700	11740	31445	9635	4535	32772	44262	10383
Unknown_376.73026_0.574	40734	43309	43616	46634	44951	43118	47815	54701	47205	38518	48435	50861	44244	51310	57810	45911	57200	31408	31727	32218	41512	32344	33937	35537
Unknown_304.82666_0.572	25372	29210	25740	45867	42630	42601	43358	48242	41890	39874	48830	50215	48628	49663	49225	47777	51781	31129	30288	32469	35150	32507	32272	37186
Unknown_208.89011_0.568	26708	30227	28630	47968	45634	48897	48188	44874	42562	49298	49298	47523	51656	45464	43254	47900	49435	31595	33512	32071	31338	34315	33378	38750
Unknown_442.84167_0.488	44342	50456	47075	44103	45202	36359	44569	44252	46786	38014	48817	50946	35982	47127	46567	45846	50544	35195	31108	34567	42608	33377	33474	37034
Unknown_99.94881_7.431	3328	10028	3288	2197	2271	4007	2235	4404	2293	73346	54366	44350	58447	16005	31329	57738	10836	18607	11123	26808	4890	9367	25731	5899
Unknown_448.81198_0.492	35967	39564	37470	43724	46541	39018	48045	47852	47861	40300	48740	49809	38565	50786	49571	45548	48315	34068	30715	33217	41786	32249	33320	36562
Unknown_518.72467_0.586	25313	30954	27861	42677	42501	40981	47003	46666	40695	34219	48990	49884	46345	47022	44536	42703	49534	31190	30174	33564	35222	33689	32330	35874
Unknown_449.26715_6.58	3080	3239	1297	2103	1909	1888	4925	689	797	1717	10463	2744	6828	9921	12806	464	51007	3070	23856	13641	25534	1507	1824	6998
Unknown_279.23486_6.525	3200	2527	4448	6230	6513	65528	4902	6483	4295	587604	8503	9505	49053	22443	7337	43736	4233	9195	16300	4127	3454	15019	23958	17626
Unknown_451.21521_4.454	306	1269	308	358	11467	21668	409870	37730	22393	7655	144275	715	78105	9888	8486	17860	302	156007	13413	2253	5365	576	35627	244
Unknown_240.92619_0.619	29892	36702	30439	39760	38028	35597	43044	47137	37893	33485	46556	55234	45749	45326	45273	44420	47763	37091	31545	35574	38978	33744	34614	35495
Unknown_750.50873_0.575	37906	43682	40994	48153	45321	42101	49497	51421	42063	30823	48372	48444	43641	49399	52366	48670	54143	34137	30527	33066	38588	33223	31812	38784
Unknown_371.60464_1.55	52	74	98	7900	11842	377857	5402	8103	9162	392965	10047	654	12335	16946	3928	7639	2173	2407	3683	2140	607	2887	3812	805
Unknown_356.68521_2.064	2	29	2	3632	436528	106406	23536	148087	2543	1817	2941	4933	8539	1110	15729	68877	638	14141	4738	9	2376	22	41888	1285
Unknown_360.88538_0.619	25165	32105	21334	39767	33913	31797	38474	44855	37207	32970	45536	55194	41988	43852	45628	42910	48263	37955	31224	36973	40302	32927	32800	36869
Unknown_191.10431_0.87	86646	11156	114094	44342	34011	60943	61943	27583	44336	73661	45223	23662	44355	35203	42060	41344	29995	34114	78358	45500	24553	50589	45561	62671
Unknown_622.78174_0.611	18695	24470	16727	42710	35178	28803	42049	51496	38491	26023	44264	63583	44582	46751	49198	45600	56733	50174	38483	47541	51292	42317	40803	48180
ADENINE_136.06172_1.103	55412	174983	140461	57610	40926	40725	96644	69345	68710	77130	72082	55340	109166	33573	42075	84776	3306	56509	8549	7551	12050	31991	42087	3742
Unknown_862.70215_0.494	8848	10244	8565	45445	41377	39876	46363	43044	43357	43473	45698	45976	49478	41045	36954	42064	51509	28015	30736	34832	28585	35032	34690	34634
Unknown_114.05584_2.786	13243	3889	4553	51066	48487	103091	71247	22597	58064	108798	46904	12430	61838	20346	13659	43941	22311	20009	27501	30490	11242	46266	39595	29178
Unknown_573.79608_0.493	6531	7519	6575	42311	40933	39113	44773	43537	45560	45319	48389	42093	45317	41826	36320	42413	49849	27895	28819	32501	27121	33761	33240	31381
Unknown_230.15018_3.21	10342	3344	15422	55664	72899	72039	67982	47501	70950	53778	50591	4942	86866	32503	11369	36816	6683	30925	49228	37152	11003	75830	80657	11320
Unknown_688.72961_0.493	19425	23078	19047	42832	43195	38602	44906	43073	43591	40141	44944	45120	40802	44007	41910	43600	47244	31365	31263	31975	35524	33055	33263	33827
Unknown_666.51849_0.576	46670	50753	50059	41813	42153	40354	46529	50217	43920	28379	50419	47691	41246	48188	53141	48350	48990	31293	27726	32111	39599	31396	31340	35706
Unknown_468.30862_6.521	3355	7397	7427	43416	61182	72130	42712	26388	30543	331721	28020	27548	111885	31462	17658	116361	20972	42689	52322	6938	4249	17757	47851	38847
Unknown_263.104_4.362	32719	4365	33621	45613	40213	37617	47553	25941	56155	87613	62784	18404	74752	30508	20269	41554	23254	44284	34784	35827	10493	60196	56210	52034
Unknown_130.05006_0.6	35389	1146	26588	44522	52359	79319	45751	30947	56481	72451	46630	12782	48460	33328	22365	64244	18398	22412	38233	20388	14757	21578	32233	21547
Unknown_673.13757_3.007	139	39	28	3167	374509	236267	17298	110038	1676	13369	3114	3138	8315	827	11979	68157	1414	18662	15385	56	1267	12	34693	1197
Unknown_610.5647_0.576	40148	44604	42236	42645	34910	36543	43754	48880	39069	23547	44175	41579	33877	50001	48298	43600	50311	28952	27883	28557	38415	31550	29056	32020
Unknown_144.10115_3.881	13156	3939	10075	36861	31116	43414	34337	21334	41192	58607	42570	21020	34045	23168	16910	31629	28018	33797	78500	98875	42198	99273	65627	80996
Unknown_673.33905_3.006	356	188	671	3152	397885	239299	16553	107553	1935	13847	3228	2939	8028	705	11551	69926	1415	17762	15175	133	1037	39	33460	1057
Unknown_157.08408_1.967	53822	49488	43010	45106	35984	4330	41721	45978	41117	3474	3183	47341	2466	39711	37553	1967	2272	41742	44716	45918	40564	44780	37905	39723
Unknown_460.76242_0.601	23952	27790	24712	45527	41659	40324	48197	46501	44007	37596	47042	49595	45547	47384	44514	43635	49243	29335	30513	33329	34120	32914	31903	34599
Unknown_594.0293_1.058	12521	8869	11973	48866	40973	61080	53901	42386	63950	70886	38718	10571	39549	44882	23253	33075	22218	24422	38855	37475	9916	52052	58002	27907
Unknown_516.30029_4.609	176	171	93	685	747	241299	3471	5561	2060	12471	288491	520	28222	14848	6965	4486	1401	4735	16864	2165	12670	1627	11670	31877
Unknown_324.8085_0.568	22439	28896	28185	43274	42148	44007	45400	41559	39285	43838	46765	42082	45445	41701	39261	43627	44310	27375	29225	29833	27242	30088	27883	33726
Unknown_402.80667_0.591	20458	24119	22305	42395	37768	37336	43206	44068	40374	32701	42232	47352	41492	40970	43580	40653	46348	29033	29836	29621	32193	30877	29811	33174
Unknown_146.05969_4.252	42090	29547	72009	41338	34879	57510	40554	20247	39885	62863	44570	17218	55662	23421	18678	50161	26059	32072	52437	62493	29107	79661	64007	72050
Unknown_620.58508_0.57	35115	40490	35322	39721	40385	35857	40518	45543	37757	26956	43869	43499	38343	48547	45516	40697	46035	29686	26596	29059	36090	29061	29537	34149
Unknown_468.24298_4.454	211	388	136	187	11446	22145	354821	34662	19520	6724	132817	259	70183	8702	7014	16563	221	149940	13131	1728	5059	291	34790	474
CITICOLINE_489.11261_0.654	390	110	315	71032	111084	65561	70284	52031	70952	38846	51690	3496	55985	19996	9877	46988	11137	15763	30608	16136	7128	13937	23103	5024
Unknown_664.53015_0.576	47762	50841	50640	45367	44203	41014	47013	54021	42418	29017	46278	47630	38962	51577	52610	49701	50980	33457	29026	33758	41589	31844	33077	36883
Unknown_332.24234_4.539	1223	1268	1432	132035	62379	35995	90680	24831	37302	31721	31562	4910	29527	33673	13903	10016	35515	20908	163918	71686	22610	37398	54965	33367
Unknown_726.72345_0.495	17144	19996	18083	43427	41295	35337	43413	41738	43714	39870	44435	44800	40385	41356	38547	41324	44814	29002	27778	32548	32537	30930	30237	31818
Unknown_472.8334_0.493	21761	23637	23081	37062	41670	37223	40898	39742	40785	37994	43190	41389	38743	37099	37145	39074	39776	27315	25854	27541	29259	28987	27579	28285
Unknown_485.2897_6.379	4738	6683	5301	4910	3120	7005	6463	3978	6789	4489	99720	7490	12625	22046	14349	2954	35071	6811	18639	18165	17258	8325	8887	6099
Unknown_237.08633_1.95	36043	7715	28236	33068	46773	50679	42012	36183	41976	39299	61740	20741	61635	50829	43389	27177	30282	39658	27477	33246	17103	33086	68011	26539
Unknown_746.52301_0.572	34523	39408	37263	42752	36741	38118	43783	46093	36964	29327	45852	44744	40867	46228	45212	44964	46096	29829	28497	30143	34014	30790	28106	33251
Unknown_320.86743_0.597	21139	24998	20471	53803	49974	38447	57546	60717	53839	37155	55555	43547	50929	46745	62672	40698	73862	49059	43131	54519	38541	49509	44951	55069
Unknown_373.27466_6.051	12482	8932	18758	6000	9169	458363	15804	7573	14223	132931	9867	1080	2621	3872	1236	6362	2236	7626	6786	1072	4176	3301	35407	4789
Unknown_674.5575_0.569	32947	36079	33339	41943	39343	39073	43263	46618	36127	32012	45545	42980	40449	43173	44822	42212	46194	27926	25573	29236	31237	31190	28988	33655
Unknown_131.04926_1.825	75556	49453	93495	28921	38699	63248	29900	20809	36713	68193	40286	18493	54504	31648	21048	47517	23333	29035	38985	30378	17551	36342	34663	29137
w/o MS2:URACIL_113.02068_0.87	4536	5595	4589	40993	57890	40869	39791	44895	45080	70380	46011	34350	56122	34055	24787	43342	43791	34696	26298	28587	16310	42301	32540	24694
Unknown_331.23593_1.508	17643	8215	23080	35765	62198	78456	44116	42042	65088	67999	41781	5907	95903	26746	15505	36107	7271	16600	22231	25884	12493	22934	51381	10702
Unknown_147.11285_1.252	6182	4869	572	19402	28667	75738	17512	21561	19083	26497	35346	10599	71698	19867	12992	155962	4701	13762	50603	34484	19912	54636	80870	18482
Unknown_790.47638_0.569	32589	37190	33798	39642	37318	38336	41202	43204	37232	33473	43587	43468	38600	42186	42207	41338	43007	28316	27089	28998	30903	28899	28248	35660
Unknown_191.1042_1.137	65557	7537	87310	32538	21578	49729	46470	21423	35326	62229	35613	20534	28309	24365	36484	32824	24233	29972	58596	37997	20412	41356	40967	57565
Unknown_808.6911_0.494	12989	15957	13364	38511	37941	34042	39328	37935	40137	34803	38972	42814	35866	38835	37437	36539	45323	27390	26309	30193	30572	29226	30137	31245
Unknown_792.47461_0.568	33582	38455	35676	42172	40126	38454	40125	44226	36991	32098	44623	41681	40661	44508	42622	42286	45189	28887	26468	28830	32979	29985	28043	32966
Unknown_513.8136_0.494	9315	9697	8043	37143	36258	36876	40068	37266	38934	36911	43700	38740	38148	36968	33824	36957	41216	24118	24838	27421	26033	31962	29531	29137
Unknown_844.43591_0.602	36162	40941	38129	44	36723	34711	41368	44258	35366	27618	41342	17	33244	743	42288	38688	43489	45	25812	27847	34683	1111	28888	29674
Unknown_437.81732_0.493	24273	25756	26126	38319	39174	35158	40496	38903	42141	36621	40100	40057	34059	41277	38527	39778	37691	27454	25821	26940	31170	27725	28527	28133
Unknown_840.26288_2.751	81	24	20	13994	66177	68114	50407	33057	101035	38311	43969	6051	113303	18744	11468	44230	2777	17898	35178	11350	4642	31586	62278	3260
Unknown_462.79926_0.65	266	517	138	36956	2055	1990	8995	44259	37247	2582	3118	18135	37057	3746	3776	12230	19930	14220	32195	40911	15599	39615	3057	16101
Unknown_720.36444_2.752	51	39	47	23156	66361	72887	50084	15696	97691	48079	34890	2854	112235	24684	11440	42405	2502	16449	32879	9823	7606	29031	28767	2442
Unknown_384.11722_2.102	433	371	217	31836	41754	68545	53490	27817	71959	114865	35277	8499	76315	30278	20465	42058	7468	17244	28339	10515	10090	23080	41459	6629
Unknown_684.74274_3.398	18	23	15	3350	351719	168601	19140	117367	1540	8543	2828	2993	6227	552	12354	61696	1443	17533	12932	24	1711	8	42584	1190
Unknown_160.13161_1.149	155416	73182	226134	88233	78304	40880	86693	20310	101428	43133	83771	10037	207230	28196	25559	82663	35024	23799	27455	15516	7834	28185	32994	27297
Unknown_273.08438_1.349	414	222	148	4739	14421	130546	39517	15274	92180	134905	23291	9396	20694	28912	17513	16169	3511	18827	43977	23580	4754	36920	42519	924
Unknown_600.7998_0.615	19634	27160	18405	36701	31939	25335	40078	42351	33413	24882	38488	56719	37596	41784	42562	40374	47508	41900	30997	39226	43094	34138	33268	39514
Unknown_542.0658_1.395	86	134	120	677	94750	8497	86556	95100	37361	730	33709	14940	75358	19449	19893	29078	21226	24624	25292	231	8425	18009	36276	13220
Unknown_572.047_1.058	14118	8807	16859	32456	54522	75486	47225	32647	52829	91539	33765	3802	39431	36782	14334	25806	9842	15262	30006	22058	3498	39274	54096	14222
Unknown_136.10339_1.444	73245	35617	138371	26036	29501	60256	51140	15806	49642	647	93556	11062	59054	18179	16461	50019	24396	19309	30598	19507	9912	31809	19495	22434
Unknown_516.72363_0.592	21812	24987	20966	34833	32000	31159	37995	39460	33582	27025	38899	40468	37898	37780	34336	36625	41433	25170	23150	26927	28145	26079	25353	27602
Unknown_406.05701_1.057	25873	25082	32032	40039	39993	50323	40239	36564	49388	58354	34147	15117	30157	39724	26373	32263	23528	31019	38408	32675	15631	45490	45501	28550
NICOTINATE_124.0397_1.117	792120	517264	773513	822	876	1673	443	1001	5752	1470	47882	2108	67125	33288	40836	114444	844	22204	58665	20969	19320	96987	107098	37217
Unknown_454.29584_6.711	2131	673	1618	9169	28745	60541	3110	7213	5093	541612	3757	2439	80635	8057	2551	65646	2723	13203	5452	1037	2770	6627	5323	8802
Unknown_560.64056_0.568	26517	30123	28407	38020	36889	37624	38358	38944	34140	32698	41915	40872	38089	40389	40011	38880	41589	26029	25382	26891	27686	27082	26341	30764
Unknown_684.9422_3.399	20	11	5	3948	347088	162716	19116	114429	1904	8185	2815	3126	5977	603	11997	59212	1256	17117	13320	59	1534	21	42313	1485
Unknown_633.7757_0.494	4367	5537	4765	36666	34264	34986	38346	35124	37778	36073	38478	36635	39527	33596	29758	35113	42254	22598	25416	27980	22074	30686	28711	27113
Unknown_665.11438_1.384	30	12	21	248	91240	14054	82578	83051	63647	148	112	11777	69672	16364	14867	197	15410	26619	35234	390	7081	18158	38526	11314
Unknown_462.8067_0.599	15492	19099	16087	36451	33086	26392	30178	43314	37884	23681	38870	49719	32405	42524	42055	29232	55008	22935	32056	41540	29159	39373	33322	26767
Unknown_137.04597_1.161	552	1103	491	22218	22351	103847	21708	51690	14469	32136	28012	4429	80880	73369	1164	86402	6417	15602	15167	14269	5331	33582	74205	14055
Unknown_588.11102_1.53	8043	40499	45787	2065	189691	106385	39999	88381	40781	47745	12696	1811	48354	13894	9366	22752	921	21011	13486	43119	4742	9987	44562	603
Unknown_638.40283_6.57	888	826	1115	519	25181	1412	22714	676	15304	9234	3635	5445	16185	3175	750	969	18961	559	1594	1311	9570	434	672	1264
Unknown_266.07529_0.998	1770	2075	1328	25347	13033	53075	19511	26096	19438	53268	28331	27766	37501	46951	37015	43298	20385	26379	39182	23252	16874	46902	31656	35389
Unknown_347.0228_0.801	4772	4930	3720	61522	117525	75478	49577	35624	25627	16521	31570	870	78108	30478	718	35963	9541	7019	31984	33181	1427	12491	29591	23639
Unknown_431.13739_1.554	431	340	184	55364	47101	27400	55830	30335	45885	23698	40588	19293	47625	37150	24979	73920	42262	36717	68432	61358	32285	55827	56200	61799
Unknown_458.86176_0.621	27176	34803	26151	32323	24825	24782	31319	37544	27732	28682	37761	44367	35281	36579	35092	36113	37909	32840	25110	28647	33519	26802	26072	27345
Unknown_262.17746_2.466	10964	3349	13571	42064	79233	88723	46778	42046	63383	54376	36705	4739	81874	21447	8987	36412	5756	14512	22126	31809	9962	27716	60406	9462
Unknown_429.11868_1.482	138	823	313	29258	17177	69225	33790	17389	52426	97422	30403	8239	68222	33006	13828	69768	6849	13563	67468	14061	9196	42061	40393	9536
Unknown_497.79745_0.493	18968	21618	18854	34471	37557	33310	38297	38323	36975	33507	38301	39137	30954	39695	36726	37741	37852	26025	24638	28131	31023	26932	28084	27925
Unknown_173.07855_0.865	45149	10969	42467	6754	42321	33857	4672	33596	22265	15987	37674	14054	19837	7973	12577	42270	5357	31169	17650	14690	5393	13219	11720	16106
Unknown_612.60065_0.571	26930	31603	30225	34462	32834	33158	35011	36464	31627	25295	37737	36223	33476	38454	36877	37310	40322	23732	23143	25192	28234	24877	24116	27796
Unknown_486.65784_0.576	34425	35471	35095	32198	33818	32224	32692	37089	33622	23993	38243	35989	30446	39605	40119	35903	38662	23795	21676	24534	32176	23815	23275	27163
Unknown_276.18094_2.308	19689	12722	23807	38815	42194	48928	33926	20640	43442	25769	48380	8073	77540	29303	14061	19345	8898	22068	75201	17273	15130	38250	55463	15752
Unknown_599.32172_6.512	2011	2449	3647	1548	1222	9803	23641	730	2290	13274	2838	9268	29924	8749	9512	2156	17643	1557	3239	5492	23677	804	1880	1114
Unknown_187.10741_2.787	38480	25517	54518	38070	28576	31888	43940	26241	39821	54044	45959	23214	43893	25931	23359	40124	25959	38477	57899	32987	20148	49061	41275	31961
Unknown_183.10849_1.472	531	582	765	27105	30277	64088	49221	17315	47154	99894	36076	10874	54562	18303	16424	44496	17919	19856	24297	18342	9844	19688	33151	15498
Unknown_496.68967_0.57	22713	25325	24468	34433	31899	33384	35186	35046	30922	30146	37529	33973	34486	33319	37347	33719	38563	22168	21270	23970	25499	25616	22546	26439
Unknown_300.90533_0.488	33492	37271	36715	31819	36162	31629	33612	32537	34798	32115	36658	36664	29142	34459	36026	31811	37559	25927	24219	24619	29618	24724	25675	28014
S-ADENOSYLMETHIONINE_399.14386_0.645	888	294	212	55610	97788	92474	49220	31609	77605	59727	36125	3846	71234	19183	7062	27244	6616	10459	20840	10461	3815	13720	27534	3344
Unknown_676.54724_0.569	30012	33902	29898	36127	34235	34436	37314	40299	32501	25607	38509	37195	36096	38682	37548	36526	40062	25419	24119	25436	28520	26171	25511	31364
Unknown_636.58624_0.574	27029	32022	29039	36338	32972	30394	34367	39013	33197	25317	38924	39394	31519	38006	38739	36858	44376	26320	23478	26840	31611	27032	25633	27804
TRIGONELLINE_138.05426_0.671	48542	49332	52346	68400	58142	45219	82914	21056	60855	93644	31308	10781	35860	14067	13413	27709	38131	11269	34960	13323	7469	12275	14480	13943
Unknown_214.05286_0.652	298	589	781	25342	26607	76566	21340	20503	52171	37552	25496	9840	46318	25232	16883	44759	7659	12899	25470	25019	5264	25306	16421	6864
Unknown_400.05276_0.649	391	322	459	60018	73144	51803	54841	17535	30548	56057	50964	1572	57641	14147	5647	12677	8285	13718	9093	6652	2434	8333	14319	4638
Unknown_266.8476_0.569	18886	21367	20450	35125	35319	34468	36197	33064	29867	37575	35800	34201	36840	35071	30410	34115	37211	23292	23332	24193	24604	24819	24680	29317
Unknown_299.13495_1.542	389	328	32772	5592	9467	98180	23826	22509	19284	167442	10527	7319	78132	72918	27372	56705	4505	5613	5461	5820	6230	42437	34752	7152
Unknown_314.09158_1.583	2498	1549	2202	58887	101248	39467	76927	51011	61849	21773	44261	3149	51309	30808	8182	12930	6721	17878	32899	10424	6300	14046	47513	4930
w/o MS2:OROTATE_157.01196_0.697	76	110	175	31835	44169	93041	37590	23948	44892	104552	27269	6754	55956	29000	14616	29671	17224	13528	37558	14901	8887	22517	35886	9963
Unknown_262.16605_1.669	40926	24940	43792	43219	52457	66241	48731	23739	55577	71989	43559	6764	67392	27647	12880	27611	16803	10835	29210	14518	7163	26366	30268	12653
Unknown_400.04922_0.6	476	26	404	60304	73271	32924	54854	12204	30884	55957	51274	1803	34778	22198	6793	6720	8318	13708	5919	4776	1375	5786	13758	2889
Unknown_338.90552_0.622	29557	38210	28727	27268	25016	23090	29365	34273	25121	23208	35511	40800	29467	33481	31231	31990	33175	27277	19558	23659	27581	22978	23489	23212
Unknown_668.53235_0.574	33313	37384	37377	28841	29900	24963	26959	36415	29167	14574	29815	34269	24704	36136	38412	32398	33342	21970	18473	23109	28647	20284	21179	23374
Unknown_516.7981_0.49	28883	32862	29253	32560	33958	26438	33746	31689	33544	28940	35851	37433	26534	34590	34573	34596	37179	24864	21769	24884	30180	24261	23884	26943
Unknown_269.5661_1.481	11	4	33	40578	61260	63779	41999	31061	66996	53733	34168	4913	61745	22730	9221	39785	10764	13074	24500	14843	5542	18361	26336	6408
Unknown_295.06693_1.348	844	224	158	11889	14313	17689	33347	20769	19810	22097	28780	25562	26889	31265	32003	30292	13310	27363	38019	31942	14475	37858	35442	5203
Unknown_161.09183_0.678	21347	6379	17146	39242	42353	36844	38837	22340	35642	45079	31211	11176	43805	29691	14232	49907	19310	26817	55715	25011	10560	32166	32564	22827
Unknown_578.67578_0.588	19644	22479	20886	32635	30511	28541	31883	36412	30226	25931	38848	39122	31539	35009	34230	35036	40672	25593	22223	25758	27122	24589	22681	26590
Unknown_682.76324_0.494	12206	12714	12381	35065	34028	30625	35962	34471	36000	33416	37505	37323	36107	33405	31420	32653	39950	21677	22661	25516	24108	28170	26550	26717
Unknown_614.77258_0.493	18598	18914	18767	31273	31873	27694	34037	32501	30547	29596	34088	32658	31594	30476	32325	32053	35208	22255	20976	24533	25369	24898	24085	24857
Unknown_144.07999_2.731	34888	6855	35247	31779	20978	58291	38285	18188	49103	46669	56154	15853	44814	24487	20118	28627	23877	38083	26521	22935	10413	59087	37083	23793
Unknown_372.54727_1.15	9	35	10	16529	76062	24137	52056	78196	31750	2062	18541	9246	43055	59275	17437	12097	9892	15646	19356	26725	9283	17210	36176	7131
GUANOSINE_284.10129_1.625	703	1566	1022	14205	18930	29815	20438	7009	31683	172435	25277	19301	33278	26234	21190	17089	6659	17185	61323	8180	24228	27293	35464	15590
Unknown_322.81482_0.568	18519	21134	21713	36679	35110	34368	34694	33175	30802	33688	37674	33867	37005	34062	31893	34254	37571	21412	22497	23165	21835	23728	23325	27736
Unknown_381.08563_1.481	302	1865	571	40185	52018	53619	36789	31282	60889	45379	30047	4224	53714	19029	8290	33708	9233	11799	23190	12877	4760	18967	23165	5873
Unknown_648.55878_0.571	31301	38549	35819	34662	36182	32129	37067	36877	34756	24346	35750	35747	31728	36983	38507	35785	35694	25124	22276	23963	30026	25677	24463	25524
Unknown_355.26498_6.051	14756	9617	18075	6839	11466	321152	14728	10401	13621	90293	9717	2798	4682	5927	5653	6657	3819	9486	10195	6602	8240	9959	29542	8563
Unknown_672.55457_0.569	26269	30481	28147	34852	30920	31932	37957	37584	27016	26266	37942	35828	32285	34718	38239	33827	37202	24285	21638	24230	26593	24371	22323	28428
Unknown_480.74951_0.586	16635	20288	16514	35181	30286	30716	35368	35451	29987	25809	35955	36818	33820	35605	33586	33805	36802	22053	21291	24328	24714	24022	23795	25166
w/o MS2:PHOSPHORYLCHOLINE_184.07343_0.626	32066	26318	37249	37506	37669	79388	27349	39516	41861	67626	31718	6514	69139	20638	13611	41046	9996	7278	47656	22068	8824	31442	22237	30536
Unknown_445.30215_3.449	241	119	52	883	400645	451	9282	100968	27	2788	1527	3653	1941	483	15372	112687	3068	11963	5131	297	2369	499	28516	3999
Unknown_794.4668_0.569	30909	35193	33100	36815	34476	31033	34851	40623	30361	26395	37671	36817	33063	38327	37527	35021	41758	24423	23601	25678	30156	25147	24501	30911
Unknown_173.09151_1.545	38038	4878	48230	36550	29257	42077	37547	22130	33243	51000	41342	24981	41151	22317	22094	35238	24495	22529	32701	25530	21745	33924	32388	29947
Unknown_436.17636_3.445	310	272	131	43864	65102	46380	47766	9406	17541	98197	60784	1286	163151	21718	4921	13244	2419	6448	28101	676	4233	377	46412	1085
Unknown_788.47797_0.571	30912	34978	32082	34603	33148	32289	35220	39433	33497	26862	37469	37228	32302	38634	39555	33228	39318	24608	22775	25909	28099	24225	24537	30532
Unknown_171.06361_1.831	9958	8177	7682	35743	15857	14426	18558	39308	35846	26210	18656	42269	30459	35606	35902	31192	42228	31357	17949	33695	35147	25441	25311	15370
Unknown_142.08549_1.547	1252	381	982	32011	26885	51994	39849	19508	36647	66866	45662	17373	47093	14482	15721	35565	18880	19765	31191	24342	11941	33454	29276	28586
Unknown_344.84616_0.593	17186	20701	17018	34489	32696	29723	36652	35097	31811	24521	35910	38808	34672	34698	36779	34114	38068	23407	26495	24340	29266	26898	28743	26797
Unknown_322.88596_0.486	36530	41701	37190	29406	30881	24124	32977	33243	34297	26232	34282	40361	23921	34279	36382	33791	37861	26622	22567	25737	33760	24704	24634	27503
Unknown_906.66376_0.494	7354	9267	7738	36442	34546	32238	37063	36680	38400	34687	35913	37964	38619	34274	32006	32836	42524	23389	24920	27942	25204	27215	27613	27815
Unknown_557.78192_0.494	15292	17183	14412	32367	34002	29796	35642	35982	35617	31121	35116	36146	30988	36001	32669	35077	36745	23971	23364	25455	27628	25128	25985	25799
Unknown_715.737_0.495	7037	7812	6668	33608	34181	31852	35972	34645	36702	33660	36947	35213	34390	33499	28482	33851	37363	21911	23891	27085	24565	26581	26254	25491
Unknown_338.04788_0.582	914	33	122	55101	63778	54653	54422	24153	56680	70140	53189	3789	55387	38671	11882	14954	16525	11631	10265	9170	874	10856	21328	6184
Unknown_264.85434_0.568	17675	21471	19049	32923	31769	32317	33884	31059	30125	34078	34672	31387	35156	31565	28783	33881	34312	20498	22601	22461	20450	22960	22448	25663
Unknown_396.18784_2.419	374	612	163	5405	267277	259263	13852	28340	1495	26736	3321	3303	6462	1613	3631	22781	1839	3260	5200	320	875	173	8288	2638
Unknown_320.09415_0.658	11443	18284	25120	29230	29484	54103	24393	12748	35568	45607	28509	3488	41681	34514	18813	33940	9590	13196	26534	18982	9955	52247	63005	25922
Unknown_617.75464_0.494	12097	14021	12254	32175	31908	28596	33925	33448	36003	30071	32843	33710	29236	33566	30981	33285	33981	22771	21686	23685	26328	24494	24999	25251
Unknown_201.05396_1.058	32372	30743	42957	26543	23362	52915	20802	32438	45590	62490	32829	15038	22170	33509	22115	28357	17552	24429	27477	24652	13728	32351	38558	21255
Unknown_360.27481_5.363	233	50	95	62672	69769	44286	45090	24341	27568	18261	18789	6623	17941	24622	16330	6047	24852	25844	173227	70569	25520	35254	49982	31630
Unknown_720.76111_0.493	12870	15449	13426	34146	32721	30147	33712	31223	35053	32490	34667	35301	34871	30867	29007	31698	38825	22248	22341	25142	22613	27059	24613	25972
w/o MS2:N-METHYLASPARTATE_148.06027_0.618	75237	14772	73354	36796	42834	92394	29690	25457	60035	77359	31766	2851	37011	35367	17190	34201	7734	9629	19423	6044	4961	12612	23174	5838
Unknown_260.18591_3.438	35292	21730	39900	79067	54384	58496	28574	23441	35586	124810	21567	4744	15850	40181	8569	12326	25861	21788	70110	25133	7026	17478	17760	27836
Unknown_561.1192_3.007	18	40	47	2767	298378	198436	13435	81768	1387	10282	2687	2504	6334	705	9422	52382	1150	13109	10898	28	992	84	24896	711
Unknown_147.04338_1.464	436	260	593	29441	32359	64147	48594	16791	48605	101078	33403	11722	50288	18720	16606	41131	18610	18763	21806	16352	8078	22689	21768	15762
Unknown_304.10196_0.746	15367	6303	12182	31734	31434	50688	34776	26125	34119	31765	33858	10086	43372	26765	22073	43330	15150	14930	25453	31290	15247	41769	45161	20244
Unknown_391.02063_1.057	13073	10264	14824	38136	42195	52646	36674	29947	41759	59604	30392	8027	27083	32569	17593	23538	13866	17170	13262	21349	7355	32940	41078	16062
Unknown_370.04944_1.129	265	121	2143	54408	68406	11996	44331	54161	3058	351	45326	671	52802	20667	124	37463	19020	4555	1222	21853	670	3185	17044	12888
Unknown_561.28644_3.006	97	176	66	2615	309104	185092	12962	80377	1325	11317	2833	2411	7052	662	8738	52207	1300	12500	11006	125	920	103	24161	1085
Unknown_186.02238_1.06	21578	15442	29640	38525	23496	56327	23411	29420	41791	69562	34484	9597	26047	33041	18905	26308	13267	16765	8797	18575	8750	26828	24717	15011
Unknown_187.09541_2.053	40746	40686	5692	35029	27675	26581	30371	36291	31886	32041	32777	44109	32840	32904	28364	31822	42419	30751	33748	33965	34159	34171	33154	28531
Unknown_245.07857_1.482	759	800	1720	26836	16151	45971	28417	18579	35951	67340	26994	18312	47193	34646	19916	48562	11839	16196	49567	16450	17867	37542	31162	16284
Unknown_510.83347_0.485	32396	38168	35273	28360	30235	27035	30602	29435	30490	26892	33192	36764	24302	32280	32728	29067	34861	25950	22114	23863	27714	22429	23222	26311
Unknown_419.24786_2.919	134	540	385	849	382915	51292	6464	70197	1491	4316	1829	350	4002	683	194	52675	320	224	8624	1140	882	483	5787	544
Unknown_482.74194_0.586	15862	18721	16441	32907	31755	28658	33360	35519	29889	25387	35018	37062	34271	34844	33419	30497	37628	21769	21852	23979	26290	24101	24762	25355
Unknown_786.47748_0.578	32037	34768	28756	28369	29415	28964	31122	34359	29038	22008	34024	33452	28712	35680	30069	31160	36209	23171	19843	24115	26836	19817	20775	24597
Unknown_778.45679_0.573	34686	39055	29795	28902	29500	24900	27812	37415	27632	21897	32487	27315	26079	31633	38247	33217	34574	21423	17264	24099	29392	22713	21653	26370
Unknown_752.50494_0.572	22318	25059	25007	28574	26468	25967	30456	34982	24714	19704	33933	34896	28692	34081	34057	32569	35169	20907	22346	22037	25327	20552	23048	23779
Unknown_371.03897_1.161	1337	1351	1942	15400	19516	50186	16174	39517	13235	22699	23470	4858	35496	60050	553	52701	8331	20651	12914	17587	6103	38996	50884	17488
Unknown_149.06206_1.829	65779	43448	85389	23732	29881	55523	26197	16122	29124	60881	30919	13190	45273	20029	16305	39493	18490	21713	33886	24664	13380	29690	26262	25609
Unknown_392.80002_0.568	12333	16322	15149	32371	30570	34138	32413	27949	28433	39585	35956	30487	37525	29893	24797	32498	35667	19101	21917	21039	16622	23728	21766	25812
Unknown_198.12296_3.209	7727	2754	11966	40172	51639	53026	50139	34193	51552	39871	37157	4174	62899	25241	8586	27306	5932	22741	35309	26023	8818	55253	57242	9323
Unknown_616.01794_1.055	5274	4810	5828	33037	37097	35865	37031	31799	45778	40502	19432	17476	32680	34168	23667	26017	28640	25083	31220	31580	15496	25667	41377	30460
Unknown_261.14575_2.401	8585	422	309	19993	23256	53116	24477	15810	24076	92761	29517	13006	24404	26571	27411	18350	20762	20848	65011	31520	15161	34782	30341	35843
Unknown_502.67883_0.568	21876	24626	23460	32627	31038	32728	32402	34191	29504	30186	37201	33466	34044	32799	33439	32574	37397	22592	21515	22118	22926	24603	22511	26405
Unknown_516.3031_4.485	164	369	108	2031	2132	150521	4093	3882	2732	601	265325	1791	26917	20708	9302	7578	1773	7561	25193	3144	15959	2991	15003	28288
CYTIDINE MONOPHOSPHATE_324.05872_0.727	5763	3097	7541	39536	62756	61786	32618	26702	39773	24199	34759	3842	55294	38849	7563	38761	5764	9981	29219	10443	6108	16300	31112	5488
Unknown_662.53021_0.573	34326	35611	33758	27408	30387	24985	32310	38405	28404	18352	30196	35836	24583	35888	33962	34012	37016	23489	20563	22101	28995	20850	18981	23797
Unknown_694.54688_0.574	27872	28725	26677	32748	33052	32360	35485	39612	30143	21919	38535	38786	33139	37236	35718	36275	40763	24476	23016	23961	26237	26622	24378	24983
w/o MS2:D-ALANINE_90.05516_0.653	32256	19161	26258	18449	20684	71927	31588	24653	31170	88900	25005	12118	61093	40458	29322	39781	9341	11278	17706	10167	8233	25819	27429	11175
Unknown_450.75748_0.568	11889	15629	14650	31833	29358	33577	30971	28013	26350	34131	33297	29075	34453	27336	25900	29971	34176	18278	20844	20322	15885	22666	20538	23813
Unknown_364.82993_0.591	15324	17170	15513	33478	30557	28382	32351	35529	30179	23618	34321	35558	34046	35031	32049	31643	36030	21760	23841	21866	26696	22990	24378	25985
Unknown_598.65643_0.58	17412	20058	17554	32979	29244	28667	33668	32470	28405	24614	33828	35837	33970	33989	32100	30953	36537	21583	21460	22845	24155	23335	23344	26011
Unknown_566.66986_0.568	14827	18073	17548	31810	30169	33017	33049	28683	27126	30128	35906	29556	35837	31347	28690	31630	38142	20053	21060	21272	17535	24132	20491	26314
Unknown_118.06448_2.364	44837	24904	35128	26692	28253	35402	32753	22897	37180	82829	35023	19832	49721	28038	21507	32180	25437	27624	22900	20518	12710	23160	21257	20248
w/o MS2:THYMINE_127.04994_1.591	50338	131010	134983	19826	622	1629	17289	17209	15564	2107	1092	17867	2713	27524	34264	1113	15812	40448	30443	41055	17303	64738	32570	26168
THYMINE_127.04977_1.625	50425	131010	134983	19401	13831	25150	17287	17000	15414	17979	46216	17370	50850	27521	34054	33867	15775	40440	30256	41056	17117	64738	32279	26168
Unknown_187.09319_2.235	26373	24452	17472	32220	25688	29206	29191	31370	32804	32011	32011	31705	32047	29546	27060	31066	36281	30915	29618	33554	26775	31829	28952	28142
Unknown_786.43616_0.575	32819	30962	36728	31810	31811	28406	34538	39813	33008	22593	35842	31092	29485	37868	38640	36156	33216	22965	21558	26012	29990	21921	20536	27808
Unknown_656.61853_0.579	17003	19381	16672	29803	28012	27474	31781	30809	27762	23952	32458	34883	31090	30629	30673	29031	33087	20832	18709	21995	22641	22757	22121	22716
Unknown_422.79025_0.587	14700	17843	15460	30252	28434	26936	29461	30968	28322	23267	31525	32180	31121	30862	30152	28879	34213	20463	20485	22188	22976	21247	21918	23168
Unknown_734.51038_0.569	23868	27624	25615	29558	26760	26123	31458	33706	27241	22479	31645	33839	26196	34181	31406	32546	33567	22675	19642	19306	24887	21763	20009	24724
Unknown_287.27011_2.265	576	545	192	40974	44036	43491	7420	5652	11175	8199	3287	71010	4324	49319	61872	579	42026	14779	73915	12717	111586	13910	27906	63237
Unknown_552.60034_0.576	28269	19533	29615	27341	26627	24648	28371	32034	26812	20288	30806	30087	24125	32659	35458	30443	31026	19222	18883	19995	28404	19036	18858	22481
Unknown_202.18059_1.444	1111	366	352	32998	36794	38073	13443	11023	20363	18308	11657	43159	16634	41363	43205	7890	39387	15628	51559	26853	58166	34572	19023	55016
Unknown_274.07034_1.197	2827	802	297	66777	58272	48347	47273	19842	57867	62288	46941	3873	41103	27073	7431	10637	15147	10694	9997	6946	1839	13098	22617	6533
Unknown_472.69568_0.572	24297	24290	26755	29926	30027	30330	31365	31338	28344	28368	32309	28682	31271	30613	30756	28357	30076	18476	19098	18429	21589	18391	19975	20519
Unknown_623.06763_2.547	46	23	21	14154	49462	62397	35996	21633	77106	47834	28780	3205	96086	18433	9660	32269	2915	11819	22429	8018	4132	16931	31506	572
Unknown_211.09384_4.323	24698	24847	24455	31684	21084	20791	28463	29709	31266	22773	31093	35182	27124	31463	35335	27586	34703	41502	43751	44653	37422	43831	36576	39451
Unknown_590.60693_0.569	27167	29690	29295	28104	28552	29603	31028	35018	28911	21736	32833	31329	29880	31851	29994	29647	30113	21695	18765	20808	25820	20588	20577	21809
Unknown_866.41156_0.572	25538	31675	29142	27667	31951	25157	32210	34027	30573	19570	31202	31726	27244	33016	36702	31539	32658	22145	21507	22367	26024	22692	21984	24477
Unknown_444.71777_0.568	18285	21053	20007	28121	27467	28189	30419	29248	26215	26298	32825	28741	30667	30145	28509	29282	32771	18706	18504	20608	19530	21001	19550	23308
Unknown_462.80447_0.499	31996	35855	34750	27488	36014	27853	32152	30451	32253	28682	32141	30035	29054	30813	30467	30264	27105	22320	19267	21792	25167	19367	21417	19853
Unknown_636.63867_0.581	17541	20259	18536	28937	26650	26418	27932	31582	27167	23104	31451	31420	27675	30038	30923	29540	34054	20319	21274	21958	24564	23462	20545	24777
Unknown_578.81799_0.486	25948	29988	27631	26583	26652	23185	27999	27027	28687	23782	30086	29790	22375	27832	28925	27594	33648	20512	19813	21906	24269	19785	21431	22736
Unknown_650.56543_0.572	27487	30099	27113	30318	27890	26809	32057	32612	22675	20526	33011	29894	27891	30495	32543	34462	28974	22077	19083	19632	24751	21306	21948	23226
Unknown_386.04263_1.181	216	105	377	32435	50570	33800	37698	41814	23383	14004	36127	4510	38931	26336	1429	28393	16317	15142	13942	26486	3675	16657	26149	14975
Unknown_217.09741_4.363	27549	9045	28774	30911	25943	25920	33402	19810	37410	56140	42790	14366	49379	22711	17940	29767	19235	32456	27172	27588	10727	40480	39260	39770
Unknown_464.07837_1.649	107	179	87	40538	15534	14792	21439	8597	23465	14928	25636	10004	18715	23131	18467	38738	7601	9482	97405	29230	23431	40077	31288	46509
Unknown_626.62781_0.569	13523	18766	15997	29615	25727	28134	30643	25621	23989	27110	31986	27180	30352	30081	26721	29538	32080	18269	19797	19705	16803	22316	18738	24901
Unknown_70.06452_0.647	22567	4850	4956	24943	34219	82298	41333	18171	36316	67311	29956	11343	43209	17381	15790	31677	15770	18020	22172	12335	8257	18322	17870	11345
Unknown_178.99342_0.695	2173	1851	2051	26189	35166	68350	29777	20564	39488	79270	22172	6678	42919	24496	13734	26181	12057	13042	34163	14059	10900	21398	28856	9833
Unknown_673.54053_3.006	12	7	2	2003	253625	157583	11224	73363	1052	8977	1924	1977	5332	386	7783	46452	874	11998	8886	14	710	8	21959	526
Unknown_693.75482_0.494	4040	4499	3964	27833	25311	26199	29150	27985	28232	26926	31510	27182	31084	25314	23046	26308	32037	18038	18779	20533	16529	22189	21749	21360
Unknown_554.64313_0.569	20515	23392	24236	28830	28548	28125	30077	31016	27286	25410	31310	30356	28487	33151	31318	30578	32812	19982	20419	21526	21968	21288	19663	24792
Unknown_686.55646_0.573	23743	27117	26016	34377	32377	26953	34158	34807	25696	24884	33685	31358	31081	35172	30448	32490	35828	23540	19184	22759	23763	25128	21552	27612
Unknown_610.60016_0.582	28369	28618	27800	26532	24524	26109	27281	30589	25719	17621	33294	32844	27896	33991	25051	29727	34769	16032	20249	15508	24134	21637	14955	22746
Unknown_508.71347_0.568	13283	16573	14618	30508	27328	32081	30615	28876	27492	33391	32991	28224	33956	26902	26109	29722	34123	18489	20197	19255	16417	23252	19036	24406
Unknown_556.13885_1.333	19	34	90	17520	22392	63374	26017	14919	54572	167659	26653	3034	55993	29424	7924	26689	1750	7760	14907	7552	1886	17064	20630	2441
Unknown_241.07845_2.133	532	661	378	33694	29458	17441	31812	22562	30765	21856	26988	11831	32397	24449	12236	38317	19609	26860	46407	30052	15201	41025	35393	31908
Unknown_524.80585_0.606	11202	15986	10168	27447	23304	18235	30324	33541	25164	11045	29573	44959	26894	29855	31867	30117	41846	31746	24742	33169	33692	31052	26273	32348
Unknown_81.93641_7.402	66697	60015	40373	4342	5609	11433	5868	3344	3870	29784	27732	26018	34151	22695	13671	31731	18848	22006	16759	20660	22294	23708	18151	19037
Unknown_201.08864_1.226	12445	28567	3924	40069	35569	37314	25724	23516	14587	62203	34436	17706	64899	19884	3949	64423	20229	12225	20118	5417	3448	5479	17956	25156
Unknown_323.0072_0.617	886	461	315	59155	34562	35360	26140	9792	46107	133171	13814	12438	14320	14618	6308	15807	46238	4095	12278	8028	9179	8488	6764	14949
Unknown_159.06688_2.437	11772	5303	14452	44726	23869	126	16802	21868	32443	332	279	35335	37279	39192	40829	32471	611	34032	37477	9825	29220	34830	11914	19195
Unknown_313.27542_6.389	919	855	346	592	754	418	997	264	1464	770	66064	5843	6252	4985	4424	746	20609	638	6743	5409	4292	879	829	1195
Unknown_98.98233_1.146	12007	12759	12438	15536	21830	18736	6221	20824	15013	23573	11066	21643	16405	8446	11493	10299	32605	26991	7438	7127	33094	11560	10009	6938
Unknown_568.66095_0.569	14915	18508	16944	33305	29724	33626	30623	30343	26010	31217	33939	29759	33987	30573	26591	30212	34885	19567	21032	20689	17875	23506	21120	25609
Unknown_291.06766_1.628	787	948	1263	16807	15657	24920	30295	23882	38211	25654	26617	37574	18448	31049	27626	15420	38841	26992	36315	22127	38574	26394	27376	30104
Unknown_173.07935_1.941	12534	5317	21739	29674	21616	26452	26570	29713	28273	27433	29017	31344	30756	27111	26384	26315	35023	28145	32552	31112	26056	29868	24160	26961
Unknown_158.1179_1.131	69165	71729	74317	31107	30563	78350	41340	22668	30950	154344	11652	10461	16993	7105	15583	22263	23993	4206	14692	9271	4413	7140	4516	7675
Unknown_411.14822_0.826	44	86	56	54544	41298	47249	29569	19179	37158	72679	26730	8305	45328	14627	10825	29041	25632	11144	42988	13690	2442	13709	9538	10587
KYNURENINE_209.09306_1.834	30630	15972	196930	10896	23747	23959	13603	18140	13405	16831	41220	7779	41524	27431	51415	15630	9106	43465	43556	22295	13035	30135	50225	25708
Unknown_255.1599_5.94	15798	21051	20463	10324	29354	7485	25518	9321	8342	5369	7784	26459	6254	8958	36919	8448	12975	39187	93307	49744	60752	214182	39571	16580
Unknown_681.35199_2.544	15	7	13	3490	120265	282877	23311	20903	16214	9529	4005	463	10951	7197	2675	1011	171	2642	13619	1969	1679	3383	17342	152
Unknown_624.62622_0.569	14793	16984	17417	30447	25438	28190	27475	24255	22805	24023	30290	26433	30693	24650	25467	29754	28780	16902	21117	19400	15427	20181	17041	24045
Unknown_582.76459_0.499	21012	23707	22809	25715	31741	26367	31747	31075	31318	27508	27062	28441	26103	29205	26529	28235	26830	20090	17797	19904	20837	17171	19545	18253
Unknown_515.25903_3.627	176	602	150	6410	190057	24288	20658	53321	846	2079	6126	8148	10733	1303	15429	172601	6640	17692	16360	133	2988	127	22604	3562
Unknown_173.07739_1.728	34485	23589	9821	23957	20830	26392	22370	28859	29658	23837	30854	29883	31097	26759	26936	22847	32833	28483	23226	29363	27034	22854	20011	27522
Unknown_119.04834_1.468	922	414	395	26474	28774	57705	40273	15423	42307	80614	31280	11736	48198	17876	15668	36349	15785	18196	19746	16331	9823	19535	20003	14848
Unknown_414.73331_0.573	20385	23424	23040	29236	29989	29894	31023	29379	26296	26623	30545	26475	29817	30128	27884	28503	29338	17989	17420	17091	19358	18353	19784	19486
Unknown_796.45752_0.57	23389	28920	25078	25886	25366	23540	26443	28822	24537	19940	28070	28221	24607	27776	31193	27906	31014	18824	17859	20976	23221	20278	20833	21936
Unknown_775.72296_0.495	4636	5106	4813	26552	24914	22054	28158	26366	27596	24098	26271	26626	26579	25828	22581	25200	29523	17013	18220	20503	16607	21020	19307	19748
Unknown_646.56799_0.569	24724	26740	26547	28490	27436	27637	30616	30943	25525	21005	30456	27646	26050	28562	27449	28973	29407	19951	17780	19432	23013	20483	19667	20614
Unknown_246.16916_2.738	51168	24706	40767	18072	17783	79286	40789	10226	27235	76766	40547	5023	68417	24563	10850	22583	11435	10661	20640	13651	3850	22246	32121	12935
Unknown_146.06062_2.368	43403	220	31522	19737	27844	35437	27354	15532	32756	92072	36205	9909	55771	19892	13121	28680	12630	22072	17315	11373	4230	18669	20049	15352
w/o MS2:NICOTINAMIDE_123.05538_1.349	575	712	700	29172	51727	12472	46314	51518	33149	19850	7870	13426	50674	8114	17105	4596	14801	19864	15459	15623	6959	2893	1511	9755
Unknown_308.08826_0.652	321	492	466	27217	20818	57081	21375	18791	40440	30656	23351	6788	20758	24479	17790	32651	7260	12361	20828	17025	5768	13150	14720	6346
Unknown_123.04392_1.395	102417	63391	144926	2541	51786	23709	46188	51259	32777	12034	19962	13386	50472	21422	16940	16209	14729	19864	14869	24301	6825	12059	23991	10191
Unknown_334.09091_1.775	612	637	63	64202	69506	29918	49846	16244	16031	79797	35317	3931	113884	11240	1336	42561	5601	4061	12418	1766	619	1616	15404	3757
Unknown_200.05296_1.801	5919	155	3849	30668	24115	30470	41343	16606	32105	39270	29577	13200	37755	13344	11524	29160	18410	15201	25763	28857	13694	33287	26264	30460
Unknown_677.73395_0.494	8656	10048	8631	27294	26498	23940	26260	28281	29927	24305	27041	28029	24530	26574	25038	26007	28397	19147	17822	19302	20660	19995	20560	20733
Unknown_434.74014_0.584	16777	18485	18361	26912	26113	26865	26944	29504	25724	24132	29799	28635	26730	29859	29004	27279	31825	16827	18033	18162	23042	17878	17656	19562
Unknown_200.86118_0.571	23029	25771	24458	27636	26324	25928	27828	29304	25943	24699	29036	27374	27541	27925	29400	28859	30103	19668	19428	20413	21981	19816	19698	22477
w/o MS2:GLUTAMINE_147.07681_0.6	6265	502	756	27349	36734	37743	31749	18838	29499	35470	30870	11243	36725	20066	15411	39227	15006	16580	26817	16181	12656	15206	20397	16434
Unknown_508.7905_0.493	17637	18634	18274	26279	25389	22340	26777	26108	25976	24524	26043	28130	22456	25897	24744	24924	26263	18350	16460	18211	21333	19098	18525	19721
Unknown_706.52423_0.567	25734	29841	28770	25318	25934	24696	27016	31114	24178	17490	27369	27658	25135	29423	28876	27729	27302	18163	18259	19088	24445	19556	17561	21249
Unknown_188.05727_1.829	23350	9993	19744	33864	28610	57228	26160	22082	42822	48046	27226	8001	33145	26576	13930	27554	11518	14947	22586	15272	8577	23237	26494	16891
Unknown_732.52289_0.569	21713	27398	23406	27049	28491	23870	30244	29695	26684	21176	30439	30632	27231	32971	34439	27303	35527	21056	20732	20322	21713	22909	19612	24445
Unknown_269.13519_3.857	22980	27538	18474	29538	18595	18047	24765	24051	24557	23677	28423	32215	25854	28864	30582	25992	35260	39117	39857	43661	37987	42473	35577	37486
Unknown_736.51245_0.568	22483	27745	23443	25471	25541	22148	26804	28537	23145	17293	28627	29388	22200	30724	30318	26763	29639	18774	17979	19561	24328	19445	17814	20318
w/o MS2:DEOXYGUANOSINE-MONOPHOSPHATE_348.07269_1.559	825	233	353	3287	10171	265210	4759	7992	880	182696	3556	905	6978	9282	2327	3290	1225	1357	3011	900	217	1396	2942	1712
Unknown_131.67107_0.653	19977	13576	19015	14257	17428	61607	25329	19194	25995	76104	19627	9852	51740	37368	23127	33535	6944	8073	12509	6630	5589	19443	23331	7885
Unknown_385.14685_4.226	535	2553	126	1010	6964	16876	155621	17075	28947	17262	55272	1494	45963	6321	4942	18135	1566	82714	7678	3354	4647	2014	20726	2188
Unknown_244.89737_0.494	17179	17680	19410	27024	26308	24733	26701	26614	28035	24522	27008	27976	27472	25397	24381	25614	29032	18021	17518	20293	20389	19115	20318	18688
Unknown_592.78937_0.493	13834	14979	14574	26705	26814	23810	29148	25706	27839	28223	27491	26573	28823	25592	23328	24147	27824	19331	18173	20286	20169	19763	19580	21489
Unknown_802.49536_0.565	16207	19344	15371	25138	21175	23242	25724	24128	21561	21968	27973	25494	26652	24255	24827	26912	27865	16503	18744	18096	17176	19669	17266	21049
Unknown_576.60193_0.599	14538	20009	20151	27831	30271	32139	31225	28767	28819	24123	31503	25434	28167	29562	28900	26383	31923	17857	18237	17972	21017	18543	17608	22374
Unknown_658.61371_0.579	13873	15111	13924	25490	22708	22456	25808	25231	22945	19723	26247	29166	25438	25587	24778	25589	30167	18022	17010	16572	18187	17859	18264	18885
Unknown_604.04626_0.78	46	25	78	45326	53807	35175	37826	15339	60120	33431	30834	1532	61700	25423	7057	27555	7287	9062	16456	5584	2813	17224	26383	3993
Unknown_694.6026_0.613	16013	19483	16778	24	81	24036	26987	72	22015	19958	28407	1658	26158	25358	646	26560	1604	1616	17600	19283	21435	1146	18524	21005
Unknown_622.57019_0.569	23514	21727	20435	22486	22575	22047	22904	25498	20586	16603	24225	26968	22953	26833	24881	25911	27302	17593	16508	17502	19991	18289	17375	20454
Unknown_191.04178_0.58	3211	70	995	24163	32894	38211	30135	10096	29624	42955	29040	9459	38392	21039	6332	40868	14268	14190	25487	15726	10199	15006	19684	15395
Unknown_685.14172_3.399	65	116	73	2811	237618	112053	13724	79346	1214	5864	2164	2324	4002	549	8240	41342	991	12145	9208	25	1259	18	28929	950
Unknown_242.09988_2.041	39625	211	283	28183	30540	40239	19740	17540	37858	44882	23550	9247	41563	22874	16347	22560	11102	13514	14092	11209	7716	26167	26192	16349
Unknown_419.49649_2.928	17	6	11	9	310834	42928	142	35401	226	5983	265	231	2107	22	1791	44668	185	2738	14337	130	296	33	3877	69
Unknown_419.49606_2.987	3	4	4	20	21604	5051	11215	24161	168	5985	900	365	649	46	8545	44052	325	3808	14342	56	169	12	6927	88
Unknown_276.12524_0.649	210	867	824	23151	17736	57214	17568	8175	12790	56452	20286	7077	18128	32104	23946	23245	20831	10719	24620	7940	6300	8577	11528	24140
Unknown_409.1871_2.363	52880	1887	35702	18506	25594	29851	27713	13510	37479	94195	36656	7102	55148	19710	11009	30662	8920	24046	16398	8699	1494	19138	19929	14290
Unknown_588.60986_0.57	22986	24075	24247	26003	26418	23953	27219	29829	25402	22599	30618	25508	25570	28190	27747	26847	26887	18623	16773	16809	21532	17530	18390	19082
Unknown_540.70294_0.583	13303	15812	14224	27289	25081	23087	27636	28535	24512	20966	28183	30188	25602	28239	27383	26017	31029	18452	17717	18763	20621	20088	18992	21034
Unknown_241.8869_7.477	6650	5932	5649	584	1189	6097	790	2060	1241	52584	19979	13649	28141	17326	11141	30877	16991	13968	13019	13067	9795	14221	11641	14916
Unknown_672.93616_3.007	15	7	14	1608	224690	142096	10564	65759	934	7771	1688	1773	4678	426	7197	40982	806	10737	8647	57	723	23	20427	606
Unknown_800.49829_0.568	16795	19565	15894	25481	23515	25431	25627	25008	20486	22641	28924	25271	25863	24190	26430	24626	30523	18083	16742	19135	16521	18535	16198	20826
Unknown_804.47351_0.598	22506	25867	24096	27400	28854	26291	27098	27358	23412	762	31257	28094	28266	27259	14	26674	33489	20915	17983	19962	20673	20621	17642	21514
Unknown_208.00381_1.063	10449	9407	12005	14743	20370	37136	31983	22055	38110	23847	26586	10469	38494	25061	16087	27996	17369	14418	19875	17835	8917	26242	19638	16845
Unknown_172.14413_1.746	16361	5631	24010	22625	46229	60734	27645	26108	40862	46794	20495	4137	49555	20972	8165	22236	5202	15109	23255	14622	5201	16522	29521	5319
Unknown_969.56091_6.608	248	136	162	107	79	42	27	58	127	265	49522	175	171	69	157	77	14559	163	1018	260	1025	126	92	109
Unknown_527.28894_6.073	65996	53688	53029	38572	28676	11868	43070	12088	43447	11237	42753	13769	41965	14904	17359	39788	28980	12826	44450	36425	10849	32433	12460	33615
Unknown_602.61749_0.575	17859	21405	20962	23205	19529	19560	23248	27768	20203	13079	26875	29563	21398	26991	25416	25626	26905	17628	14926	18417	22535	18291	16486	19070
Unknown_112.04888_1.182	1044	1187	1094	15306	12009	36634	10470	8519	9882	30191	24901	8214	46584	27008	25888	32078	13749	29920	30158	16389	10710	35469	30506	23837
w/o MS2:DGDP_428.03424_1.056	12121	13758	12724	30040	13668	15236	25321	23008	17787	18521	10689	15303	19332	17560	21946	19195	22197	22832	18221	25157	14477	13734	28822	23110
Unknown_510.70856_0.569	12480	15049	13409	27050	24544	27536	26457	24997	22114	27164	28962	25506	28520	24937	23679	26733	30313	16733	17914	17866	15759	19481	17669	20614
Unknown_510.32062_5.945	1771	16898	403	9028	27681	5347	23320	2784	6913	8204	1830	5579	21219	2503	6009	9143	15988	3688	4145	4110	12400	1655	3668	4942
Unknown_496.34027_6.561	3963	57900	151862	3705	1592	2840	6040	3875	3740	1443	21738	1138	5061	2871	4118	6287	20337	5176	7609	5091	7668	3286	3020	1250
Unknown_515.59375_3.627	8	3	13	5500	169904	21835	18111	49790	541	1526	5032	6688	8721	743	13477	227161	5115	15697	14200	43	2072	5	19964	2467
Unknown_327.68225_1.379	0	8	8	3	299182	95695	0	67155	65	57	0	2	0	28	0	19	5	12000	0	6	0	5	12359	6
Unknown_744.52258_0.569	12316	22234	13457	24072	21505	23648	23742	22754	24179	21550	27008	24110	24718	24978	27379	24296	30120	17797	16332	18700	19024	18979	18167	22081
Unknown_607.28613_6.474	250	248	572	787	1429	679	15168	708	2028	541	1493	9381	18788	6263	3495	191	8470	373	3908	5178	14690	303	869	522
Unknown_327.68002_1.425	41	17	28	2987	297902	95271	18945	66970	1541	13	0	2124	137	844	11312	48770	11	12000	4262	35	1154	5	12336	3
Unknown_215.01445_1.035	3883	4596	5443	18863	90729	13010	18536	51000	6188	11964	20742	36871	23874	56366	99107	31420	19538	28472	47323	18991	26822	15402	71138	22581
Unknown_714.5697_0.579	12447	15625	13119	24239	23296	21382	24270	24293	22171	18691	28046	27532	25749	24911	23549	25038	27311	922	15535	18561	17800	18891	17368	19924
Unknown_297.23984_0.576	8345	11191	10883	27771	27347	26103	28064	27764	25954	25372	27487	26112	27423	27033	25950	26236	27970	16186	16585	17891	19396	18773	17411	20251
Unknown_306.87506_0.591	12115	14862	11501	27114	24721	22549	32211	25532	26075	18533	26238	28477	26787	26532	24949	24552	28894	19027	17828	20591	20307	21591	20916	19820
Unknown_596.4082_6.242	250	430	47	385	7227	1870	3325	221	5095	6403	1288	2467	16400	2341	1794	358	6206	445	712	2284	4203	241	203	241
Unknown_415.8374_0.494	11885	11433	11108	21698	24992	23826	26914	23686	22842	23672	27459	24418	23596	24857	21043	25689	22425	17755	17337	17477	17373	19614	18731	16715
Unknown_586.70477_3.12	36	16	16	9849	245151	30743	17918	31980	884	1752	5564	6376	7843	681	7942	130629	4960	7186	14701	34	1066	7	10003	3522
Unknown_124.93904_0.591	10993	13372	12432	23579	20903	17946	23096	26677	22752	15262	24530	30577	23394	24829	22986	19752	27902	18751	17601	19350	22129	20019	18271	19835
Unknown_678.55286_0.568	20470	24566	22096	24135	23521	21868	26838	28205	23982	18297	28348	24964	24166	25509	28530	26197	27287	17940	15462	18001	20356	18300	17560	20674
Unknown_633.53864_3.832	7	4	11	2928	187922	77697	14974	77105	817	18692	2644	4046	6090	596	11203	30512	1740	18553	16445	186	2729	8	34147	1287
Unknown_178.99123_0.749	3084	273	436	17859	30601	46308	29251	17481	29329	52997	17885	6570	27502	22900	17562	21855	9793	13571	26304	11735	10900	15851	23636	8552
Unknown_204.17133_0.743	12374	4072	15310	22844	40952	70656	26680	24624	39871	49672	20272	2600	56497	14267	5914	23602	3611	8324	14728	11722	3575	10617	24431	3749
Unknown_257.10046_2.921	4469	5191	4798	5251	7905	23671	99508	14936	30491	33913	39552	4314	39818	8262	5408	27003	3361	50765	7392	7413	4790	5820	14111	2642
Unknown_675.52734_2.357	10	1	8	99735	35567	18814	7169	769	2167	998	49704	7827	94683	25618	1783	59138	2402	4500	6887	44	1389	14	6447	13017
Unknown_173.04115_0.953	768	856	823	33617	43726	26360	30007	24836	15124	41206	29095	11277	56991	17651	10287	23403	24000	13367	17071	10088	7795	9628	29319	17802
Unknown_480.27612_4.611	216	177	56	532	416	137053	2106	3685	1453	3701	160790	161	16881	8753	4184	2732	807	2939	9345	1346	7677	941	7260	17321
Unknown_824.70258_0.494	6255	7777	6592	25625	24330	21429	26050	24236	26380	22214	25669	25264	25508	23294	20733	24123	29770	15275	16043	18821	16459	20041	18347	18164
Unknown_357.28207_6.442	4684	17568	21511	13114	10647	67420	18651	15122	20286	125572	12372	10517	5852	16412	9512	15210	9571	10490	18814	7582	8602	25673	21685	7422
Unknown_922.38_0.579	21877	27748	25015	27993	23766	22253	24446	31255	21498	16682	25928	27598	21881	27079	27646	25923	29849	18967	16184	20589	17640	18801	16065	20860
Unknown_201.1111_3.142	76152	26152	22691	30362	15527	20383	18877	20547	25718	39237	21069	28041	23800	22268	23211	24983	25010	34447	32757	29644	26647	33108	36280	27427
Unknown_708.53687_0.569	22966	25277	26171	22018	22329	23216	26663	28482	23184	17759	27513	27110	21757	27788	28224	26742	27047	18622	15518	17587	22814	18678	17848	18141
Unknown_181.03465_0.618	7128	18087	17686	18505	58609	29490	33082	16867	39073	54685	23126	21235	29297	34050	27842	50536	32216	19836	53035	23946	14301	16556	18160	15865
Unknown_494.32507_7.409	934	205	297	20578	51201	48250	18010	10897	13529	177240	9996	7188	50141	6147	2276	68298	12147	13998	15668	495	199	6643	13161	15274
Unknown_702.72662_0.499	15016	17317	15786	21888	28714	24177	25900	25696	27629	24528	25415	23942	23535	24671	22637	24210	23229	16818	15441	17857	17344	15635	17618	16309
Unknown_178.07117_1.801	6156	885	5840	25780	22352	36254	36908	12689	29017	48272	26391	9758	33958	10956	9149	28962	12194	12618	21592	21909	10770	26074	23645	23434
Unknown_217.10573_2.92	5616	12349	9861	7148	13356	27988	96218	17737	30500	39053	40718	6230	40410	7925	9947	28083	3636	46398	7743	10595	9327	8246	15482	6635
Unknown_130.08633_1.254	635	485	696	12613	15345	42134	10371	12714	11169	16462	20973	6869	39770	12875	8512	87083	3919	8899	27169	18622	11831	30856	45552	11165
Unknown_846.68146_0.493	7180	8126	6624	24680	22198	22826	24967	23760	25071	22030	25670	24791	24863	22918	21522	22674	26688	17364	16738	18773	17494	18340	18516	18147
Unknown_322.86453_0.614	8208	8726	7469	19816	18226	15231	17360	19084	17793	14226	17957	17615	3581	16153	25480	15007	23846	13352	17978	15879	14060	13269	13838	14098
Unknown_926.38983_0.571	23022	26717	24133	24331	24159	19404	25400	28880	17678	15855	22130	26547	21299	25646	27004	27933	25488	18485	16529	18735	19565	16409	15937	21305
Unknown_684.57544_0.568	11768	15529	14121	22755	22078	23544	23678	22608	18794	22032	25054	23560	25505	22692	22292	23739	25560	15253	16298	17073	14739	19322	15580	19542
Unknown_494.64487_0.576	23694	25915	24984	22064	22368	22278	25636	27425	22799	16956	25599	25624	22089	25793	28360	24920	25881	16592	14570	16748	21980	17418	15832	18976
Unknown_675.52472_2.402	10	1	0	96397	34170	18271	17188	2313	2197	571	4565	7762	93082	3086	1259	56128	8642	1735	15496	27	1835	14	7327	12655
Unknown_245.02563_0.951	117	116	190	30262	57988	15415	28736	33636	29010	22685	24616	5930	39479	17338	18905	16126	12574	14186	21231	21791	9614	19977	23137	11951
Unknown_322.08627_1.609	319	358	436	44417	17776	15234	84559	58067	41579	1797	60826	263	8719	23030	16525	311	662	13108	26577	3895	12204	1554	21082	1258
Unknown_578.81458_0.621	14978	19287	14425	22665	17257	15083	21225	24166	18263	15164	23245	31280	21215	22938	23628	23220	27849	21904	15954	21027	23447	18358	16391	20198
Unknown_240.08736_3.107	29261	19659	46936	26551	23029	35152	37933	11354	36176	57195	27151	9440	33049	11454	10453	25494	15137	14812	18340	21809	9227	27322	23884	22391
Unknown_287.12616_2.407	2057	1606	1866	33633	32263	29055	24322	15787	33364	65311	25681	13562	34997	13039	29333	22289	19122	17953	14312	6590	2565	19882	20618	13002
Unknown_636.75092_0.493	15140	17642	15269	22392	23186	20919	23258	22741	24246	21508	24854	25982	23094	23270	23453	23009	24443	16239	15438	16065	18499	15876	16451	15999
Unknown_511.09525_0.664	462	1024	1044	38083	64853	40396	42768	29056	44409	24007	26855	774	36887	12834	5251	24886	6248	9171	20438	10132	3678	9676	15667	2869
Unknown_377.84091_0.492	19591	19443	18416	23194	25169	21965	25049	24496	24065	22194	26720	26405	22226	26226	24777	25008	23695	17272	16596	17359	20258	17817	18377	18017
Unknown_628.7489_0.494	12762	13724	13395	23140	23853	21062	24674	25013	24965	21620	24224	25351	21901	24679	22841	23625	25407	16935	16063	18582	21064	18029	17643	19181
w/o MS2:HOMOCYSTEINE_136.04637_0.648	15898	11600	11058	18407	25177	43303	23328	19044	27351	49267	20872	9817	39835	25861	19168	25054	8621	9333	14538	11116	7368	18090	20530	9901
Unknown_83.08474_1.692	22536	35565	21517	27567	13903	29487	18873	24303	9296	32036	23261	16794	7964	10991	21278	21625	26311	28676	33186	37063	13071	30203	27905	33766
w/o MS2:ALLANTOIN_159.06158_0.675	10672	36974	22499	18883	12990	30181	12395	29424	3520	35749	15346	24518	2955	21332	34116	5517	18833	30637	23723	17966	18856	17736	38751	16901
Unknown_236.99712_0.954	4137	4906	4884	21621	14938	19077	20807	1781	17428	3795	17940	13147	25811	1170	1557	16492	25625	17802	61614	22344	2397	22602	17497	26439
Unknown_596.35388_6.088	599	1672	809	537	15804	3438	12928	672	9968	3639	9494	7325	10176	5342	6137	357	12430	762	6685	4834	12702	601	700	899
Unknown_296.82483_0.575	14995	15730	16441	24400	24141	24647	25106	24843	23281	20045	26855	23129	24048	24187	23950	24382	22903	14918	13264	14117	16945	14779	15756	15060
Unknown_236.99812_0.92	6291	4844	4936	21653	1269	19077	20807	1778	1326	24546	1472	1099	25811	928	1186	16495	25625	17802	61615	22361	2400	22474	17500	26438
Unknown_878.15094_1.125	39	27	49	116204	116237	8728	75984	60685	49	27	48256	22	101609	11024	9	38141	1173	94	92	5050	0	227	11355	1750
Unknown_520.71301_0.589	13358	15999	14785	22887	20912	21076	24349	24725	21469	18855	25794	26672	25403	25709	26541	24151	27739	16931	15317	16671	18749	18259	16111	17222
Unknown_590.74969_0.491	19152	21045	18705	22033	21291	18793	22309	21476	21863	18004	22757	24061	17574	22451	23311	21373	23544	16410	14962	16351	20592	15752	15769	17682
Unknown_600.65765_0.579	11937	12953	11291	23250	21365	20245	22945	23762	20681	17476	24554	24578	22159	22779	22632	21549	24895	14998	13756	15664	17248	16466	14655	16942
Unknown_730.51843_0.568	16362	18920	19017	24227	21232	21256	24723	24652	20053	15474	23567	22597	22544	25321	24462	23147	26302	16310	15264	16901	18251	16943	16744	18072
Unknown_127.0353_1.411	399	458	340	14635	8025	8847	7175	10861	9140	8694	6791	15004	8620	24350	16003	5601	7358	21851	43473	34824	25454	42943	20437	48837
Unknown_784.49774_0.593	20462	21473	22031	21022	18594	18360	20389	24243	18734	15188	22938	24030	18569	24222	23992	23071	23402	15155	15301	15850	17754	16138	15403	17734
Unknown_716.56354_0.575	11367	14668	13653	22913	20920	20322	22069	22642	21125	18641	23775	25625	24154	23955	22654	22190	26339	16124	15858	16330	16551	17879	17150	17677
Unknown_204.17142_0.656	8364	1641	11181	20937	40034	59977	21799	21979	31536	35072	16938	2010	45981	12329	7175	19976	2470	7528	11133	11065	2901	10236	23584	3317
Unknown_196.0976_2.101	1325	642	1172	23234	22113	29849	35900	10963	33954	59448	22720	7190	35449	15979	9063	25053	11730	18095	23307	12322	4586	23362	19155	11548
Unknown_684.53955_3.399	18	6	21	1968	202038	96710	10867	66743	850	4740	1899	1907	3217	320	7306	34593	628	10654	7152	33	819	16	24760	693
Unknown_356.77509_0.575	14726	16064	16390	24118	23183	24219	24843	25064	22769	21938	25229	21705	23409	23787	22871	22842	22598	13995	13664	13900	16462	14495	15157	16100
Unknown_244.90729_0.607	11050	11210	10167	19713	19881	8119	22570	24846	20415	18093	21867	27161	19654	22007	23664	23845	25629	19447	16298	19316	20444	19400	17080	18871
Unknown_633.74115_3.831	11	35	5	2812	175692	68318	13366	69842	796	16515	2413	3123	4624	543	10757	27341	1760	16457	14002	133	2586	24	30252	1129
Unknown_812.50055_0.569	10931	14958	12486	20210	20227	20357	20787	21912	18331	16613	23428	23192	21598	22138	20355	21483	25604	14934	15609	15568	15042	16590	14580	18058
Unknown_613.21667_1.474	124	124	21	14388	24426	21884	15411	15882	36144	25628	26303	4650	71	12884	5724	22709	8266	7488	15124	11082	3134	14899	13311	6585
Unknown_652.77679_0.49	17130	20699	17088	21693	19018	18021	20177	20523	21502	20234	22386	23615	21250	21281	22180	20482	23822	16300	14489	15322	18359	14587	15579	16365
Unknown_485.28851_6.728	4695	9260	38587	4684	7087	2084	5991	3041	7235	3302	62981	8834	8269	3621	8807	2998	15431	3743	12442	7967	9905	6424	6028	4396
Unknown_675.35858_2.362	10	6	7	92315	32688	16971	6020	2582	700	1134	28346	7657	97098	25319	1909	53171	7607	4459	7540	47	1674	31	2633	12387
Unknown_221.09259_2.023	11363	4274	9237	13021	22071	169342	12023	8999	12195	51194	17663	9638	28305	9316	6257	26508	6960	8697	7371	4600	4348	7280	14494	7995
Unknown_642.60175_0.57	12168	16146	13054	24602	21617	22968	21333	22687	20114	21437	26871	23179	26515	23675	21361	22012	23902	15133	15127	15396	13872	17091	16573	14914
Unknown_530.6496_0.57	19739	19916	21439	23938	25362	24804	24266	25350	22935	22448	26449	21926	24035	24571	24469	23443	22715	15234	14619	14921	17791	15649	15753	16926
Unknown_113.96334_7.686	68809	9683	59135	7100	8064	77177	68732	51536	8168	61942	24530	153090	27391	16370	77603	24549	127096	15904	104311	36868	81400	129397	13544	16317
w/o MS2:THYMIDINE-MONOPHOSPHATE_323.07043_1.675	524	105	342	35261	26748	16073	61586	34571	36472	5688	39485	5183	22642	20217	15726	8406	11680	13323	27126	6619	9166	6624	21324	6421
Unknown_136.03967_1.714	5325	6536	12275	14639	15959	16230	9141	10471	11761	28667	23777	12200	35021	17888	13010	10844	16487	10860	66622	19997	7882	9417	11986	17940
Unknown_332.21866_2.262	136	178	107	4689	228537	103332	8477	26599	1393	13085	2636	2133	3558	671	4686	20849	2283	3757	9419	393	1272	783	6190	3007
Unknown_670.56458_0.57	19402	21157	20505	21444	21431	21150	23792	24435	20598	15290	24701	24325	22243	23062	23541	22653	24619	15771	14976	15635	19295	17186	15136	17590
Unknown_524.05792_1.35	34	50	32	19541	54373	32	49936	52561	23682	56	96	8686	42063	3	11	23	22	14386	14414	15159	4887	35	20860	7160
Unknown_516.29987_5.101	226	292	207	771	1050	133167	4088	3318	1887	14	237104	688	16120	21147	12349	2279	1834	6944	26321	4007	24850	1928	15038	19543
Unknown_159.11296_1.546	964	948	29147	20246	17098	32215	23663	13120	22771	44267	28192	12142	31097	10700	10492	26447	12486	13566	21829	17715	11796	23950	22006	18948
Unknown_452.74677_0.569	9247	11595	11461	22466	20927	23308	21007	19968	18782	24142	23817	21307	24942	20127	18742	20923	24773	13113	14928	15373	12865	16262	14005	17644
Unknown_640.61047_0.569	11161	13789	13937	24168	24830	22058	22590	22226	19586	22073	26316	22685	25769	24573	19007	22625	25095	15515	16125	14963	14250	17191	16183	18167
Unknown_798.47064_0.565	17598	21731	20524	21559	20706	18670	20699	22614	18625	15845	21888	22581	19672	25358	24326	21505	26422	17303	14542	15392	18081	15737	14246	17513
Unknown_354.09814_1.183	449	1469	224	29990	49254	39347	36858	38220	20426	5554	33785	3870	16854	22442	15302	4660	6127	14252	17577	7331	18972	4153	22738	4686
Unknown_484.79007_0.499	30115	32437	34607	17850	25190	19976	25921	22774	23709	20498	21468	21829	19667	22761	22242	22255	17941	15130	13598	14913	18451	13444	15041	14558
Unknown_596.65802_0.58	11897	14235	12678	23989	20362	19825	23389	23656	20174	18657	24094	24487	23330	23998	22203	23761	25066	15414	14840	15074	16848	15665	16238	17351
Unknown_322.08929_1.561	203	235	263	46364	14606	13674	97471	52675	36827	1819	48510	738	8231	20587	19641	383	952	12948	30103	3775	16836	766	23239	1295
Unknown_169.05891_0.584	3932	567	2393	21703	30045	31595	26368	14505	26801	31031	26432	9508	29864	16348	12504	34742	10334	13064	24361	15034	8837	13053	18008	14267
Unknown_436.69257_0.575	20272	21031	21273	20775	20462	20440	22105	23262	20457	18124	24085	22941	21652	24773	24273	22836	23868	15114	13491	15081	19512	14745	14265	17225
Unknown_710.70874_0.493	13011	14343	13866	19616	19159	16925	20029	20814	20997	17732	21829	22122	16396	20779	19894	19272	21345	14672	13470	14468	17898	14121	14904	16130
Unknown_681.20807_2.542	80	239	17	3292	89972	229367	18523	14460	12267	7687	3919	311	9567	6376	1937	517	234	2066	11102	1360	1581	2588	15149	69
Unknown_737.71698_0.494	6392	7902	6391	21543	19382	20384	21553	21561	23612	20286	21735	22880	21443	21810	19626	22018	24048	14459	15592	17138	15773	16777	17143	17399
Unknown_524.05603_1.396	53	46	133	385	53856	5939	49656	52889	24561	56	19465	8615	41388	11688	10495	17581	12054	14392	14456	81	4736	10390	20860	7313
Unknown_582.65894_0.57	9720	11480	10773	22975	20845	21500	19717	20050	18523	21692	23301	21611	23549	19220	15938	22556	24295	13831	13812	13615	12129	15677	14696	15720
Unknown_794.7464_2.543	1	2	11	3186	92830	224266	19154	14882	13515	7833	3595	348	8202	6652	2086	231	111	2367	11882	1476	1656	2720	15120	11
Unknown_724.48663_0.573	22108	11829	12082	20653	19391	19175	22028	22181	22051	14583	23192	21641	15626	25035	26572	20601	23145	14073	14302	14719	18009	13912	13453	15093
Unknown_675.35779_2.409	9	7	7	91723	22498	17470	16991	2435	1748	903	16671	8135	7556	2695	2297	5489	7287	4453	12369	44	589	38	4279	1259
Unknown_586.90649_3.121	42	14	22	8003	210714	26787	14808	26652	771	1626	4820	5273	6446	516	6727	108258	4061	5855	12260	18	944	10	8547	2652
Unknown_202.07037_2.132	2602	533	293	25623	24568	15575	24681	15312	21886	20332	20727	7374	25650	18049	8016	30340	12237	17899	32457	19086	9843	28084	26546	20477
Unknown_211.04321_0.673	7329	8018	8991	16463	20399	20078	16654	12130	16577	28117	17220	12756	20023	15493	27468	25862	17050	11366	28735	12649	9070	16174	14469	14227
Unknown_697.09741_1.16	23	91	52	8258	8491	115529	7012	41074	3079	12699	11016	89	69261	78943	9	92740	486	5256	3425	3064	247	20361	85412	3615
Unknown_544.61737_0.576	19820	22127	20459	20699	19779	19790	21537	24155	19812	15328	23467	23098	18164	22819	24794	20534	23411	14775	13438	15345	19209	14209	14424	16476
Unknown_709.93927_2.712	7	6	16	2682	57965	25598	26165	11845	61380	140782	10316	46	82412	4942	976	15669	107	2012	7010	764	61	3340	8115	29
Unknown_638.58588_0.57	15455	16921	16743	17795	20195	17648	19395	20564	18189	13580	23782	19627	18913	19899	19157	21740	21099	13881	12159	13288	15276	14612	13282	15104
Unknown_354.78333_0.574	14645	15893	15173	21251	22352	22347	23124	21823	19574	18661	24247	20500	22025	22313	21768	21743	21338	12700	12369	13066	15453	13530	14185	15121
Unknown_436.87741_0.621	24181	31564	26380	19129	14712	15136	18106	20675	14433	21710	22065	25198	21065	20936	19134	19204	20170	17451	11860	15006	17221	13572	12991	14015
Unknown_190.10765_4.012	7675	6840	5287	17901	14445	24904	17124	10076	17800	25593	19828	9128	17487	10710	7942	16025	12664	15547	41091	49944	21666	47122	32142	39182
Unknown_254.89964_0.488	21550	24154	21328	19052	19567	16023	21042	20295	20598	16516	21464	21897	15578	20745	20328	19614	23100	15345	13253	15331	18977	15260	14579	16286
MALATE_152.05617_1.623	1994	1795	2262	9480	13390	26751	12937	6555	20465	109824	18092	12174	23940	19606	15769	11146	4040	11502	35120	5783	13756	10621	23856	4918
Unknown_332.21854_2.86	409	602	553	3505	215134	67307	9727	47058	1227	9565	2781	2205	4220	1489	5722	29549	2138	5909	10222	1337	1613	1694	12127	2644
Unknown_246.07611_4.251	21365	13756	36774	20791	13396	22496	18636	9352	20265	23161	21241	9340	26978	12176	10192	23185	15046	18068	29258	37591	16414	46687	35752	44709
Unknown_269.1377_3.443	19236	17067	15709	21815	14409	12733	16861	19364	18244	22253	21832	23719	19803	22428	23353	21279	26608	30798	29727	32774	26571	33665	24041	28523
Unknown_154.05939_0.647	18036	12067	13141	10445	12780	45451	18632	15687	19106	63084	16259	7926	40068	26619	20290	28846	5972	8116	12876	7639	5124	19149	21303	8342
Unknown_285.12314_1.499	1857	2173	913	14498	18512	36189	19970	14715	16226	57624	12281	8395	32236	23376	15180	26229	7577	7417	18194	13121	6384	18692	18422	9866
Unknown_271.0658_1.655	3684	2835	5931	2280	87926	57134	1605	11764	1944	16886	1625	5442	922	1390	5157	62248	3746	6311	1376	1731	1200	1568	3772	1944
Unknown_595.28973_5.944	2314	1821	4144	1676	1621	1454	1379	2095	1410	1024	44321	1341	2415	913	1305	1053	15097	1635	1873	2437	2248	1291	1188	1310
Unknown_326.80399_0.569	12028	12860	12768	20353	20414	22000	20164	20012	17685	20191	21529	19402	21464	20443	19727	20596	22138	13442	13531	14137	12555	14297	13847	16154
Unknown_638.62524_0.575	10515	13526	12054	20872	19876	20218	21810	20694	18554	18808	23668	22544	24543	20780	19431	20465	23297	13712	14634	15367	15299	15920	15050	16995
Unknown_538.70227_0.583	10851	12582	11367	22426	20017	19604	20893	20942	19524	17081	23165	24028	18147	22913	22284	21041	23717	15281	14172	15668	16796	15315	16346	16718
Unknown_201.11108_3.176	72878	19892	22587	27000	14024	20861	20594	16777	22327	42615	17159	22305	22751	18386	15811	26702	22303	30085	30519	25794	19851	33196	32358	29305
Unknown_287.20975_2.705	10139	4506	14163	19561	33709	38657	25619	21226	35397	38348	19241	2650	47501	19544	7387	17463	3743	9926	19557	12111	5252	17130	31544	5379
Unknown_457.16138_4.102	191422	35117	37229	26065	14615	12347	23900	23122	25874	10479	22037	26847	18339	27196	27014	20167	27658	33095	28999	33057	32224	30055	29256	31433
Unknown_696.59863_0.577	11648	14127	11368	19390	17114	18288	19994	20330	17331	17974	20945	21033	20176	18948	18343	19199	22448	12652	12865	14262	14573	15405	12844	15624
Unknown_169.98347_0.589	24991	16242	28755	21453	32580	46647	27763	19053	25424	49909	19448	4394	36732	22067	14087	17194	7488	8290	13422	6060	2937	9440	16688	4833
Unknown_390.8161_0.566	8813	11037	10681	21924	20734	21251	17650	18064	16245	25603	16206	18464	25177	20690	18291	21120	22820	11837	14027	14087	10381	15882	14033	16780
Unknown_283.22263_0.576	7167	9359	7846	21569	20853	20186	21656	21515	20413	19374	21768	20781	19056	22468	21435	20940	20690	13398	13305	14881	15710	14852	14702	16203
Unknown_318.81995_0.585	12183	13194	13542	21370	20104	20245	21332	22686	19113	20944	22350	21471	19040	22880	21820	19794	22777	14435	14302	14536	15949	14537	15044	15610
Unknown_695.13318_1.128	199	110	307	125283	141485	4504	68782	65044	82	44	48007	0	96454	8695	25	43763	2531	116	20	4603	11	62	8445	2270
Unknown_980.34088_0.564	22252	26455	22864	22154	19953	20317	19387	25091	17417	12169	22083	23514	19576	23780	26330	22316	23193	17688	15259	16839	21546	17063	15246	18026
Unknown_185.0296_0.728	25919	21300	30278	29739	17342	7029	23672	19772	20468	17950	25072	19856	28865	18996	22698	22750	19375	14601	7776	10006	11700	13758	15811	8071
Unknown_742.73615_0.613	8459	11619	7462	17918	17562	12685	20372	25433	17085	6758	21310	31810	18545	23177	23667	23253	28275	23053	19036	24402	25525	18695	19288	23990
Unknown_471.05603_0.647	192	53	193	14065	16585	39731	12831	12630	31105	47938	16585	5526	27734	14899	10685	29613	5263	11905	25315	22066	3957	11591	12475	5650
Unknown_579.16827_2.359	70	88	44	82151	8567	14598	22183	2275	2244	1064	43362	7763	81410	22213	3239	48952	6784	3327	12800	78	985	35	3282	11259
Unknown_539.20367_6.605	78	266	260	476	520	361	507	368	194	333	18112	405	1882	1776	2220	111	14477	245	2660	4728	9790	171	429	587
w/o MS2:GUANINE_152.05647_1.191	20788	2486	3061	26828	45342	43175	25149	26725	11515	19022	25043	1076	40189	16437	3712	20388	4666	8331	9702	11146	4515	6019	18062	5539
Unknown_458.85904_0.487	18447	22416	18205	18715	19449	16589	21116	19592	20986	18210	22793	24133	20345	20188	19844	21036	22503	16845	14189	15312	19801	15327	15425	15434
Unknown_412.73761_0.572	15187	15938	16501	20703	21838	21154	21751	20936	19879	18289	22852	19298	21798	21384	19809	19892	20628	12980	12553	13177	14805	13311	13757	13671
Unknown_654.61639_0.584	10792	13866	12455	20873	18488	19381	21834	21386	16543	16668	22262	22238	22004	21346	19293	21711	1705	12736	13681	14761	13720	15029	13751	15657
Unknown_710.53082_0.571	15262	19701	17871	21727	19549	18636	20787	23489	14512	14486	22131	22216	20288	20344	21698	17629	22400	14455	12822	15880	16884	16138	14015	17609
Unknown_119.03324_1.347	347	119	82038	5786	10003	61107	21664	10019	43701	62357	15215	7655	14561	15313	11145	12177	4480	11739	20054	12697	4574	18334	20042	2269
Unknown_753.73383_0.494	3086	3582	2619	21694	18753	19343	21759	20864	22006	20324	21776	21551	23551	19822	17169	19921	24645	12975	14323	15971	12645	17144	16237	16136
Unknown_196.96107_0.622	27226	32505	27758	17809	16552	16962	16831	20595	14369	18673	23423	21829	19282	17862	17139	20828	18523	13475	11158	13259	13521	12162	12177	12602
Unknown_584.65741_0.571	8321	12741	11221	21064	18689	19240	21101	19529	17214	19607	21936	20735	22417	20964	17459	19702	22987	12286	13101	14664	12558	13731	14008	16953
Unknown_262.17542_2.557	5896	1756	6967	20895	39482	46479	24565	22809	36606	30823	19971	2575	43364	11129	4204	19971	2964	7728	12436	15635	5182	14398	33836	4781
Unknown_127.04972_1.937	1914	520	2227	13624	8475	29978	13842	7335	10390	26661	20402	8983	26754	19594	13395	19497	12621	12262	25949	26759	10351	32803	13413	30915
Unknown_388.30695_5.982	4463	3219	3851	26725	44884	22510	20175	14676	13459	26507	10427	6520	9917	10711	11108	4375	17587	19511	100687	33599	14188	19307	20471	20417
Unknown_426.98254_1.058	5761	6601	6856	16089	23879	24890	14082	19311	27428	23758	19384	10622	14845	13321	14510	15491	14538	15345	20428	17796	8906	9598	23666	14860
Unknown_738.52594_0.57	16812	20564	18283	20076	18322	12894	19927	22455	17252	11931	20906	23960	18474	22303	22076	20394	23608	14183	12310	15324	17905	15586	14682	17112
Unknown_402.75806_0.577	12158	14594	13453	19467	19607	19047	20920	23287	18898	16519	22253	21164	19860	21266	21178	20493	23438	13436	13489	14547	15804	14465	13748	15695
Unknown_474.68964_0.572	16483	17355	19041	20183	19364	22132	22563	21879	19116	17786	23057	20466	21320	21397	20840	20371	18909	13037	12260	12796	14670	13965	13712	14164
Unknown_134.11697_0.76	9613	22235	10402	24275	18804	45948	13213	12321	8036	18270	20299	14357	9279	9675	22861	16343	30480	13755	28217	23767	11323	12973	12459	24406
Unknown_560.94873_3.006	29	14	45	1315	173690	114716	7728	48138	727	5628	1419	1223	3284	296	5563	31404	552	7382	6157	67	516	35	14005	412
Unknown_742.52911_0.565	12963	15440	14548	21906	18923	19527	22221	20033	18448	19803	21583	17658	22137	19225	18532	20964	23421	13748	13850	14215	14365	15748	14365	16552
Unknown_277.16269_3.193	6388	4614	8528	19950	29725	31560	29165	19053	30835	32154	26459	2559	39907	19899	6653	15047	4451	13513	30248	14185	5411	51080	34014	5867
Unknown_277.15848_1.437	196	154	673	745	12391	25195	9695	7025	3020	1342	3600	2919	4608	1365	7106	30343	1182	6240	2896	247	188	771	14220	693
Unknown_85.02748_1.085	25350	7256	11724	26571	25386	13522	22543	12573	16941	20366	25667	3620	40794	13243	9512	15625	6801	11339	18405	10272	6293	13936	16707	5406
Unknown_520.76337_0.595	11751	14051	11941	21574	18253	18033	25911	24778	21553	16020	21753	25686	19676	21444	21040	21277	24344	14903	17855	26873	17931	17618	14728	18403
Unknown_318.77722_0.572	15556	17882	16811	19216	17998	18708	19690	22148	18320	16292	19563	21378	20839	21219	22332	19401	23252	13767	12715	13319	15870	13271	12340	15784
Unknown_928.65198_0.493	5365	7209	5861	18535	17714	17263	19949	18686	20406	17910	19813	19738	17723	19432	17702	17584	21768	14179	12672	15266	13694	14520	15242	15837
Unknown_129.10255_0.799	39399	26764	70317	18380	18011	31437	23708	11443	23001	48611	24705	9996	28946	13551	11558	21556	11088	17091	27031	10499	5349	17725	14339	10400
Unknown_507.27808_6.742	1780	16225	23214	2036	2569	2589	4700	666	1245	2138	38850	3367	10221	2193	4842	1285	11614	2216	8802	8767	3756	2737	2364	5234
Unknown_366.84891_0.493	19889	17730	17131	17441	20505	19454	19821	18624	19981	17857	22684	20020	18424	20343	18348	20344	17975	14342	13486	13133	15548	14945	15469	13605
Unknown_398.83929_0.622	5953	9355	8334	19247	16933	16720	20044	19900	18595	9776	20495	21873	20632	19924	19724	20224	22243	17583	16746	16632	17644	17346	16456	17016
Unknown_346.03979_0.726	2882	1065	2766	21870	40553	39633	21786	17050	26914	24126	22060	2633	41531	24513	4020	26771	3939	8135	20879	6643	3851	12776	22453	5712
Unknown_814.50598_0.573	10908	12968	11121	20463	18021	18017	17946	18816	15848	16294	22217	20884	19897	18460	18910	19397	22678	12371	12626	13380	12926	14485	13690	16434
Unknown_181.03654_1.53	19013	657	30040	26021	9028	981	35905	20009	28891	27325	33153	12494	45634	16954	20927	17155	15054	22665	9604	10025	7945	21299	18154	5988
Unknown_136.62172_1.349	335	271	451	3469	7415	61582	19358	8934	46977	65244	13194	6087	12250	15188	10473	8764	3382	9909	21044	12599	3465	18581	20482	1682
Unknown_560.78162_0.605	7236	10020	8103	17623	16353	11955	19343	21768	16213	8592	18577	16950	14520	19359	22524	20922	28164	21731	16275	20655	23174	20165	16729	22097
Unknown_102.05545_1.983	10679	202	6231	30203	29075	24032	33664	13626	29867	34455	26415	7023	36723	8872	9372	23417	13764	11893	8426	10955	5603	14222	18177	7221
Unknown_750.56653_0.578	11214	13107	11641	12978	12648	16259	16558	20210	13867	13614	19191	20303	19382	19494	19552	12820	20225	12386	12106	13531	13400	11441	13132	15685
Unknown_766.48651_0.571	19202	23561	22621	17918	18604	18835	17767	22052	16411	11493	21703	21846	17711	23685	21609	19719	20762	14206	13162	13937	19144	14113	14904	11841
Unknown_604.74719_0.499	18993	20947	20034	17481	22927	18919	23208	21585	22703	18017	19935	20042	19161	20323	20440	20983	17831	14904	12073	13793	16665	12641	14236	13238
Unknown_277.08148_2.877	10839	20090	9206	50447	13456	6695	35949	11189	2213	5688	42708	6841	4962	4024	10569	23409	25029	11873	24551	25792	4937	9998	15136	44648
Unknown_579.16589_2.398	243	149	158	82321	28963	14598	22472	2398	2100	663	15295	7484	8205	2637	3089	44473	6576	4252	12420	59	437	14	3282	10057
Unknown_223.02118_1.235	79901	11781	45571	16356	13133	17100	19110	9432	2004	21228	2011	11971	20034	16223	19654	17661	17002	19453	17913	8830	7886	16133	21433	16580
Unknown_343.23795_1.534	8498	4069	11513	16797	27677	41963	21283	21767	32177	25858	22411	3122	42469	14065	8634	19279	3781	9598	11775	13362	7511	11917	24830	4512
Unknown_202.14362_1.979	610	3205	648	3470	1912	2893	3095	2629	2680	925	8506	4063	2552	9192	3999	1198	6585	9342	46901	63454	36862	95570	6451	59081
Unknown_580.67078_0.572	10540	12268	11681	20747	19222	18867	20111	20171	17045	19016	21204	20437	21924	19864	18592	20009	21969	12777	13287	13981	13295	14728	13581	16202
Unknown_652.56915_0.568	16577	18302	18567	21177	19840	17211	17987	24383	18837	14956	21906	21732	22017	22111	22306	22177	21154	14152	14026	15799	16899	15383	13108	15045
Unknown_736.48798_0.599	14306	19023	17334	50	18868	15417	21237	21615	18734	12370	40	19576	15576	29	22746	18799	19444	14060	12836	13699	17842	14459	63	15765
Unknown_233.09071_1.597	1403	1140	937	1461	3493	47879	23076	460	1202	37733	28857	664	26633	9436	1544	2873	10986	947	1099	584	434	987	1354	11813
Unknown_710.07684_2.718	6	7	16	4876	54483	27376	23622	11033	54968	124592	10114	12	73366	4288	772	14887	41	1285	6079	596	40	2556	7142	77
Unknown_754.54382_0.574	11353	14517	12728	18815	15861	17388	20048	20063	16173	16878	20063	21742	18925	20913	19310	17631	22497	13464	13462	13252	14321	13993	12995	15547
Unknown_360.88498_0.49	5707	5992	6444	19284	21247	22601	20511	17572	21513	24028	21269	16786	24133	16499	15404	20784	19336	11918	13466	12981	10739	14398	14496	12296
Unknown_424.78363_0.586	9499	11862	10323	20925	18419	17568	19890	21018	18334	16322	20349	22067	19911	20615	19275	19626	22304	13821	13031	14151	14980	15565	14894	16130
Unknown_503.04608_1.299	82	80	49	18682	33808	27940	20817	23390	18084	11250	15745	272	18416	17931	2908	1925	559	7295	20397	2078	411	1993	23997	2226
Unknown_338.18317_1.199	101	72	30	1451	110757	173334	5700	13692	902	16219	1136	1104	2465	274	1687	11973	508	1564	2511	75	188	101	3101	951
Unknown_322.06888_0.671	595	209	1639	38290	27481	42282	52703	41316	43307	5096	36515	3140	29901	22028	13268	6568	6533	10238	14798	7762	18910	7771	21760	3199
Unknown_601.24249_5.281	284	474	278	1736	4707	2556	184216	29578	12353	928	45663	3355	8941	5364	7583	1650	3095	65433	12122	4216	7971	2536	33727	3242
Unknown_481.17853_5.898	815	2219	102	31489	18875	27163	31687	18210	14375	79	18808	10035	7175	11763	14943	20495	16430	32453	26533	30808	4496	27259	54758	36064
Unknown_496.73947_0.589	11915	13148	10804	20982	20087	18152	20965	21717	19156	17192	22181	22592	20036	20715	20042	20770	22779	13175	14336	14574	15836	13934	14813	15283
Unknown_231.17142_2.449	2211	2641	1692	5406	172587	144576	6742	12662	1789	9572	2759	1888	5457	1849	2162	6453	1967	1680	6713	3728	1251	4332	2788	3849
Unknown_278.08133_0.619	10860	6684	46550	25072	29721	18554	28549	29908	25729	11154	25639	3615	29563	26828	12938	13202	7619	11129	13966	6607	7331	8069	15175	3020
Unknown_698.58173_0.571	9836	13704	10415	18006	18053	18178	19321	18422	15922	16519	19336	19582	19917	17408	17595	19183	21242	12520	12823	12528	10726	14430	11711	14172
Unknown_602.57611_0.573	20454	10640	19971	18254	17298	15327	19698	21364	18308	10941	20156	21675	14999	20411	23093	19298	20979	13764	12232	13691	18913	13162	13749	14347
Unknown_300.97406_0.664	2297	2116	6063	2121	3027	6999	2392	1780	2363	9642	8179	7831	9145	4376	2209	2344	10505	3840	22770	11649	607	4422	14500	9789
Unknown_764.47888_0.57	20480	23196	20589	21065	21316	17006	18932	22649	20272	12065	21932	21083	19413	22018	21699	21522	21546	16166	12591	14379	16895	14397	14094	16573
Unknown_592.6134_0.571	16298	17693	18193	18973	19705	19142	20775	22456	17235	15169	22508	19809	18534	20497	20597	20475	20531	13533	13241	13077	14343	13416	13374	13722
Unknown_541.27802_3.378	959	1745	602	1937	195735	42496	11082	36473	602	4615	2452	2727	4292	868	6283	43862	1692	6834	12549	960	1752	1013	12506	1980
Unknown_267.05591_1.48	196	146	117	15065	12640	16518	16388	13800	22554	20418	15618	16561	23001	17345	13384	19832	12007	10377	26396	15995	18496	18253	16173	16499
Unknown_682.57874_0.568	11250	15996	12974	22736	21491	21407	20781	21225	19573	18827	25649	18924	22022	19725	19765	22705	23817	14603	15472	15652	13038	14883	14610	18452
Unknown_919.23395_1.48	48	46	57	37126	60332	57315	35254	25749	56774	30000	25160	1308	43647	12284	4771	23431	6571	11176	15296	12574	3039	14376	19235	3867
Unknown_468.19348_6.048	5460	42099	3662	35905	17721	23234	27499	20439	10964	13949	17398	12027	8731	13403	17060	29177	19301	28249	22493	29216	5479	23268	49546	39817
Unknown_188.12956_1.458	323	1121	772	3696	1935	4192	4652	2606	3191	869	8921	4405	3522	11382	4786	1740	6933	9383	41751	48499	30867	78659	8134	68374
Unknown_347.12256_2.957	7108	13546	11184	8963	50222	140773	6543	19874	5848	22654	4136	8522	6607	1978	6501	46130	4699	10444	6639	4322	2253	2980	11576	7142
Unknown_626.57355_0.567	19171	18337	20525	17310	19051	15975	18741	19563	17280	12842	18810	17982	16988	18214	20325	18774	18641	12685	11066	12247	15409	11517	12235	13785
XANTHOSINE_285.08463_1.743	5347	10119	5664	7785	7843	87628	11454	7699	25012	113182	10273	7854	21822	8020	8729	18966	1304	8322	2323	877	2432	7428	7994	917
Unknown_212.08958_4.012	7658	299	4844	14264	11002	21534	14511	8777	15271	18570	17307	9312	15692	9552	7553	14384	12476	14728	38899	49319	20520	43977	28584	37016
Unknown_260.86456_0.584	10849	12093	10923	20293	20676	20064	21918	20288	18967	17313	19429	21029	18789	21702	21180	19002	21110	14561	13156	12222	15717	13753	14949	15498
Unknown_226.08397_1.172	3741	4989	4040	9717	10853	25294	9523	8889	9982	17042	20351	8616	19812	22855	30404	7718	8095	18641	35984	9468	8992	20023	30515	15570
Unknown_756.53046_0.57	11950	14483	13971	18597	18310	18871	19686	19070	15544	17707	20956	19910	20273	19249	19158	19366	21344	13132	14638	12745	13177	14873	14126	14945
Unknown_532.64484_0.571	17011	18283	18506	19226	20614	20553	20776	20031	18084	18101	20977	17675	20372	20002	20114	20127	19644	12916	12345	12169	14309	12627	13310	14010
Unknown_144.07983_2.37	27072	4216	20375	15609	20878	24899	19493	12445	23095	65909	27434	8481	38869	15615	10170	21838	11520	15421	13854	10461	4340	16535	15626	12675
Unknown_797.69727_0.494	6552	7116	6182	18833	18721	16622	18576	18570	18732	16700	17895	19962	17829	18024	17286	17236	21083	13789	12917	14870	13993	15153	14357	14974
Unknown_173.98251_1.059	6808	7170	6112	10641	21291	27164	14110	19008	25453	31432	10352	7977	10942	18403	12269	17060	12548	12617	16049	15099	7157	20324	12780	10623
Unknown_700.57196_0.569	10058	12437	11124	18646	16510	17869	18146	17101	16142	16133	20711	18495	18643	16217	16735	16721	20279	11900	12906	13509	10312	14533	12061	14620
Unknown_712.1214_1.175	107	51	106	17315	19803	59685	16404	36068	6113	7583	16212	101	70600	30221	4	47278	1023	4089	3813	4378	109	6849	43974	3739
Unknown_644.58118_0.566	14705	15184	16899	21718	18643	20308	23399	21815	19667	16371	23247	18750	18531	19399	19474	24050	23590	15151	14012	16141	16261	16001	13033	14575
Unknown_564.28027_3.883	1135	4182	215	3049	135213	13430	14565	73120	416	1051	4026	4494	7745	830	12102	69323	2514	15012	11176	146	1473	61	26691	1384
Unknown_146.0437_1.39	7963	640	447	23529	19174	23412	30297	10827	22519	33221	19061	7133	28633	12355	7522	26198	9633	11185	17649	11986	6296	19702	17766	13942
Unknown_316.16904_1.634	8287	2146	9068	7157	22951	209155	5382	9063	4312	12300	5924	2355	8510	8464	5214	6937	7186	7085	7158	5434	4244	7913	8700	5646
Unknown_722.49969_0.574	20829	11439	23219	19328	19457	17368	20478	23927	18884	13380	20374	18412	17052	24437	23435	18581	22488	13240	11873	14688	19508	11823	14063	17258
Unknown_369.12769_2.782	4288	8686	202	22849	17757	37511	34230	8560	25846	47768	21328	5054	22910	5977	4851	17657	10486	9051	10476	15465	4184	21727	17432	13615
Unknown_87.04499_1.412	1258	926	1414	10468	7701	10245	6977	8321	9071	8766	6981	10320	6867	19981	11014	5022	6268	17944	40250	31399	19100	45316	17004	37455
Unknown_768.50745_0.58	14403	18590	15774	16865	15698	14766	17420	19893	14745	11594	17914	19459	16498	18577	18583	18931	17940	12323	11465	13666	16075	13582	12554	14225
Unknown_758.52386_0.57	10708	15205	15391	19416	16452	18635	18783	18682	15666	15517	22610	20013	21724	18868	17685	19570	20875	13095	13413	12664	13965	13704	12794	15917
Unknown_718.53363_0.571	12687	15553	13904	15909	14658	15814	16683	17675	15531	11829	17970	18583	18128	17315	16888	17249	18452	11028	11924	13354	12936	12202	12392	15339
Unknown_693.14581_2.014	27	61	45	29133	27895	18152	26271	24485	32988	13479	16943	3532	18350	12746	5944	17726	7731	10071	18572	17170	5019	19709	18401	9072
Unknown_680.55536_0.566	13566	16686	14597	15984	16834	16663	17524	19961	15927	12415	18977	18423	17187	18869	18327	20079	20380	14337	12659	13190	13887	12240	13240	14708
Unknown_231.01607_0.649	17589	24116	15206	20878	28166	7878	17140	10894	29986	7135	18789	4734	20015	6933	4618	7154	9746	2714	7101	8365	4623	6627	7929	1820
w/o MS2:CITRULLINE_176.10306_0.593	6597	3330	11243	18821	18197	25552	16956	10026	26539	44609	18188	3696	23995	6229	5039	35790	8825	6316	5948	6356	2537	10378	11033	7204
Unknown_110.03364_1.504	39353	233	341	3752	7710	54351	12795	10947	30434	63570	8636	10631	17225	14355	8074	21473	2341	10373	8985	5485	2334	13698	10643	2253
Unknown_524.70264_0.569	7381	8706	8861	18358	16569	18985	19328	16775	15996	18465	19567	17144	19329	17691	15353	17722	20144	9685	11014	11159	9262	12649	12256	13683
Unknown_744.08014_1.15	174	101	66	10756	49383	15460	30875	43096	17852	1018	10523	3761	29501	35883	9067	7566	4371	8972	11102	13834	4201	10392	27793	3906
Unknown_996.70184_2.552	4	1	5	8979	34253	44317	22716	12424	52888	30903	17613	1918	65894	11556	5867	19504	1431	9799	20018	6656	3278	14154	27341	664
Unknown_559.14685_1.627	194	59	93	5678	6873	9436	21666	11568	28480	12668	16136	24418	8319	21406	16435	6174	23704	16128	23602	7906	28000	14315	17318	14810
Unknown_791.66986_3.832	36	12	18	2221	142630	56804	11498	57263	663	13515	1841	2798	4133	468	9652	22160	1388	14933	12737	187	1993	27	27853	925
Unknown_622.62433_0.568	11615	12892	12074	18293	16738	17192	15324	18305	13759	13466	17574	18333	18620	17429	16674	17889	20166	11301	11549	12356	11903	13314	11560	14194
Unknown_704.53693_0.568	16958	19976	18501	15644	18356	19060	20291	22016	18042	13910	19746	18820	18553	20172	20183	20691	20204	13290	12378	12680	15014	13528	13351	14854
Unknown_685.21216_2.635	257	300	113	59690	37925	43377	18025	6150	4045	2605	31682	6656	53994	16266	4312	33962	6381	3659	14847	165	3257	54	9685	12477
Unknown_155.11801_1.746	13944	5852	18285	17450	29346	38693	22521	20619	27857	30845	16507	4394	34984	16472	6886	17537	6014	12111	17110	10356	5419	12104	20869	5559
Unknown_586.63544_0.573	11687	12071	13221	17688	13620	15128	16562	18207	16693	13337	19094	18534	20320	20752	18342	19830	20962	12469	11429	13698	14612	14987	12822	15517
Unknown_468.31485_6.401	2175	1702	1002	20305	22612	31219	17640	14468	11371	82714	12772	13074	25990	7648	8251	26224	20102	13707	12774	4812	6844	7864	12095	13665
Unknown_300.98984_0.616	6613	4342	7471	16414	25126	14125	17103	13396	15708	16274	7860	8437	16459	7144	20056	22371	13891	8189	25031	10978	5444	12113	12075	10341
Unknown_564.61566_3.884	3	4	16	2605	144412	13278	14695	77296	217	671	3348	4250	6544	535	11551	69843	2018	15063	10344	22	1392	5	26999	1051
Unknown_181.01314_0.652	4378	15473	14803	20222	73137	13172	20382	12928	45794	56972	6630	19183	17589	32135	15984	22956	35208	11433	53309	9882	13103	11045	12461	24784
Unknown_330.18378_2.107	153	2008	7417	6431	23606	222883	4704	8839	3605	12211	5296	2317	8256	7063	3644	6775	6757	6116	6207	4664	3957	8347	7757	5603
Unknown_752.56366_0.576	13327	15485	10969	21824	19967	17072	20683	19928	17897	17684	24253	16352	17078	21908	20953	17966	26111	14047	14083	16028	14880	15575	14927	16487
Unknown_221.09277_1.937	7275	2486	4975	10927	18722	161176	8875	7561	8480	42568	13923	8088	21181	8354	4870	22091	6040	6966	4917	3593	3624	3894	9923	6409
Unknown_436.13788_2.104	51	115	185	13597	11045	1615	7026	18936	6254	14498	3254	4094	22182	10416	100	18506	128	8224	8666	158	1078	78	22685	4600
Unknown_345.15228_3.338	647	618	330	1064	3733	19284	102561	12210	11931	15578	44615	871	31956	4356	3411	22395	445	59254	6626	1937	3128	812	13700	957
Unknown_578.72406_0.6	10447	12186	11301	18355	17846	16458	18525	22656	15984	15366	21093	22800	20884	18810	18743	18759	23395	14624	14115	14536	15216	15268	13715	17185
Unknown_630.06012_0.637	230	91	252	22393	31716	30592	21534	18490	30168	12953	19456	2410	25447	13004	3527	19031	3926	5393	12371	6840	3756	12036	19301	2979
Unknown_654.58246_0.567	11297	13244	14109	18216	16392	17165	19353	18014	16576	14024	18917	19846	19867	19693	16277	18990	19139	12253	10629	12617	12008	13610	13206	13532
Unknown_448.75742_0.568	7792	9863	8138	19193	17078	19476	19052	16553	16078	20653	21028	17257	21045	16347	15140	18673	20654	10941	11469	11189	9931	13591	11885	14598
Unknown_818.47919_0.567	11933	13569	12776	19547	18006	18868	19903	19180	16139	19240	20641	18827	21144	19658	18288	19224	21636	11993	13879	14449	12195	15255	13183	15801
Unknown_346.996_1.125	76	75	203	41292	54823	11894	36558	29720	1583	495	30096	47	47091	10821	135	22994	4579	1133	435	6461	134	1062	9527	3449
Unknown_426.32123_6.05	7888	5504	10142	3295	5867	189073	9158	4568	8366	43243	5203	415	1652	2480	569	3393	1902	4701	5430	728	3801	2514	17875	3981
Unknown_840.7171_0.494	3601	4145	3999	17469	15836	17054	17902	16398	18054	17859	18113	18060	20805	15166	14257	16329	20423	10922	12504	13302	10576	14726	13305	13617
Unknown_466.745_0.57	6283	8350	8126	19550	18467	19830	18872	16281	15861	21442	20064	17210	21488	16417	15037	17979	21173	10335	11215	11645	9395	13543	12430	12716
Unknown_233.98126_0.874	1680	2046	16421	8173	17424	22928	4870	13804	4715	12177	9388	5796	23270	6329	14160	9128	6186	6771	5634	3576	7640	7044	4677	3219
Unknown_608.61682_0.574	14409	15292	15585	16038	15413	14163	17338	18700	16248	13795	21320	19926	18588	19718	20028	17770	21234	11339	12496	8955	14942	12213	13036	13578
Unknown_436.14114_2.149	196	381	177	36869	25360	7193	23657	18885	6287	15110	29510	4079	56095	10322	1928	18592	11112	8224	8616	274	1027	74	22685	4604
Unknown_714.35681_3.746	125	150	4	4380	121434	83108	7715	34263	1483	10455	2765	3170	4912	605	6666	79595	1398	10288	7723	20	1081	15	18285	1176
Unknown_570.34021_4.41	33553	121042	509	21145	14683	20163	16406	12086	5522	84176	16685	14724	26045	6672	3107	53629	10774	10113	9637	781	965	390	19134	7395
Unknown_217.11607_0.78	1325	1571	1473	9765	17786	8266	9670	4060	7716	6757	14362	6364	10640	13579	5887	6981	8515	10649	38724	24763	10036	49933	10868	40400
Unknown_281.02701_2.973	29118	6341	31474	17484	9702	2436	19195	7910	5802	11715	14978	12128	14165	8045	20874	8009	16042	12662	52877	5362	5997	21333	27289	36172
Unknown_432.74567_0.58	11760	12032	11300	15969	15887	16107	15714	17772	16635	13833	19063	18664	17435	18354	18530	17069	20377	10542	11391	11767	13550	10933	11285	12544
Unknown_782.50592_0.572	14601	16000	15244	16232	15090	13944	16113	17912	14559	12790	19278	18714	16447	18067	18393	16517	20147	11556	12057	13532	13550	13180	11740	13986
Unknown_160.06071_1.496	823	582	1356	30979	44188	34041	25678	17075	36033	26452	20792	3021	31494	9773	5824	15864	4498	5418	9851	8362	4347	9435	17096	3622
Unknown_360.7886_0.573	9468	9556	9715	18378	16628	15597	17595	17161	16116	15133	18323	17263	16714	17313	17383	17031	18383	11991	10986	11779	12345	12478	12835	13044
Unknown_191.01865_1.262	116	15203	23359	20229	7178	562	26027	18041	22286	21635	27370	12320	36198	15542	18634	18557	14005	21257	11040	11139	8485	23134	16721	6520
Unknown_277.10428_0.815	911	310	676	994	685	144541	1237	4855	2533	161066	768	515	1390	19171	6959	4606	435	608	989	184	424	547	989	182
Unknown_198.07445_3.169	6439	1616	5391	14040	14122	19583	17825	8548	17143	23255	18294	8197	17621	9662	6732	14016	13118	12725	32365	44609	16329	41385	26422	39584
Unknown_190.07202_1.609	28634	97	25097	33547	21148	23867	33678	15439	40084	48355	18766	7611	19500	6981	8657	16223	14361	7281	7920	5953	1811	10378	8082	7651
Unknown_190.1433_1.765	858	1736	1960	21257	25854	24086	4542	5947	6403	8903	6603	31917	6301	23660	29178	2001	20055	6657	35792	5780	45617	7986	11515	39357
Unknown_556.83185_0.62	15326	24355	15824	19112	14303	14577	16425	18246	16767	11736	20578	24049	17175	19293	16603	17629	21650	15945	11809	15081	16676	12714	12596	14115
Unknown_747.6283_3.622	24	15	17	8072	181415	15978	12424	24943	664	1075	3849	5034	4279	402	5235	89614	3547	4998	9229	35	1134	14	8497	3544
Unknown_702.75348_3.311	7	3	27	2623	110961	102454	5035	28026	1394	12805	1813	2314	4405	334	5572	76319	958	8977	6960	16	516	9	11000	819
Unknown_436.73425_0.581	12203	13338	12617	18117	18465	18154	18872	19307	17838	15520	19920	19241	17283	20623	19406	17906	20415	12025	12200	12322	14727	12428	12276	13715
Unknown_232.15527_2.13	98452	58111	101613	12105	12820	49474	12043	8496	19836	78496	15750	3735	33173	22360	9309	18840	7431	8429	9310	5453	2949	15398	19981	7461
Unknown_159.07764_1.811	37839	3980	63727	12856	10372	16601	22097	8272	16966	22641	14737	6706	13630	15461	14047	14011	8178	14064	28631	10846	5376	17349	16977	16621
Unknown_712.53723_0.569	12672	15087	13470	20048	17568	13441	19875	20053	15640	15378	21510	21789	18606	15691	16136	17814	20103	13538	12927	14603	13779	14154	14117	15929
Unknown_201.15933_2.1	279	91	142	1490	942	138	455	916	436	459	1372	1018	810	1107	1164	335	10323	467	90249	22889	1095	174442	644	4564
Unknown_714.15686_3.747	46	33	21	3834	119126	81639	7112	34823	1492	9309	2095	2835	4249	492	6321	76278	1234	9565	7090	40	888	33	18000	961
Unknown_201.03853_0.83	512	2016	814	40466	64597	39427	43539	36038	22347	54782	37261	10850	66738	23813	14949	24529	13764	18618	12256	5030	4785	8606	37753	14979
N,N-DIMETHYLARGININE_203.14919_0.708	40639	33581	55023	14522	15922	44179	13824	12878	15990	40158	17531	9818	23412	12765	14655	21001	10359	11769	18362	9088	4335	11782	11557	9999
Unknown_702.55139_3.311	23	27	18	2586	109172	101602	5130	27495	1370	12419	1775	2395	4493	318	5576	76626	1001	9312	6695	19	363	27	11774	375
Unknown_473.14865_6.048	3598	26555	2986	27803	12927	19011	22415	17419	9901	8004	14237	9220	7807	11136	15075	25862	18834	29623	26540	30311	5664	25292	52604	42960
Unknown_660.56396_0.583	15099	17138	16667	16571	15557	14786	17632	19688	14091	10582	18087	18432	14955	18194	18584	17327	18116	12599	10306	13365	15505	12705	12464	13605
Unknown_342.84543_0.646	573	1334	1086	11232	5339	6572	6678	7651	5944	5345	14276	36479	12322	7767	29406	25992	47316	27395	7555	35754	35359	9443	7017	10079
Unknown_364.82925_0.499	31294	31164	32828	14560	20107	15287	17325	19033	18470	14281	16567	17712	16422	17709	16769	17942	13313	13593	12055	11841	16048	11569	13432	11741
Unknown_173.09177_1.24	10431	11821	9772	19806	18026	19991	22907	18854	17683	24174	19785	17836	19688	17734	10925	17523	19816	18098	14891	17061	15545	19507	16311	20076
Unknown_580.71332_0.597	9411	12551	10051	15586	15495	14110	19304	21595	15609	12897	18531	21047	17137	18800	18284	16132	19653	14523	13545	12172	13999	14267	12863	14840
Unknown_347.12531_3.257	1697	2887	3289	3941	42041	194680	2609	10619	3130	14319	1627	2815	2084	1052	3095	27500	2133	5437	3586	2599	849	2082	4979	3201
Unknown_278.88181_0.618	7715	8808	6255	14982	14367	12626	17813	17852	16046	16077	18182	18797	17708	18272	18304	17254	20187	14602	11801	14845	14689	14485	15036	14148
Unknown_982.66315_0.494	2892	3240	2955	18505	16337	14758	18111	18332	18099	17206	18213	19024	21898	16370	14912	15832	21821	11445	12434	14381	11649	15526	13879	14885
Unknown_213.0473_1.212	9462	527	1807	17259	16199	26875	22437	11832	22336	23227	19247	9140	21294	10156	9125	28755	12557	11234	11415	16344	7262	17379	15961	13007
Unknown_80.94839_0.679	883	1427	993	2430	3233	5257	12889	12527	12244	6307	12540	21958	7831	9839	12690	5043	4474	11646	12530	15923	19022	10862	7415	19145
Unknown_601.27338_5.285	782	1616	970	8045	8356	7416	98348	25404	13064	2378	31657	10618	11607	11334	14645	7535	9829	47779	18515	14842	16124	13123	23382	11963
Unknown_637.1214_1.192	134	131	158	50736	70333	34303	35231	17836	23521	17017	31195	209	38943	15113	146	6875	3360	3202	2525	3240	78	3171	14915	1815
Unknown_182.05583_0.781	31395	20128	62976	19223	21960	26234	21015	9740	19238	29478	15970	5342	29057	10468	5610	32292	8499	8895	17639	8510	3948	12780	12411	9552
Unknown_214.08195_1.577	33003	3045	13083	14547	24961	39136	20452	11734	19268	34972	16318	6215	30146	9873	7363	37055	8841	8260	14090	10421	6141	11372	12342	11238
Unknown_509.28607_6.156	1062	1921	848	1049	936	14887	31313	1024	605	1662	157277	10148	7870	7420	1964	962	21547	1074	8691	12280	5723	3727	1907	8108
Unknown_228.09914_1.356	202	297	1392	23680	19569	19157	16388	10131	19534	29119	16367	5363	29575	14813	11763	19188	10136	14721	19577	7070	2165	9269	18893	13412
Unknown_219.02744_0.579	1770	805	1028	41499	28112	28220	19399	5507	28436	85450	9291	6021	12224	9335	1570	9257	28156	2593	6041	3544	5499	4640	2899	8405
Unknown_776.49768_0.571	14887	17367	16402	15997	16482	15786	17941	19429	15355	11097	20088	19070	15434	18245	17544	18163	18168	12993	11960	13986	14255	13037	12325	14423
Unknown_219.13272_1.514	1201	252	157	16124	16136	16081	17759	12755	17970	29974	15230	8227	21960	9149	10592	27525	14821	7080	19702	10057	3778	11197	14386	17150
Unknown_696.55603_0.571	11518	14867	14053	18480	16804	16642	15520	17577	14910	12302	19559	16215	18695	16640	17122	17209	14979	10880	9773	11045	13127	14428	11470	12984
Unknown_202.14172_1.841	286	2812	2224	3488	1994	2871	2883	2803	2550	656	8702	4749	2200	9253	4302	1498	6158	9755	38477	53007	33652	82660	6146	50925
Unknown_554.17175_2.547	212	204	56	10193	31942	42268	22096	13734	46497	27691	16504	2221	62951	11515	5678	19461	2290	6023	13000	3992	2451	8549	17200	533
Unknown_526.32086_7.384	18	146	77	384	627	405	1707	701	574	404	82278	248	3304	655	543	566	14169	210	1090	898	546	934	142	288
Unknown_740.53748_0.567	11891	14646	14055	18853	17996	16474	18646	18564	16691	15479	20900	19000	18672	20298	15714	19813	23487	12924	12411	13039	14139	14742	13210	15860
Unknown_282.11777_0.748	15136	6748	14793	18009	16153	29140	17263	13073	17465	17253	18188	4902	21457	13746	11785	23237	6910	6551	10774	13096	7090	18145	20706	8763
Unknown_159.1024_2.371	29878	444	20070	12596	16671	20529	17190	10526	19883	57158	22430	6875	32793	12861	8725	18495	8486	13436	12253	8216	3101	12999	13217	10089
Unknown_461.21237_2.039	25633	211	98	18667	21834	35002	11386	8487	29441	36883	13873	1344	32652	13152	6719	14806	2197	5058	5101	3415	1186	17448	17509	6408
Unknown_394.79456_0.568	6884	8436	7654	18869	15498	18270	17159	15430	15368	20053	18465	16841	18730	15895	14031	18417	19287	10475	10781	10722	9184	12639	10653	13331
Unknown_398.83282_0.494	5580	6584	6502	16064	16399	16724	17791	14024	16480	19890	16657	14492	23155	14905	14038	15908	15681	10351	10332	10869	9286	11275	10485	10771
Unknown_311.12393_1.988	3225	628	348	15755	14787	35150	22588	7735	17751	83983	15930	5923	20239	12585	17459	13345	12968	9061	12863	5700	2744	8131	10059	10668
Unknown_398.03369_1.097	19825	2731	25869	8020	10952	19192	15495	9412	18647	36855	6448	9427	11346	13757	26125	14514	10739	14399	38745	9776	8478	13822	11531	12939
Unknown_470.69678_0.57	13868	14106	16001	17799	20125	19840	18562	17996	16076	14885	20303	16698	19076	19128	18672	17366	17690	11572	10571	11677	12357	12240	12624	12367
Unknown_576.70782_0.575	12815	6165	8330	19112	12914	21088	15489	19263	18465	21588	24960	26236	25603	22673	18476	16683	23273	13286	16611	14385	16478	17343	15311	18288
Unknown_145.14093_2.259	475	750	2344	21177	26199	29795	5469	4216	6762	6857	3408	31625	5074	24217	27931	1110	18849	6780	34031	6518	47096	6892	12652	24652
Unknown_436.78079_0.594	8426	10022	8364	16682	16216	13661	17781	18354	15127	13066	16130	18769	16950	17547	17726	15989	19213	11392	11760	12658	13137	12089	12115	12857
Unknown_720.52197_0.57	12417	14157	14674	15297	15520	14165	16417	16882	14386	11864	18565	18652	15631	16677	17203	16896	17460	11342	11483	11103	14802	12080	11787	13469
Unknown_574.70941_0.582	8498	4309	9858	14232	11416	14816	16253	14087	13044	13487	17684	13234	18079	13674	15480	14207	17155	9461	9917	9920	7985	11236	9511	8378
Unknown_991.53912_6.586	163	298	206	108	1483	99	112	60	138	160	32563	32	411	94	197	71	8969	45	723	109	339	125	90	48
Unknown_206.05377_0.57	11732	8918	11950	21751	25463	36510	29168	17881	19114	31322	24152	3197	35979	10939	5710	18473	4982	5013	7057	4804	1948	4671	10989	3224
w/o MS2:PIPECOLATE_130.08501_0.89	38806	39461	46746	21375	25775	23769	18949	12082	20137	52115	13647	6198	21113	10810	12950	17572	18895	9710	20604	6415	2279	6339	11058	8507
Unknown_560.78094_0.499	9298	11488	10891	15000	18939	15636	18937	17335	18798	16125	18280	16391	17121	16459	14256	16811	15593	10832	10377	11641	11866	10845	11187	10606
w/o MS2:INDOLE-3-ACETATE_160.05847_1.805	8225	522	7898	19247	16305	27420	24941	9340	21160	34182	18624	6390	23717	9928	7513	19784	8496	8993	16280	13487	6850	17544	16778	14770
Unknown_728.51691_0.565	14334	16006	15420	16436	15347	14604	17588	18169	15405	10873	19187	18490	15743	17596	17928	17293	19050	12438	11399	12186	13833	12451	12078	13269
Unknown_328.85306_0.49	15330	16503	14915	15238	15898	13204	15503	16499	16389	13044	17025	17633	12441	16875	17127	16290	17592	12672	11476	11288	15253	11131	12283	13334
Unknown_579.2663_5.281	3897	638	1264	7428	9587	7048	124702	22153	13215	2815	32462	8108	9904	7180	8335	4788	6576	35409	11692	9723	11563	7175	18790	7611
Unknown_170.04237_1.982	7821	402	3204	27049	23678	18065	28494	12944	27018	25981	21185	6747	29462	7650	8612	19627	15186	10177	7953	11091	4962	12381	14910	6604
Unknown_854.47803_0.57	10584	12367	10579	15260	13844	13331	14932	16596	13898	14021	17125	18348	15291	16611	16279	15453	18394	13670	10722	11549	11131	11731	10277	13875
Unknown_141.01411_1.322	11134	359	1248	15631	15150	19108	20295	15732	19766	40989	24612	14909	27749	10348	14111	24332	8749	19227	4938	5659	6578	16095	11296	6125
Unknown_180.10297_2.61	43582	26943	69672	13887	15140	15388	16150	9434	16913	23285	17298	8289	24566	17059	11153	21585	10958	19336	31404	14577	8168	26649	18603	14251
Unknown_440.82114_0.603	5186	5988	5844	14844	13573	11332	16575	17178	13188	8047	8434	11706	9251	11955	18962	11790	23021	16346	14565	16787	10244	15393	13733	16418
Unknown_98.98423_0.925	30245	33055	48156	75609	146665	78020	102924	89089	92246	87894	99196	93164	89976	78565	80607	86571	86514	47293	52305	71042	47220	74496	70023	13932
Unknown_519.7829_0.49	11396	12772	11407	14044	15358	12679	15022	15672	14549	12994	15618	16296	11900	14848	14837	16053	16025	10691	9543	11451	13247	10907	10670	11714
Unknown_263.12253_1.695	13639	9898	16105	26192	33070	24111	23269	15461	27731	29008	20635	3119	31328	10500	4709	14061	7651	4108	9787	8384	3950	11115	15776	4756
Unknown_656.15344_4.021	46	44	32	3052	122211	75718	7089	41419	450	18690	1784	2432	4482	478	5246	31536	1581	9271	9907	94	667	77	21267	1519
Unknown_920.38782_0.567	15880	18980	17390	18019	16870	15554	18156	19928	15894	11910	18429	18945	16577	17764	19129	17062	19602	13516	11864	13775	15242	13304	14140	15001
Unknown_393.1951_1.516	88	106	449	2294	132852	149303	7103	15663	552	13660	1131	1212	2133	693	1616	13248	786	1483	2306	124	438	368	3524	1426
Unknown_794.57526_2.542	4	1	10	2316	69822	186626	15706	11612	9530	5810	2938	238	7065	5195	1791	231	51	1845	9356	1056	1140	2130	13005	50
Unknown_586.50647_3.121	8	2	8	6557	171105	19985	11439	21757	555	1235	3345	4167	4591	282	4952	85065	3183	4605	9606	5	616	6	6833	2065
Unknown_236.12952_2.427	2692	25083	17238	4157	3527	3225	4660	3592	3620	800	9982	4607	3928	11011	6312	1920	7813	10429	32476	42507	29409	79787	7627	53794
Unknown_562.63452_0.568	12496	13968	13417	17222	15759	16671	16519	18472	15088	13755	18203	17342	18103	16820	17685	16422	18954	11844	11036	11502	12064	12356	11886	14208
Unknown_760.52631_0.57	9585	11941	11217	16919	11770	16358	17515	17589	13964	14712	18878	17321	17960	15948	15245	14679	18962	10871	11379	11992	10214	13348	11761	13424
Unknown_554.28473_2.547	49	34	21	8169	29344	41164	20532	12573	44336	28555	14830	1965	58962	10495	5353	18679	1517	5342	11456	3809	2151	8041	14885	272
Unknown_429.08932_0.655	428	624	926	13782	13013	35714	11085	8602	25903	41710	13400	4240	24838	12252	9424	23525	3548	6911	15460	12518	3424	14807	8366	3992
Unknown_466.1759_6.076	12079	17582	11328	45048	14140	17776	29853	16348	13055	371	17007	10353	10114	8318	16270	29852	17868	22581	26530	30701	7475	20675	32948	43951
Unknown_218.9213_0.569	7447	9381	8492	16721	15774	16659	16062	14955	13664	17606	18032	14981	18740	15369	13521	16250	16980	10877	11281	11917	9217	12734	11704	14245
Unknown_720.2243_2.751	68	58	12	10379	13820	27475	20756	6622	40170	15815	17426	1035	49166	9902	4172	17488	730	5947	7803	7089	3014	12313	12047	349
Unknown_611.14362_1.488	90	142	80	33553	3773	12293	64571	36520	22585	9550	34180	638	7394	12582	10788	424	2480	8839	21229	3228	11208	2324	20612	695
Unknown_564.66876_0.569	7904	9947	8410	16371	15050	16944	16276	15908	13996	16874	18592	16364	17081	14991	15589	16373	17959	10477	10255	10968	10365	11934	11105	12911
Unknown_144.06454_1.61	3106	2224	3304	31317	19499	20530	32817	14134	35856	41145	17477	7631	18627	6923	8092	16493	12620	7017	7342	5678	2058	9671	8119	6996
Unknown_770.50543_0.566	12104	14577	12700	13437	14456	12704	13863	17899	12970	10064	14445	15905	15957	17242	14780	15101	15328	11058	11009	10624	12251	12529	9443	12979
Unknown_350.10046_1.69	376	177	521	28045	31035	7927	40021	25487	33872	11356	24018	2045	28096	12162	5636	4486	3763	7918	14660	4873	3403	5198	19483	2427
THIAMINE MONOPHOSPHATE_727.12036_1.185	3156	57	2697	33408	79521	36199	30734	33630	9214	4987	25795	92	51382	12633	82	17666	1944	2646	2616	6103	165	2352	15741	2116
Unknown_646.8064_0.485	15497	20704	18169	14120	13763	12296	15718	14872	16043	12643	16572	18111	10374	15940	16571	14919	19074	13559	11138	12107	14959	11414	12265	13477
Unknown_428.03662_1.395	62	43	60	203	39053	5985	35781	39627	18015	1478	14923	6631	30431	9002	7924	12180	8704	10475	10463	55	3757	7863	14658	5805
Unknown_246.04266_1.663	23798	12265	29143	23081	11220	20021	24142	9730	24817	28247	17308	10623	20513	8948	7209	12057	15712	9919	9068	14840	6466	16978	11723	13357
Unknown_928.43213_0.581	10456	13044	10448	16951	13614	14168	14450	16122	13301	12873	16388	16914	14938	16985	16775	14581	17791	10288	11506	11930	11221	12797	11129	13094
w/o MS2:OROTATE_157.01161_0.753	7110	991	4129	11669	22610	63011	18891	11536	19764	47815	10819	8520	16508	13538	11327	13776	2801	5931	13083	4210	11770	6428	12332	2754
Unknown_498.28922_4.611	165	239	53	56	424	91972	1188	2086	809	19	116429	120	11304	5994	2815	1811	721	1896	6218	794	5133	667	4592	12179
Unknown_582.7674_0.602	6258	8401	7619	13434	8830	9045	15403	18256	14010	8198	11435	13901	9481	18022	12081	11832	22436	9570	13050	19314	11067	16001	14815	19399
Unknown_316.8262_0.584	8825	9589	9054	17531	16735	15709	16122	15445	15858	15875	16919	15788	16191	17306	17730	14867	18105	9765	12095	12089	12501	11119	10903	12504
Unknown_716.52496_0.566	11422	13512	12382	14174	14595	13588	14634	16183	12876	11191	16838	14846	16963	15818	14534	14838	15636	11346	12377	10595	11811	11616	10479	11437
Unknown_774.51086_0.571	10958	11223	10328	14781	13229	14448	15772	15950	12510	11976	17267	16295	15958	15767	14780	15627	14585	10930	10655	10276	10350	11960	11326	13076
Unknown_307.06818_1.741	1825	2646	1594	13083	11891	37330	16724	11322	24613	36911	12395	7628	21986	9965	8950	19604	3082	8824	6815	3830	3858	10067	9960	2619
Unknown_709.79254_2.714	7	2	18	3537	42869	22053	19631	9635	49725	109082	8133	12	63175	4045	561	12569	27	1844	5418	755	78	2477	5816	40
Unknown_379.19781_2.907	872	413	657	3864	39134	44898	7253	6050	4846	106757	6754	3758	37159	15460	5196	26572	1181	5848	8201	848	961	2770	8639	4083
Unknown_698.78345_0.62	8741	12108	8291	14524	9955	9643	13857	13003	12950	11277	16164	21829	13720	15856	15896	15488	18933	14899	10269	15644	16811	12868	12296	15139
Unknown_660.604_0.573	9079	11840	10568	15020	14586	14881	15740	17942	14695	12415	18128	17979	18051	15512	16239	17485	18944	11246	10136	11718	11998	12722	10079	12578
Unknown_754.49554_0.567	13768	15100	15129	16025	13091	14900	16849	17786	14991	11320	16912	17756	15107	17333	15405	17055	17441	12391	10866	11858	13702	12312	11384	13389
Unknown_656.35596_4.021	93	150	21	3049	123096	72243	6889	38008	654	19297	2287	2455	4761	499	4965	29999	1467	8898	9247	242	621	110	20619	1409
Unknown_298.82248_0.575	9923	11111	11941	17106	17517	18474	18620	18315	14981	15689	19151	15548	18245	18140	15985	16260	17316	10307	10179	10964	12125	10985	11989	11497
Unknown_638.67877_0.594	8773	9446	11068	16053	15271	13581	16240	17161	14926	8706	15742	19575	16667	16524	17824	15866	18598	12923	12168	13288	13246	12939	12483	12262
Unknown_840.08691_2.752	10	9	14	9008	27496	25582	19272	6766	38391	12809	15952	1119	45448	7692	4529	17725	1098	7440	14540	4770	2161	16296	24988	474
Unknown_762.49854_0.566	12662	14972	14245	14424	15796	16549	13209	16129	13865	11880	17950	14938	12617	13962	13741	16945	16847	11228	9865	11419	12147	12488	11502	12773
Unknown_386.7608_0.569	9653	10732	10692	16516	15172	17143	16517	15911	15332	15844	18936	15543	18042	16924	16018	17112	18446	10926	11134	11368	10387	11914	11050	13295
Unknown_526.84851_0.484	18998	22710	18864	14349	14100	9759	16848	17099	16420	11390	17377	21252	10707	16051	16957	16696	19847	14986	10989	13818	17594	13195	12118	14116
Unknown_633.33612_3.832	484	723	278	2669	122711	48173	9954	49551	732	11486	2099	3071	4379	588	8208	19830	1650	11744	11133	428	2081	444	22878	1226
Unknown_617.59125_0.569	14287	17374	14946	15264	13386	13322	17116	18723	15899	9255	17417	18452	14382	18192	17358	17537	18687	12328	10215	12803	14649	11894	11251	13561
Unknown_537.14966_7.145	27772	28187	21298	642134	14147	17212	21984	22030	21939	19370	14415	13629	14586	14966	8037	14684	14251	12219	15352	9661	10595	20796	15777	14718
Unknown_541.02521_3.384	56	70	208	803	185698	35948	9199	31642	102	3039	1395	1445	2761	194	4781	38289	598	4756	9206	40	634	36	9951	822
Unknown_464.74954_0.568	5291	7318	6569	16162	14486	16206	15716	13305	13879	18585	17410	14871	18208	14821	12985	15018	17263	8850	10000	9555	8619	11288	9721	11206
Unknown_673.74573_3.006	10	15	24	1059	140252	88570	6042	39460	629	4668	1142	1149	2765	221	4415	25275	404	6728	5551	41	388	5	12251	309
Unknown_129.01772_1.114	35425	8978	53203	15430	20255	25570	23283	11830	21792	23292	18890	16249	11313	19873	37721	15861	16921	14849	43147	14524	13659	13179	8350	16080
Unknown_726.50562_0.569	17627	19632	18049	12440	16740	15149	17113	19009	16096	11133	17167	14934	13783	19962	19575	18716	19213	11249	8864	12245	15560	11871	11317	10871
Unknown_139.00375_1.113	44714	10506	61786	21762	12424	30765	27490	15703	26441	59384	21549	19744	31199	23270	47351	25010	19123	17901	54086	15567	12932	14524	8799	12102
Unknown_241.15147_1.555	1141	316	690	11755	13611	42410	7669	13973	12983	74038	5860	2925	25658	25978	6506	5430	3672	4573	9609	9874	2518	8003	5616	1657
Unknown_378.06891_0.643	481	446	454	19926	34145	20149	26477	11271	26790	20835	24151	928	24695	13895	5898	10060	5165	6460	7348	4593	1546	3674	8768	2440
Unknown_241.15227_1.522	4546	912	956	11755	13611	5340	7433	14187	12957	5589	4745	911	25667	26288	6128	5195	3604	4574	9998	9874	2516	7968	4836	2240
Unknown_800.44391_0.572	17081	18805	20039	17481	16504	14258	15339	17893	14039	11683	17296	16186	14393	15702	17407	15593	16220	10662	9526	10944	15008	11260	10723	12012
Unknown_229.15364_1.291	8281	422	1031	6987	7859	39790	15016	8979	11024	68868	7627	1984	45233	22742	14743	18161	4294	4760	5848	3156	3570	11630	13660	4603
Unknown_522.35748_6.485	923	821	1216	353	517	903	7736	643	896	799	259555	829	1885	850	681	1524	20307	330	622	1165	2394	667	420	732
Unknown_72.9368_7.463	7255	17884	6676	21098	12087	7669	19854	5622	22182	326417	18773	11090	19897	69757	90421	116446	12528	11021	10357	9355	8915	82082	9042	10278
Unknown_596.13123_2.011	103	75	189	21410	30544	29745	19209	13794	32062	21863	15967	1665	27103	8412	2951	18089	3754	4736	11419	7502	1884	12191	12897	3887
Unknown_359.04172_1.261	16106	12341	145	17459	3301	117	22318	13410	18933	19570	22739	6690	35557	12171	14501	13400	7940	20625	6413	6665	4125	21178	14106	2710
Unknown_702.56421_0.571	10400	9898	10606	16776	14549	15006	17887	17544	14004	14602	18816	18185	17680	17441	15391	17440	14986	11786	11266	12084	10150	11616	11817	11974
Unknown_596.28546_5.278	179	1375	174	7090	4737	6505	140032	18636	10484	1125	32639	2852	6624	8611	10370	841	1504	45775	8049	3299	5732	1277	22832	4449
w/o MS2:ADENOSINE 5'-DIPHOSPHATE_428.03653_0.872	101	465	404	800	5402	153881	1958	3650	5764	116133	1363	62	4796	19549	890	1619	287	554	570	301	118	907	849	88
Unknown_162.05379_3.107	16739	10890	28089	17754	14912	21716	24906	7699	23613	37913	17747	6302	21977	7616	7254	16816	10253	10265	12604	14154	5914	17245	15484	14224
Unknown_181.02403_1.446	5651	16087	5375	25460	10716	11997	14906	16180	4209	15010	15659	9758	3983	6169	15304	16347	16311	11644	8121	16654	6436	7855	13401	21119
Unknown_242.55896_1.481	27	7	8	17253	25091	28990	15561	12018	29178	19960	13951	1751	26144	9056	3727	15022	4265	5215	9809	5380	2570	8607	10357	2465
Unknown_166.04984_2.659	7514	10013	8422	5608	37587	146234	4827	11921	3975	16971	3129	6335	5415	1813	3753	28074	3647	5549	3965	3284	1734	2457	6660	4544
Unknown_388.0787_1.914	64	114	49	17672	43431	18634	26937	26321	26576	8944	13496	458	13986	8761	2703	1414	556	6380	9172	1397	606	952	15687	1487
Unknown_222.01329_0.932	3729	1485	2705	15768	25561	28918	18198	17700	13789	11195	18620	2437	26000	11124	7123	10368	3352	7870	15506	15389	4249	15561	27398	6164
Unknown_122.96439_7.454	17444	16966	15739	12435	4285	7414	7934	5083	6006	103854	42068	11046	26164	9757	22983	22095	11035	56630	13633	8715	40364	9591	8288	36440
Unknown_340.67041_1.838	24	21	7	974	149137	29457	9620	53153	809	349	789	1017	2962	648	4940	21031	180	5985	1882	7	457	2	16831	293
Unknown_176.09195_3.168	5572	1322	4867	12169	11609	19690	14252	6408	13699	23091	14898	5987	13880	7706	5523	12453	8989	10104	27059	34590	13270	33153	22774	29355
Unknown_579.30859_2.373	52	10	10	61822	24229	12045	15681	691	983	398	19036	4069	61686	6480	1610	38168	2224	2246	4126	69	426	20	3233	5343
Unknown_720.76447_0.616	6877	9216	6731	13444	10920	9420	14538	17657	11744	7618	15679	24094	12207	16481	17324	15437	19734	17866	12711	16703	17898	13171	12983	16603
Unknown_522.71277_0.571	6461	7446	6993	15474	15599	16279	15553	14683	14099	13864	16159	15603	17951	15776	13835	15126	17456	9895	7763	9961	9792	11653	10539	12595
Unknown_482.80441_0.489	10049	11555	11211	14040	14355	11675	13948	15217	14809	11914	15449	15952	12926	15190	13876	14845	14956	10162	9225	10827	12202	10762	10606	11434
Unknown_155.04433_0.913	9697	11941	11073	15690	11914	9866	11037	8482	12902	27401	19628	6909	12777	19640	53522	9927	10798	6399	14782	5565	5168	14521	10537	15415
Unknown_552.33411_5.443	1390	7280	1881	13020	15322	21572	11653	10510	6150	27665	8646	13058	15327	5947	4313	32258	7760	9107	9167	2896	2978	2312	15174	5913
Unknown_557.24921_5.313	437295	472722	372596	34746	30178	266948	275217	39132	17992	6291	18108	31239	16664	34657	17671	27621	18780	21746	19084	20364	37012	38101	22907	20676
Unknown_176.12836_0.764	17813	6390	19901	22503	23087	31792	22170	9263	21573	26801	18960	3402	28606	10150	6268	12139	8721	5932	14590	5979	3162	10007	10643	4987
Unknown_342.1059_1.62	608	935	649	9976	8074	7239	8374	6374	9966	2091	14762	1447	10291	15155	3411	4312	4326	7106	32656	26486	7528	71940	9488	20562
Unknown_272.09009_2.633	6039	1102	10143	16727	20882	22099	17257	9564	16359	25782	15984	5314	25440	5840	3795	27480	9420	6421	13715	15774	5444	17648	13245	21161
Unknown_498.78732_0.602	7444	8227	6381	14765	13357	12691	14976	19086	14782	9090	11947	15589	13859	14080	19959	12959	15598	10330	15017	10382	10963	17179	16192	17013
Unknown_712.74908_0.494	5395	6424	5576	15773	16029	15719	17027	14604	15772	16554	16818	17480	17547	14415	13973	15839	17963	11454	10180	11860	9738	10774	11440	12029
Unknown_388.83133_0.49	12051	13561	12471	14399	13700	11941	15323	15078	15524	12919	15889	15229	12324	15627	15318	15561	15323	10862	10315	10531	12642	11455	11143	11835
Unknown_720.75482_0.648	6485	9216	6068	13177	11450	9154	14550	17020	11746	2506	15264	23217	12002	16137	17139	15783	19071	17560	12309	16561	17525	12588	12987	16542
Unknown_624.38971_6.387	846	615	256	6867	14738	6762	13393	3479	21562	4491	5844	18727	23633	2039	3088	7402	7385	954	1363	2091	6367	864	6131	1227
Unknown_282.00177_1.061	7333	6238	9679	8302	9031	21179	15006	13469	9639	11603	15681	5596	8880	14858	10607	4614	8873	9883	10818	11069	5548	15137	9089	9268
Unknown_651.58167_0.57	12576	15705	14162	14651	13556	11936	15999	16963	12401	9240	17415	17851	13927	16460	16113	15265	17560	11335	10416	11023	13146	12022	11250	12579
Unknown_357.04333_3.113	21302	2805	12848	15693	8520	8826	14074	5878	4279	10851	15366	11423	12959	7184	13379	10416	16081	11953	38054	12183	9943	18223	23385	57664
Unknown_464.20505_3.368	163	953	136	35436	19266	5573	25565	12264	5344	54397	22094	768	79589	11847	1231	8269	1413	5392	10005	261	836	252	22598	2124
Unknown_772.50623_0.575	9612	11249	8758	13297	14007	15199	15420	14396	12771	12511	16766	16368	15319	15037	13798	14006	15492	10140	10360	10710	10419	10897	8947	12726
Unknown_639.74609_0.492	7440	9172	7637	13507	14215	12856	14575	14871	14688	13362	15604	14511	11869	14797	13584	14322	14831	10352	9367	10774	11688	10113	10815	11666
Unknown_136.04974_1.161	3231	5706	5164	56052	10660	13063	7394	4558	14683	25264	7582	3438	108726	7733	3091	26331	10658	3690	9902	11602	6490	11780	4949	10613
Unknown_238.86411_0.574	10658	10911	10823	16857	16591	16279	17406	15686	14876	14354	17254	14694	17340	16199	15073	15669	15896	10401	10298	10121	11812	10212	11252	10204
Unknown_416.73654_0.573	11005	12017	12536	14780	15441	15406	15817	15359	14392	12771	17030	14544	15368	15201	15172	15158	14956	9391	9242	9257	10575	9538	9638	9534
Unknown_660.78198_0.491	9202	10218	9584	13983	15242	12216	15298	13493	15215	12920	15512	15276	12557	14117	13194	13539	15938	10060	9237	11109	11260	11134	10213	11129
Unknown_536.18658_1.614	451	1394	741	5116	26322	23787	17974	3112	2479	3727	20346	2671	21174	8838	2028	18163	1881	2169	2923	2241	2859	2425	9016	5367
Unknown_382.86856_0.666	4650	6968	4419	10655	8547	10079	11643	12450	9908	12617	13447	15727	13594	13714	12446	13132	14488	12915	10374	13104	10629	11409	8976	12783
Unknown_159.06227_1.508	16871	835	1063	21631	15119	7000	15571	28809	11314	15606	20539	34802	9988	30327	28793	13538	37272	23444	14660	25446	30744	16123	13818	20729
Unknown_594.61469_0.574	10108	11466	11231	16502	13063	13587	15860	15779	12670	10231	16161	15704	14047	14776	14807	15313	15510	10486	10597	9649	11615	10311	10026	11827
Unknown_868.66223_0.494	6826	7402	6404	15211	14739	11879	14922	14881	14483	13196	14936	15378	13732	14886	13921	14939	17345	10413	10590	11074	11686	11610	11071	12536
Unknown_315.0799_0.976	1204	386	3622	14887	23906	26562	18404	23482	32773	3634	21274	4504	10978	16638	9965	15622	5762	6664	6148	6354	15915	5730	14439	1669
Unknown_270.10883_1.637	773	366	462	259	588	44812	20932	4706	24364	34588	15215	8776	49273	17297	7064	37560	6222	6796	22052	2995	9619	7003	17794	4939
Unknown_498.73425_0.591	8887	9703	9606	13103	13573	12623	15233	15944	13471	10012	15719	16812	14441	16241	15774	14787	17341	10143	9008	10931	11690	10750	10614	10841
Unknown_295.22937_6.307	10365	18879	6090	4048	7143	16778	2295	6495	3103	109491	7210	4182	36562	8270	3695	26569	2307	7361	11966	3968	2190	1964	25726	14345
Unknown_476.70016_0.573	9352	10642	8222	16138	16127	15755	15665	16406	13814	13286	17052	16071	16447	16079	15826	16071	15606	9637	10095	10048	11159	11149	10381	12001
Unknown_303.23611_6.582	5836	3345	13717	587	978	31337	803	1420	844	291390	660	832	10543	7979	1402	9875	585	2064	2460	1539	941	18228	3628	1308
Unknown_506.71594_0.567	6991	8184	7231	15725	14936	16278	15769	14284	12862	16476	17198	14764	16937	14236	12478	15307	18350	10381	10422	10435	9029	11913	10243	12434
Unknown_930.41522_0.573	10994	11938	10581	16760	14287	12430	15117	16470	12984	12576	16627	16664	15658	15151	15006	15074	19100	10941	10199	11862	11116	11434	10973	12885
Unknown_678.33417_3.513	42	296	108	1198	135019	59361	6301	42017	451	3897	901	777	2408	407	3308	21984	357	7933	7007	24	393	25	18207	363
Unknown_139.00307_0.92	384	122	218	16128	1912	20857	11973	608	595	42649	9140	300	24737	445	414	12015	11097	6472	35484	9000	249	9860	10580	11039
Unknown_192.06564_1.834	14019	7505	90020	5015	10874	10518	6762	8517	6046	9152	19458	3465	18400	12748	24371	5930	4516	21264	18793	9174	5854	14677	23329	11438
Unknown_658.73779_0.49	12479	14598	12823	14508	15000	11769	16086	15612	16024	13211	15473	17462	12753	17413	16500	14532	16302	11060	9773	11358	13559	12125	11514	12273
Unknown_533.32629_4.609	177	420	191	231	146	53670	1630	2814	1362	111	86011	454	9256	6171	3293	1769	537	2525	7222	945	6184	797	5606	13574
Unknown_507.29037_6.78	2184	5483	8960	2213	3036	2911	1401	743	1237	3184	46853	3110	5919	2712	3400	764	14440	3984	6659	4153	3222	4567	1443	3022
Unknown_246.17131_2.686	27727	12934	25508	8774	11487	40125	18081	7967	14051	47362	18427	2786	32883	13876	7461	10599	7030	8772	12726	10229	1968	15804	18575	5806
Unknown_139.00116_0.955	77	107	205	16048	1879	20795	11948	587	13407	42598	9077	6524	24750	447	730	11958	11009	6470	35456	8987	148	9855	10571	11014
Unknown_245.149_1.765	7699	2644	1936	9681	9437	11335	8999	8636	9806	23805	16629	4680	23118	6913	16654	8321	6534	11724	3610	4696	2564	9729	12241	5886
Unknown_512.72662_0.574	5117	7510	8136	12441	12259	11788	11607	12739	11242	12305	15157	4081	2426	12150	12493	4424	15070	4824	3300	8835	5338	2971	2727	4605
Unknown_180.03313_0.859	7900	7176	1498	32224	24691	9000	20440	6786	2926	50921	18693	1941	78186	7917	1351	22229	5414	2723	5318	21	125	47	9627	2681
Unknown_146.11514_2.257	10990	5391	7670	3690	12675	4523	13617	10111	3373	5344	299	2662	15209	13064	8414	13996	12119	13984	7437	4165	10294	6098	4290	3812
Unknown_320.93076_0.696	754	204	115	12650	16091	29312	16840	10469	17166	26968	11504	4317	20094	12994	8114	15138	8319	9363	18991	9574	7658	12743	16101	6637
Unknown_204.08659_2.484	25519	28299	26098	25935	18677	13485	32507	11564	32590	33187	16069	5507	17618	9047	6776	13316	9551	8713	10132	4239	1223	10184	8103	5139
Unknown_830.48145_0.577	9127	10766	9077	15018	13667	12477	14368	14391	11913	12610	16813	14520	15043	13441	13410	14283	17463	9985	9466	10451	10594	10715	9444	11530
Unknown_944.6629_0.494	3052	3467	2409	13913	12581	12728	13028	12431	14223	13148	15267	13603	14533	12052	11235	12335	15038	8628	9842	10900	8570	11368	10509	10692
w/o MS2:URIDINE MONOPHOSPHATE_325.04309_0.806	3905	3222	3399	41094	69163	29167	28567	14022	9789	12374	12485	356	51707	16973	123	13050	2938	2088	13125	14870	223	6026	9895	9736
Unknown_124.93563_0.496	9898	10830	10984	14172	14770	14212	14387	14387	14974	14351	16058	16045	14694	14253	14313	14767	16171	10697	10265	11340	11906	10967	10985	10640
Unknown_324.05865_0.993	5956	9477	4069	12068	18270	30996	14040	12201	14732	39048	12462	3438	20441	14149	9142	8849	4414	6200	9609	5056	4832	11752	11277	4187
Unknown_314.27756_6.589	1435	2259	1676	1277	1056	640	1919	1086	1118	2818	15548	1898	2665	1975	2145	1704	14091	1863	7699	2995	7788	1631	1122	1681
Unknown_520.33929_5.878	236	368	384	406	1947	1894	17564	169	608	1155	477500	424	4238	221	927	301	35880	366	2042	4531	4222	437	293	5309
Unknown_408.14157_1.67	320	721	291	31404	16545	4341	39110	22113	9324	3009	23726	2467	33441	15662	5264	7875	3996	13403	14904	1996	2627	2733	28591	1118
Unknown_575.76318_0.498	9908	10579	10315	13054	16458	12429	16979	15604	16164	13604	15240	14789	12159	14650	14386	14862	13535	9595	8728	10307	11043	9030	10056	9415
Unknown_127.08548_2.149	21872	17032	1451	13029	11708	21012	20455	8914	15767	30800	16723	7075	24242	10175	7368	19802	7886	12755	22901	8833	3776	20233	15839	9543
Unknown_98.98272_1.321	7205	10350	6440	4389	7833	11236	14618	15553	13275	14119	10863	16374	14415	8900	16224	15503	17700	12091	14020	9535	12596	12797	13356	15930
Unknown_678.53638_3.513	25	2	20	1064	134064	54148	6489	42328	498	3211	691	628	1736	200	3068	21141	224	7390	5287	9	204	5	17470	229
Unknown_288.86481_0.492	9928	11156	10183	12078	13925	11132	14997	14211	14207	12695	14456	14957	13244	14885	13346	13583	14447	10077	9178	9497	11587	10103	9814	10953
Unknown_570.28912_6.585	474	282	586	777	633	58842	616	570	1510	245533	385	656	2289	1215	558	4460	620	1415	917	311	379	1128	569	359
Unknown_463.272_6.246	15615	17052	16293	18792	16441	14808	16668	15986	16371	14696	13686	12164	15184	13128	14953	13398	13489	19960	21341	18728	14465	17870	17474	16325
Unknown_409.12604_1.083	6735	6150	3375	18538	24562	10259	19462	7874	18689	12291	21060	2236	35374	7911	5076	10312	8386	8769	17228	7609	3404	14794	14048	6013
Unknown_181.00687_0.599	2329	2852	6209	26637	55583	29527	20943	22448	23216	26757	36015	13248	39591	24068	18157	16575	9582	8237	22206	10197	4980	14458	19274	17398
Unknown_674.60199_0.599	9401	11008	7759	13937	7043	13818	14228	15451	11540	11160	17093	15713	15597	14846	14926	14774	1195	10301	9634	11640	11220	11258	10044	11008
Unknown_685.34125_3.399	116	85	91	1519	137842	68580	7484	43015	331	3133	915	1177	2369	300	4941	23304	524	6402	4837	75	567	29	16347	667
Unknown_830.67664_0.492	7270	7942	7006	13910	13155	11051	13543	13938	13945	11945	14243	15618	11551	14760	13032	13784	15734	10317	9932	11105	11830	9947	10748	10553
Unknown_373.27707_5.586	325	345	382	2348	2859	33281	6364	1483	6557	84089	2116	1178	422	2229	1665	1822	394	1816	3468	465	897	6529	6105	1361
Unknown_467.09048_1.481	570	837	604	16948	21516	24441	17486	12661	25532	19286	13223	2275	25216	8222	3739	14610	4281	5673	9934	5274	2429	8103	9692	2992
Unknown_532.79199_0.492	11090	9823	10242	14111	15206	14850	14646	13773	14713	14815	15858	14364	17501	13044	13299	14479	13445	8753	9396	10391	9947	10759	10848	10139
Unknown_494.74048_0.59	7310	8099	7280	12427	12104	10457	13092	12949	11531	9858	13744	13998	10783	12693	13819	12221	14326	8804	8533	9491	10523	9344	9663	8978
Unknown_362.78348_0.573	7584	8987	6974	13834	13238	13820	14442	15146	13013	13802	16352	15282	14516	14863	15383	14735	16015	9947	9485	9923	10377	11104	9567	11677
Unknown_685.02802_2.628	14	10	29	63845	19799	9741	14315	2467	1984	665	29475	5624	51100	13908	2917	30364	5723	2807	12271	89	2331	41	5423	11308
w/o MS2:Thymine-15N2_129.05513_1.598	19828	9301	8152	13818	8982	12399	14162	11918	10335	19081	13233	12501	12751	12359	14241	12562	12773	14455	13798	13009	10410	11854	13404	11644
Unknown_633.93665_3.832	21	3	9	1652	105880	43538	8342	45146	450	9760	1432	1970	3191	274	6636	17031	1006	9729	9232	52	1411	22	18643	890
Unknown_515.21417_3.23	313	791	484	7173	94518	4715	20986	40537	767	1399	4991	7548	5408	1200	12888	29858	6893	10216	14876	268	4187	174	19172	5772
Unknown_644.76825_0.607	5905	6101	5984	11684	11583	8658	14468	15997	11589	4960	10090	23119	12087	15693	17293	15312	20157	16621	13105	17091	19377	15147	12882	15785
Unknown_250.09375_1.918	144	370	49	13196	10215	30995	19461	12519	6310	65142	18066	7267	27930	10091	11056	15244	2803	11554	5931	3285	3124	596	9745	3198
Unknown_395.26532_5.94	14063	17599	12910	5157	15407	3665	15334	5253	4129	1924	3604	14599	2991	4867	20675	3799	6139	24612	57205	29998	38068	113397	22474	9410
Unknown_234.98892_0.941	18557	17753	16738	12045	8375	14145	13413	17669	13151	13778	25244	11631	19237	14034	17165	27102	10658	17056	6402	7235	9523	11935	12424	6423
Unknown_234.10571_1.782	5777	3590	8375	16146	12078	15585	17771	5366	20134	36114	12856	3597	15937	5245	4656	29134	7735	5412	13603	8487	3785	14607	12204	10702
Unknown_646.73083_0.498	7705	8555	9273	11249	14361	12780	14385	13253	13663	12974	12467	14322	9572	13008	13295	12892	12495	8358	8528	10403	9290	8450	9789	9524
Unknown_273.16626_0.574	9840	12672	11369	15442	13847	13980	13264	15125	13610	13216	13326	15338	14173	14885	14375	14711	16335	9998	9346	11139	13617	11113	10668	11715
Unknown_526.69305_0.57	6374	7941	7686	15124	13435	14089	15250	12191	12721	15720	16347	13419	15725	13395	13602	14247	16055	9029	9263	9043	8972	10633	8731	8614
Unknown_758.0835_1.119	28	147	37	12710	15494	7735	14765	15903	1898	825	12843	141	12738	11169	88	11358	5604	1690	925	10548	163	2026	11969	5228
Unknown_779.61438_3.855	54	22	108	6589	7666	15626	9310	7757	16168	48408	11792	1150	54891	7198	6117	14356	1628	7538	9635	2576	1632	4172	12578	1140
Unknown_266.87698_0.495	8760	10154	9784	13059	13550	12762	15121	13673	13758	12625	14811	13531	14254	13804	13987	14222	13559	9563	9408	10635	11874	10173	10081	11014
Unknown_144.10019_1.087	7108	4334	8871	21400	27042	12396	20368	5937	16804	14168	11846	3797	32333	8168	6546	10597	8826	5869	12144	6730	3909	10852	11245	5012
Unknown_171.10217_4.031	78635	203657	29019	18347	9687	9968	11080	10940	10282	23845	13436	12745	20503	14669	12237	21208	12024	15998	27126	14083	17944	12347	16553	15874
Unknown_155.05315_0.709	2316	1847	2459	5931	3753	1663	5602	4731	5983	4058	6207	9882	4718	15742	35721	4728	13320	7994	20685	14733	26076	7906	14288	12363
Unknown_175.02292_1.113	29839	7553	40073	7026	7449	20424	14597	10548	13484	31154	8257	11329	15265	12812	25350	17153	9373	11672	29486	8618	7721	8139	8938	7259
Unknown_409.08685_1.062	205	148	218	10477	10134	20517	9471	7407	22337	26674	11971	2727	18475	12992	6692	20769	3492	10505	18532	16356	1924	21066	11185	4826
Unknown_685.38165_2.623	10	3	17	43684	28051	32833	12520	5021	2893	2424	21786	4627	36843	11509	2870	24209	4227	2485	11058	132	2010	68	6592	8644
Unknown_392.14822_2.315	941	589	731	33598	28527	5960	31583	15111	6638	20218	15381	496	77126	7801	1163	6561	1090	5633	9053	525	146	125	13703	808
Unknown_293.12314_2.399	684	642	240	1482	143546	10374	9805	42650	725	5008	1882	1243	2435	963	4880	22700	1091	4598	5458	283	805	300	9840	1263
Unknown_779.52368_3.853	24	37	26	5978	6851	16169	8902	8749	17084	43831	11225	1529	52014	8252	6592	14527	1493	7044	9779	2278	1539	4490	12789	1227
Unknown_365.10272_0.667	3324	10008	4059	10823	42129	7222	10250	9180	4109	11198	16891	3081	21648	7443	5827	1868	5915	6703	6525	2571	8033	2294	5819	4953
Unknown_873.68976_0.494	3130	3624	3204	13623	11571	11345	13518	11847	12351	12122	14424	13828	13565	12000	10479	12060	14953	8500	8617	10168	8018	10980	10236	9768
Unknown_686.10077_1.393	22	109	144	16895	22782	4330	27726	29695	12934	776	13977	7462	26545	7876	9407	13428	9744	12300	14105	19	4720	9454	16429	8476
Unknown_456.81729_0.49	12105	13941	13260	12922	14316	11050	14742	12978	14396	12196	13612	14882	11682	14229	13091	13312	14034	9511	9203	9488	12130	9554	10404	9884
Unknown_621.29828_6.519	545	700	726	375	410	813	323	228	789	5612	874	6663	11893	4167	3278	423	4310	332	1450	1372	9617	316	237	316
Unknown_820.48389_0.566	9066	10827	10424	14809	13217	13780	13545	13680	11090	11573	15825	14750	15499	13998	12422	13611	16108	10091	10008	10422	9689	11161	9627	11604
Unknown_468.19656_5.94	6031	20161	5096	26778	13265	23844	19976	19556	9964	97	12446	10685	6076	12990	16393	18431	14779	30803	18531	25800	7166	21255	43919	27316
Unknown_433.22498_3.383	263	463	205	610	149392	19942	8385	27007	270	3924	1545	1571	4374	675	4456	31970	1217	4453	8369	379	474	174	8638	1327
Unknown_615.61475_0.572	8763	11556	9642	14478	11661	10132	14787	13988	12337	7574	14299	16818	12611	15187	13186	13859	15956	9902	8511	11138	11970	10187	9769	12129
Unknown_828.09045_2.713	12	21	11	4793	39875	19047	17110	8222	42927	82879	6776	52	52342	3326	748	11221	81	1498	5319	270	21	2297	6369	53
Unknown_676.79346_0.622	10718	16585	10529	12807	10215	7682	11308	13151	10521	9356	14163	18920	11911	15089	14063	14615	16031	13151	9302	11201	13708	10448	9056	10462
Unknown_327.68515_1.476	41	27	42	2987	10961	14275	18992	27484	2573	872	2059	1338	8555	835	11341	48982	747	27	4218	35	1139	129	14248	984
Unknown_186.91116_0.577	5193	6352	4918	13459	12205	11127	13015	12784	12346	12172	14592	14221	12787	13471	13055	12724	14030	8623	8297	8043	9088	8730	8760	10128
Unknown_88.03728_1.058	7256	8002	11531	9335	10318	23381	9612	11442	10659	34142	7214	4429	7459	13452	7956	5991	7339	6509	10023	6722	3489	6318	10718	6889
Unknown_491.57562_3.613	6	3	0	2103	197473	22752	4373	14309	103	663	1388	1820	1046	92	2208	8480	1048	676	7735	8	348	10	1588	736
Unknown_279.17136_3.244	6755	6951	10049	10088	70381	21876	10843	16096	8898	17344	9467	9755	13177	7180	9993	11861	7462	9545	12599	7824	5581	8681	8516	9571
Unknown_182.98734_7.491	3476	1814	4453	1644	2829	9141	2312	2446	4420	73148	7023	9490	4899	9384	6064	16353	16865	2642	4080	9487	11777	8067	8381	7887
Unknown_908.38104_0.564	12855	14933	13113	13997	13684	11679	14711	15712	13317	9056	13292	14774	13018	14737	16222	15065	14715	11209	9100	9713	11990	10423	10777	11591
Unknown_632.36011_6.276	728	1105	860	876	10600	2258	6116	560	6240	3113	2348	2860	7674	3240	2088	702	5847	297	1000	2152	8612	427	351	343
Unknown_552.65704_0.581	10039	10801	10678	12453	13029	11396	13373	14362	12595	10964	14793	14070	13722	13971	13987	13464	15078	8822	8889	9034	9997	9588	9045	10288
Unknown_746.69092_0.498	10947	12322	12473	10313	15949	11894	15545	13335	13731	11291	13340	13665	11480	13782	13575	13962	11490	9857	8165	9526	10381	8316	10428	8592
Unknown_578.60345_0.569	7161	8826	9329	13482	12745	14323	15399	15419	11893	10419	13227	9388	13660	15145	14465	13980	12797	10956	9430	9120	5691	8605	9582	11738
Unknown_714.64764_3.852	23	36	72	5072	6934	14826	7861	6623	14955	41289	10229	1337	41050	6593	5219	12751	1192	6340	8234	2016	1409	4192	10876	384
Unknown_231.12231_3.203	17056	13262	11407	14592	10371	11553	11744	12579	13911	19737	14527	13924	16337	13877	11904	13532	15099	18432	18882	18806	15016	20264	17944	16574
Unknown_401.12_0.977	6885	320	3505	8601	14760	56727	8697	7294	61151	22490	9373	965	20336	11512	4371	9054	819	3692	3408	3524	840	7383	9114	500
Unknown_421.08255_1.481	79	73	87	15184	18762	22388	15652	11945	24517	18049	13574	1653	20797	8338	2742	13670	3756	4818	8411	5206	2343	8042	9485	3076
Unknown_298.07925_1.539	412	930	1137	2635	40660	103285	31032	19989	9212	75861	13223	9668	100750	11840	16346	47080	15687	5490	11978	315	508	667	18209	10364
Unknown_377.23953_2.963	2689	1328	3561	15087	20784	19229	16028	15025	22636	19968	14031	2231	31191	8930	4790	12016	2840	5398	9378	13992	7057	11808	30566	6443
Unknown_408.7868_0.57	5177	7570	6648	17132	13532	16429	16161	13707	11888	15602	14418	14202	18489	13395	12416	15087	15614	8409	8993	9388	6615	10787	9697	10523
Unknown_434.19806_3.861	62	519	253	28306	17643	3348	22514	8121	9057	26389	15484	793	87955	7400	1702	5908	1238	6643	8508	648	466	699	12440	1874
Unknown_528.65741_0.572	10387	9759	10762	12489	13962	13952	15523	14261	12122	11535	14285	13148	13734	14210	13151	12593	13201	9566	7982	7228	9843	9427	7924	9496
Unknown_511.29532_6.662	2413	3283	2908	1086	968	1952	1584	1032	1742	3244	49318	1322	3419	4476	2189	1009	18113	2177	3075	4534	3534	1897	1153	1871
Unknown_165.57365_1.83	32183	18711	35740	9382	12207	24383	11886	5891	11934	26622	12791	4907	22081	8855	6536	17182	6863	10083	14670	10953	5114	12924	11849	10551
Unknown_390.87256_0.482	16359	19662	15956	12233	11510	9825	14022	14297	13564	9343	14631	17983	9208	14484	15597	13058	16777	12142	9252	11786	15665	10796	10057	11543
Unknown_84.0799_2.784	5508	2600	3806	14853	14706	25765	18722	8433	16620	27935	14411	6826	16331	7500	6388	14427	8330	8141	9680	9802	5876	13764	12321	9582
w/o MS2:TRIMETHYLAMINE_60.08073_0.613	28211	43878	30267	13602	14212	34121	13749	13444	15932	20878	14974	10456	20236	11917	10527	11571	8687	12994	4852	5260	4210	9518	10505	5598
Unknown_406.78812_0.57	3816	5485	5957	14807	12992	15775	14579	12733	11668	17157	15315	13932	16997	11840	10312	13985	15116	8241	9530	9406	6869	10115	8785	10250
Unknown_606.31476_3.52	1157	1316	162	7050	95549	13137	19690	35046	733	2830	4774	5762	6397	1140	10611	26506	5425	9292	18568	237	3095	76	16385	4848
Unknown_714.55304_3.747	17	18	36	2756	82429	58952	5134	24640	1434	6349	1804	2128	2962	297	4432	54260	925	6878	4968	9	600	35	12476	905
Unknown_668.58478_0.575	12715	10596	14330	12960	11590	11788	12988	13968	9889	9720	14905	12083	13817	14527	10808	8370	15604	7947	6147	7099	9673	10257	9907	7808
Unknown_303.23383_6.545	5836	3430	8633	1372	1736	24816	347	428	669	233863	607	1110	4328	3100	1113	8519	259	964	763	796	748	18032	2388	1361
Unknown_91.05476_1.466	1405	2267	562	10666	12523	19289	16802	6663	17695	29577	12150	6638	18860	7553	7565	14672	9692	7757	9301	8345	4922	7391	8971	7105
Unknown_228.04375_1.828	6794	5206	4391	19523	11648	23103	12133	12389	24893	20766	13530	2826	14261	13548	5578	12315	5018	5490	10987	4169	2941	11218	13660	5776
Unknown_107.04815_1.83	27390	17725	37987	10974	13298	23598	11994	7462	12986	25712	12701	6833	19524	10197	7520	16718	9337	10718	14496	12597	6799	12623	11522	10604
Unknown_606.62311_0.572	8518	9489	9433	12091	11212	11542	12693	12746	10579	10339	14929	15072	12351	14899	13247	12763	15301	8717	10529	8903	10433	10370	9123	10671
Unknown_928.36591_0.572	10622	16050	13919	12317	12818	10958	13836	15870	11835	8302	13302	14794	11398	12808	15025	12408	15133	11405	8835	10795	13977	10193	9531	10593
Unknown_872.44006_0.568	11753	13847	12460	13801	11788	12824	13840	14062	12511	12102	15522	15122	13697	14918	13922	13860	13583	11647	9409	10126	9887	10578	9223	11580
Unknown_585.62836_3.311	18	23	8	1634	82844	78173	3905	20154	733	9622	1162	1693	3184	189	3916	56307	701	5957	4502	20	256	6	8218	467
Unknown_828.48993_0.58	9054	10536	9969	10422	12617	12573	12194	13214	11205	10541	14783	14104	14118	13846	13098	13841	13987	9229	9290	10417	10006	9958	10093	11085
Unknown_962.36127_0.569	12386	15363	13263	11404	12057	10015	12350	14794	10515	7036	13671	14682	11062	14566	14952	13238	14362	9580	8002	9427	11279	9040	8229	10093
Unknown_635.14166_1.47	73	85	152	13163	10049	7267	10073	17170	14175	6330	6851	21836	7338	8896	18057	6330	27954	20808	17946	38768	24056	23335	13840	29776
Unknown_217.05634_1.665	2574	511	3929	1826	67576	56128	3429	6324	1647	15805	5602	3393	1693	1520	3277	46642	1596	3251	1292	1403	982	1859	2557	1591
Unknown_541.21564_6.598	776	812	911	887	1516	6166	422	434	592	704	11257	808	996	778	2121	904	5028	623	2657	3344	3889	315	570	1105
Unknown_662.85645_3.842	46	38	32	3499	105395	10285	18847	39338	293	1260	3171	3315	4093	747	10500	17615	2950	10615	17464	156	2392	42	19766	2997
RIBOFLAVIN_377.147_3.006	27807	12370	23740	6278	9647	58214	8189	8519	13069	72754	7456	4399	23675	9150	7959	11103	2952	7009	7701	2108	2255	6618	8144	3712
Unknown_198.08319_0.598	8431	3070	9026	13590	11885	14357	17729	6118	20792	33125	11477	3583	15095	5318	6068	29671	6547	5059	11116	4059	1734	8591	8553	6503
Unknown_596.31958_5.271	1190	770	712	7317	9538	6331	68498	16677	10216	3546	22222	8715	8855	8497	10989	5811	7194	29596	12285	10372	9845	9435	16125	3872
w/o MS2:GLUCOSE 1-PHOSPHATE_261.03799_0.621	1408	793	1130	22179	10861	16621	9056	3342	18757	61088	6691	4450	6578	6101	1521	5217	16325	1451	4022	2542	3091	2530	1619	5104
Unknown_542.7005_0.582	6479	8658	6793	14793	12972	11708	14276	14110	11699	8863	14601	15164	13747	14386	14001	13506	16097	9219	9224	9796	10485	10318	9899	10676
Unknown_453.83102_0.489	7772	8577	8915	12114	11855	11612	13511	12053	12798	12169	14379	13113	12350	12752	11304	13739	11727	9227	8714	9157	9186	10658	9865	9573
Unknown_472.17807_1.577	1581	448	164	11550	24649	5547	4815	4352	2454	3705	10806	1614	14135	3704	301	9641	1647	408	1403	3284	2169	1034	2078	6180
Unknown_664.17023_2.053	44	76	93	783	1129	76065	1891	7080	10555	109925	1781	1699	10243	26699	6263	6547	241	3336	1158	476	769	6974	7056	296
Unknown_534.659_0.572	9650	10521	11628	12701	12893	12583	14768	13576	11746	11970	14850	11747	13353	13603	12668	13414	12558	9617	8057	7350	9779	7245	9014	9374
Unknown_103.78874_0.614	24610	28440	26925	11051	13434	24842	14085	14336	16341	23495	17125	10772	20342	12487	11040	12578	6941	11673	3446	4277	3463	11054	12146	3701
Unknown_247.12885_1.748	6191	1412	1405	8575	10457	18239	12141	6768	10719	34327	12080	6105	12185	9919	12911	8582	8245	8345	28086	10077	4755	11940	12082	11918
Unknown_230.09497_2.109	2225	690	5792	5647	17440	159403	4144	6878	2791	9558	4345	2178	6822	6023	3273	4493	5472	4820	5491	4065	3226	5767	5310	3992
Unknown_363.16275_4.227	2196	3240	1422	695	3249	10045	88086	9354	14672	11374	28115	581	19974	2818	2388	8574	1889	37934	3756	551	1954	402	8541	439
Unknown_988.34717_0.563	11996	12992	12254	12687	12679	12276	12487	13584	11735	8685	13964	13525	11906	13575	14039	12644	13726	9823	8597	9873	10882	9369	9473	11060
Unknown_504.79523_0.498	8408	9370	8107	12745	14496	14528	14372	13564	15456	15498	13459	13815	14989	13205	11580	14281	13026	10086	8191	9685	10844	9939	9287	8514
Unknown_168.0764_1.16	11448	7057	16415	12692	13577	23723	12089	7378	12244	24480	12678	4866	17467	6797	4757	22868	7763	6428	12015	11424	6045	11496	10047	11255
Unknown_409.19507_1.549	139	175	464	12887	12838	16999	14320	6092	13270	23349	16380	3690	17484	5139	4393	18415	5757	7110	18449	11659	4180	13942	12010	13392
Unknown_271.13043_3.103	10858	9537	12154	12070	9254	29568	11976	9792	10555	37212	10433	10296	15262	13612	12837	16408	12839	15691	11234	14443	8037	15631	14825	10787
Unknown_714.7345_3.853	17	50	71	5578	7980	14708	7487	6641	14063	40496	10858	1435	52767	6404	5302	13663	1107	6058	8005	2252	1427	4131	11400	946
Unknown_380.81769_0.594	5659	6561	5258	11332	9338	11737	11764	10827	11342	9430	10433	11125	11745	10881	13274	9727	12803	7312	7870	8398	9115	8601	7982	8710
Unknown_806.17407_4.162	53	40	25	1180	122491	41882	5261	31883	291	8343	828	310	2644	227	2206	17109	92	4796	4846	62	187	37	18278	282
Unknown_391.28595_5.825	502	939	10441	2495	2883	97299	6407	4863	9189	57581	1881	2605	1001	3170	1604	2547	1965	3647	1913	1070	3702	3436	9348	2406
Unknown_390.99774_1.093	4755	4215	6336	1742	1387	17771	4766	10817	16786	6940	5138	2952	5087	11545	7190	9520	4552	7033	6924	7394	3278	13754	14550	6294
Unknown_755.70483_0.497	6175	6509	6089	11791	12904	10194	12432	11129	12703	11802	12293	14065	10205	12873	10655	12429	12240	7973	7962	8724	10028	8561	7970	9235
Unknown_529.25037_6.543	1509	545	1206	528	10022	3273	10551	696	5202	3400	1277	1121	1328	3954	620	427	15790	685	16608	8326	11125	1486	798	1374
Unknown_585.79919_3.309	63	15	21	2523	81719	79052	4470	21053	1436	10983	1458	2319	4861	396	4277	56698	988	6433	5813	17	355	16	8039	420
Unknown_161.61868_0.632	15303	2949	15671	17665	14998	28541	18599	10064	26528	25815	13682	5168	17055	11302	3487	13909	6360	4008	4346	2473	2469	4237	8207	1472
Unknown_764.72546_0.609	4839	6076	3630	10440	8596	5639	11917	14981	11593	4774	11260	11130	9715	12811	14590	13878	17835	15840	10283	16124	16876	13692	11631	17154
Unknown_192.16037_1.49	2912	1888	1287	18092	6042	14000	3195	14089	904	18331	9740	14866	2436	5879	23614	20256	20820	14438	9356	16668	14283	8974	26585	21163
Unknown_247.01643_0.863	4285	2089	1338	8302	6199	10047	7006	15233	6893	7464	13576	15094	6711	12484	4000	5638	18494	14261	10509	17684	12841	6433	4484	12703
Unknown_611.06036_1.061	7492	7818	7072	14862	13434	11804	13933	13402	18442	13516	7772	5396	15782	12560	9362	11289	8274	10358	13629	13024	5324	6416	16410	10568
Unknown_652.0564_0.644	307	221	54	14138	24563	19372	14126	14088	22650	4757	12956	1987	19503	9810	2372	14854	2997	5071	10747	5435	1791	10076	14524	2585
Unknown_836.44745_0.57	12028	12226	12632	12363	12300	10261	13414	13791	11257	9039	14667	14814	12640	15235	14741	13537	14997	9365	9695	9976	12236	10202	9803	12263
Unknown_420.82947_0.494	7322	9181	11297	18590	16354	18139	13942	12619	13018	15560	18268	11280	16820	14728	11086	15612	16296	9981	10296	9908	8395	9177	10208	9390
Unknown_579.03339_2.397	13	9	68	56309	26422	8325	15345	480	2303	641	38923	3784	81782	2703	2484	43797	3346	3035	11724	46	495	73	5468	9088
Unknown_515.92712_3.627	3	17	28	2673	97731	10941	9563	25329	246	625	2561	3624	4416	447	6711	97073	2592	7737	7107	45	1013	25	9695	1329
Unknown_996.5058_2.547	6	5	5	5828	23820	30750	16352	10205	36164	23338	12750	1325	48063	8776	4252	15291	1024	7651	15821	5034	2326	10223	20402	583
Unknown_296.14609_6.293	260	327	660	187	1546	331	1245	783	523	1168	39750	824	1223	580	573	287	13608	754	1376	812	2852	702	618	1230
Unknown_587.10834_3.121	41	19	49	4560	123637	15355	8653	16299	528	1060	2872	3239	3839	343	3901	62705	2492	3540	7296	85	683	20	4891	1878
Unknown_630.57153_2.752	10	2	23	7295	11148	23969	15485	5182	29631	7751	10585	1236	36598	5753	1609	12997	1089	3957	9117	2372	1777	7748	7354	488
w/o MS2:GLUTATHIONE REDUCED_308.09128_1.052	252	130	261	15239	20214	14380	12322	10125	15989	8820	14202	4195	15968	7875	5490	11509	5966	6892	7868	7394	6979	7644	12178	2459
Unknown_500.7811_0.6	4603	5177	4573	10744	11621	7274	8851	13696	9125	5248	9902	11238	9359	10563	10039	8730	16994	8442	10804	14447	15751	7082	8209	8483
Unknown_204.1409_0.617	1402	4927	3329	6909	12649	25907	11228	8279	12521	38933	16745	7840	23980	11302	11049	8681	5163	11096	3702	4291	3380	10283	11894	3475
Unknown_478.70242_0.572	7350	8542	7592	14071	12468	12179	12474	13087	10518	11456	14842	14790	13476	14378	13981	13707	15291	9084	8260	9288	9358	9980	9810	11159
Unknown_285.08685_4.362	9496	1472	9967	13859	10294	8463	14459	8859	17667	15199	17889	6916	19721	10518	7528	11810	8847	16251	13005	13918	4573	21895	19013	19426
Unknown_819.9433_4.02	37	27	22	2363	93168	59207	5840	31625	406	15605	2065	2194	4769	731	5277	23071	1453	10167	9830	1521	1118	187	18783	1527
Unknown_320.86499_0.499	15878	17592	18298	11820	15142	12908	14777	13491	13780	12356	13244	14275	11771	12834	13055	14273	12331	9399	8256	9095	10425	7553	9711	8657
Unknown_633.24231_5.255	1971	2002	2421	9814	11473	10799	11906	13865	12647	6418	12988	14205	13075	15182	15142	10452	15914	19241	20179	15489	17572	18827	15919	16818
Unknown_200.14594_1.988	2002	6602	2811	13413	6832	17301	4810	9149	3102	15388	8720	7987	2804	6853	8874	7558	16067	14184	18132	24223	8397	20293	19303	24197
Unknown_337.02737_0.825	129	95	65	14609	12695	15166	13376	10874	14449	15134	12951	7593	14356	9754	9076	11654	14000	9055	17214	9310	4386	10369	7985	8490
Unknown_158.1528_1.281	502	415	177	6427	6589	7649	3468	3687	4566	5007	3596	7637	4361	7046	7803	2287	24519	4267	47443	23068	8240	37711	3298	17014
Unknown_656.55634_0.572	11908	13763	13041	13766	13107	12822	14252	14820	12828	9145	14747	13772	13877	14235	12817	13806	13940	10142	8678	9755	11659	11156	9233	9962
Unknown_364.08051_1.747	84	373	102	27759	20051	5550	48856	31453	23573	2103	24194	476	9338	9773	4292	523	993	4836	11391	2200	1830	934	15382	1072
Unknown_702.95178_3.31	17	9	32	690	78244	71930	4025	20001	1045	9294	1307	1725	3321	164	4150	55563	632	6532	4852	10	318	45	8345	388
Unknown_611.24603_1.48	38	33	78	15577	21744	23125	14805	10224	21196	17466	12026	1906	21921	8346	3322	12735	4089	5638	10749	7122	2298	8588	9893	2732
Unknown_795.2572_4.399	81	77	65	76	8010	23896	54	353	47	170321	232	126	11210	98	26	13833	103	919	604	24	29	8	631	569
Unknown_955.65759_0.497	1968	2544	1808	11751	10735	11416	13413	11341	12874	11602	13023	13540	12627	11275	9786	11522	13828	8052	8564	10141	7547	9763	9153	9184
Unknown_378.77658_0.584	6909	8105	7291	12839	11550	12424	12173	12545	12133	10300	13347	12564	11884	14433	13064	12206	13261	7510	8338	8403	10287	8017	8285	9118
Unknown_222.88918_0.664	1079	1432	564	9881	6963	3422	13718	12552	9831	6058	14254	30192	9036	12285	13404	10951	36418	16564	9266	26460	25306	17681	13194	24315
w/o MS2:3-METHOXYTYRAMINE_168.0916_1.82	29452	19553	37375	10277	12209	21511	10740	6059	11039	25296	13140	4533	18802	8333	6523	16802	7339	8831	13740	10577	5319	13539	11319	11444
Unknown_231.1714_2.305	305	185	439	4665	101820	40161	10798	27815	2806	13331	2770	1444	7495	1395	4894	4473	1094	5764	10917	1800	1136	2136	7452	1535
Unknown_766.70251_0.497	5472	6705	5976	12633	12672	12605	13102	11646	12767	13577	14272	12690	11071	14098	11814	11941	11813	8426	8205	9820	9601	9045	8056	7939
Unknown_119.71117_1.83	26226	15925	33369	9562	11699	23376	9571	5307	9596	24492	12510	4397	17557	7042	6187	15945	6974	7669	12349	9655	4147	12500	9890	10429
Unknown_832.4895_0.576	8655	9909	9602	14713	13189	12178	13662	13352	10421	11701	15406	13381	14441	14223	12950	13487	14614	8713	9527	9812	9114	10101	10539	11818
Unknown_468.74478_0.57	5074	6849	5648	11300	11188	12705	13664	10808	9409	11643	13564	11986	12492	11414	10293	10918	13890	6956	6723	7723	7356	8761	7439	9324
Unknown_515.79388_0.498	9864	10990	10087	11817	14232	11650	14042	13636	13914	11416	13305	14208	10190	13718	12295	13805	12124	9267	8195	8828	11511	7874	9060	8775
Unknown_186.03802_1.402	168	291	249	18239	10900	16930	17099	7522	16284	17700	11670	5483	19202	7424	4928	19777	8088	7024	6349	10425	5018	10819	9466	11406
Unknown_699.72498_0.493	5299	5890	5181	11196	11896	9878	11847	12810	12283	10817	12539	12970	10164	11917	11115	11343	12910	8830	8207	8214	10044	9305	9698	9570
Unknown_207.08881_2.11	1344	3514	5871	1806	978	6338	2705	1898	6238	2190	8321	4832	1602	9897	4976	775	1176	7811	33997	32021	17195	54723	6135	2137
Unknown_335.22281_6.326	19024	11622	5514	6189	8850	14836	8745	10172	7060	107836	11656	8695	38022	24134	7428	22870	5116	17164	20742	8507	9052	7548	27125	19822
Unknown_733.12823_3.121	23	19	18	4328	121555	15099	8485	15167	468	830	2769	2986	3652	276	3688	61715	2235	3848	7967	45	543	16	5365	1648
Unknown_275.63452_6.297	29	93	78	170	854	212	3316	37	563	478	34782	171	252	226	502	277	12237	307	702	528	2771	73	140	437
Unknown_874.45154_0.583	8657	10196	11070	13399	12572	11848	12756	13069	9421	11284	13470	13364	12754	12749	12504	12874	13830	8490	9216	9653	8368	9997	8892	11092
Unknown_217.08298_1.782	7952	5571	7605	15419	10691	14666	15141	5638	17761	26982	12673	4562	14858	6225	6245	24056	7812	6076	11762	8309	4582	13438	11239	10217
Unknown_175.10698_0.723	15854	15653	23176	10740	12940	24568	14350	8287	14340	35280	11268	5748	15342	6966	7205	16264	9964	6463	10441	5772	3653	7259	6700	5873
Unknown_643.73358_2.985	9	10	17	52	91690	150349	1081	5386	44	737	61	8	82	13	196	5648	4	224	713	5	24	2	721	19
Unknown_159.07552_0.618	13818	6257	18100	7314	16878	16421	15655	4918	33490	32341	8715	4230	14467	6655	10917	50675	5835	4583	16432	4924	1624	7783	8468	5558
Unknown_209.08939_2.786	9032	7493	13993	13600	8977	8272	14987	8667	12778	13067	15498	7736	15390	8867	7503	13067	10671	13311	23808	12885	5846	21057	14418	12995
Unknown_364.16208_2.311	804	822	228	2019	87788	81503	5476	11477	633	9302	1146	1127	2081	641	1299	8224	609	1612	2314	165	407	348	3863	1177
Unknown_313.27567_6.654	3490	1001	3796	1085	1191	600	2349	1982	2004	7623	63032	1150	4944	3838	2340	1245	24401	1096	5475	2165	2909	1132	3629	3174
Unknown_625.58936_0.566	11361	12334	12294	12585	11000	12006	13218	14057	12567	8502	14556	14668	13378	13366	12850	13120	14341	9499	8770	9542	10863	10276	9168	11024
Unknown_285.1058_3.125	7560	6875	9904	14660	9987	10405	16186	8054	14289	17066	17432	7955	15499	6031	6459	12354	11061	9922	16105	19354	8674	24270	16713	22563
Unknown_439.10046_2.614	182	258	187	5259	15816	46453	8305	11383	654	49	5245	3777	22366	17691	8827	9065	2885	7417	6881	5624	2906	6669	11754	4364
Unknown_635.74713_0.499	6274	7634	6928	11574	13709	9802	13405	13080	13416	11397	13008	12508	9881	12378	11088	12202	11296	8773	8349	8054	9830	7608	7775	8578
Unknown_596.30695_2.543	62	42	51	2092	50324	138251	10988	7331	7376	5354	2406	227	7396	3547	1510	343	99	1085	5207	460	722	1422	8090	57
Unknown_522.7605_0.597	7067	8933	7118	12380	12552	11155	13897	15464	11971	9240	13229	16726	13915	13271	13664	13526	16072	9692	9487	10992	10990	10444	10193	11876
Unknown_554.06543_2.547	42	14	45	5698	22694	30197	15960	9901	35106	21390	12398	1362	46488	7910	3866	15169	1391	4330	8717	2966	1671	6224	12097	390
Unknown_809.48114_0.572	9827	12336	10755	12576	11989	9742	11219	13863	10028	6341	13656	15091	11615	13423	12666	12796	14469	8248	8968	9045	10286	10229	9044	10701
Unknown_960.34277_0.567	13324	14706	14837	10283	9806	9561	11730	12942	9964	6256	11508	13179	9585	13902	13720	12236	12877	8288	7474	8341	11533	8985	7108	9826
Unknown_858.41003_0.572	12250	13545	14198	12816	11299	11704	13778	14289	11874	8378	13129	11980	10800	13124	13611	12706	12443	9573	7693	9706	11681	8983	8982	9723
Unknown_384.27542_5.488	375	718	335	17396	20740	21386	12782	6943	9161	6266	5253	2269	7424	10700	6701	3265	5757	11455	81155	33927	10327	16522	13909	16207
Unknown_886.41614_0.569	11019	13284	12066	11487	10858	9586	12163	13548	10617	7529	13355	12099	11861	13149	13112	12677	13587	8807	6865	9294	9865	9075	6455	10168
Unknown_447.69131_1.488	69	52	139	415	799	51779	4611	3446	4587	108745	3266	3470	20050	10185	1212	4215	79	481	140	446	441	2644	1917	247
Unknown_227.07726_2.366	13981	5834	11054	10595	11066	11163	12332	12005	13846	12914	11748	9993	11645	11165	9792	12159	10530	13431	11719	10706	7022	11849	12041	11180
Unknown_69.0683_1.349	1057	664	747	8986	9864	16459	10168	6769	9671	21488	10710	7683	11686	8481	6481	10467	7676	8941	17890	13972	7779	14852	10275	11286
Unknown_529.25562_6.608	1144	1814	2598	1619	1120	1224	2794	405	734	1478	46904	691	3197	3018	6764	793	8395	762	17104	4781	11465	902	770	2356
Unknown_170.15346_2.346	431	9031	1792	3152	748	784	1791	2800	724	131	4571	3593	327	3716	4821	695	8170	9300	20289	52071	22382	53400	4692	54893
Unknown_578.7879_0.507	8483	7604	9416	10006	11903	11388	12204	8903	12608	12586	12029	11114	11774	9520	10842	10405	12013	7939	8256	6507	9204	8966	9222	9741
Unknown_268.14508_1.35	1121	201	567	6077	12862	27538	10175	6315	16089	41690	9486	3891	11160	6107	3810	8938	3494	9060	22351	15688	4494	16817	13520	4544
Unknown_340.05017_0.585	783	744	1884	27201	27928	19075	22672	8094	19318	26315	19405	783	19851	12129	3450	8699	7040	4000	4313	3495	374	5028	8304	2224
Unknown_835.08209_2.918	21	46	80	7865	19029	17489	14795	9737	27849	17010	7426	1514	29371	10167	2910	10533	1017	6851	14191	4512	1853	12616	15651	359
Unknown_348.06998_2.61	189	88	77	5768	15187	44944	8519	11881	725	1127	5784	2754	21759	15762	7945	9264	2733	6874	6296	5578	2758	6484	11047	3787
Unknown_125.05584_1.577	2822	2800	2108	12947	9239	10711	12766	12696	11906	10427	12021	13643	12794	11798	10568	11622	14605	11532	12711	13251	11002	11508	10404	11243
Unknown_144.06616_2.484	21325	23683	20069	21045	15189	10562	25925	9987	25553	26663	12874	5419	13886	7686	6016	10724	8562	7733	8719	4006	1699	8567	6932	4785
Unknown_369.00531_0.801	1181	1462	1062	17587	36783	22234	16197	12055	7987	4498	9904	332	23342	10223	215	11742	3269	2996	12236	14059	642	5121	10983	9661
Unknown_514.28467_4.68	267	311	246	490	385	7734	3423	500	1143	1	223392	116	14233	2180	1043	803	129	1107	12616	1410	5470	771	1554	8786
Unknown_320.93378_0.748	177	174	79	8066	12884	5257	12823	10000	13241	19729	8767	4535	10912	11101	9679	10913	5586	8109	13703	7156	7695	9837	11771	5265
Unknown_419.95599_1.061	11255	9430	11973	6435	5464	9908	6554	4539	5481	5716	11776	3929	5894	11281	7804	10388	6113	6258	3143	8183	3990	9438	5853	6918
Unknown_173.08046_2.929	11034	14452	14298	5107	9551	12522	32940	12370	13400	15593	18702	4398	15497	6748	4921	12548	4599	20344	5804	8841	4687	15624	8294	6188
Unknown_603.76239_0.493	5258	5377	5167	12741	12645	13620	13128	12155	11775	14505	11904	10959	16802	11212	10388	12939	11795	8260	7730	7910	7563	9633	8959	8502
Unknown_556.26141_2.407	330	189	147	4522	77249	28488	4902	12686	1507	8192	2853	1835	4387	340	3875	66829	3552	7387	9193	167	785	118	10356	1576
Unknown_855.6734_3.398	15	18	18	923	113288	46468	5508	36053	338	2392	708	670	1564	68	3645	19023	389	5459	4090	23	501	14	14808	346
Unknown_758.49713_0.604	30	12138	37	13467	24	687	13528	18	12531	314	15822	23	15081	13053	95	13275	16	10829	11	9687	11594	10355	9632	24
Unknown_507.08063_2.05	50	33	53	10928	7588	11833	8419	8291	17549	11961	9463	4482	11087	9372	6663	15584	4751	8280	15194	22156	3236	22424	9015	8166
Unknown_681.9425_4.407	13	21	8	53	7015	24371	11	107	20	169887	123	129	10893	46	72	13529	43	1010	225	30	8	32	453	233
Unknown_230.09734_1.633	9889	2463	6948	5064	16361	126946	4209	6198	2901	9610	4424	3256	6988	6715	3411	8009	6566	4690	4703	3422	2863	4703	4619	3913
Unknown_249.63223_1.573	488	453	800	3627	66867	39150	4510	10177	1128	10602	2340	1684	4518	243	3510	65953	3016	6591	9130	104	424	12	7020	982
Unknown_520.00543_0.613	353	61	37	17050	21540	15352	17146	7951	17324	20747	15877	1248	16611	11277	4619	1953	2906	3416	3370	2223	240	1812	3672	2359
Unknown_508.62097_0.571	13066	14019	14295	11722	12075	12247	13318	13966	11052	9833	14018	11175	11790	13235	13165	11686	12154	8001	7567	7925	10457	8258	8130	9003
Unknown_358.82559_0.597	5860	6129	5417	10893	9921	9767	11374	11395	12888	8409	10954	11284	10535	13714	10110	9692	10804	6640	7015	7364	8234	7867	8225	7458
Unknown_412.20987_3.336	63433	216916	3315	16628	17865	7105	16193	10931	12998	29565	12156	12169	16258	5149	5638	21519	20645	10853	10888	2845	2517	4777	10741	7078
Unknown_747.37744_3.622	75	163	49	5266	119878	11219	7489	16177	418	618	2406	3332	3200	294	3610	56090	1984	3419	5973	63	698	6	6124	2085
Unknown_549.12238_1.423	66	111	122	23002	74523	13724	27969	7563	23614	8545	10644	72	15251	5483	386	30	78	1828	2716	105	81	321	8853	232
Unknown_187.10614_1.239	5904	2792	2344	14518	9760	18885	18101	10241	16034	19864	18920	14260	24842	9585	17899	17735	12648	10974	16903	10282	8682	15830	13650	12917
Unknown_674.72833_0.494	6717	7865	7260	12134	11488	12347	12432	12141	11725	13006	12585	11722	13822	11632	10067	11875	11376	7430	7631	7974	8592	8420	8534	8363
Unknown_218.79424_1.443	10	5	6	793	8892	38542	6732	5316	360	520	711	692	1555	542	4428	19733	225	4066	1431	16	305	32	9307	56
Unknown_213.0825_0.846	10333	3072	13686	5363	5283	3839	8467	7132	6007	9327	10318	9131	6574	4473	4622	5718	7326	7544	10940	10971	4798	11516	4988	5511
Unknown_337.27454_5.984	300	229	246	41	220	394	434	187	188	1469	61681	8909	3913	4855	1832	454	11025	82	4895	7129	2953	1617	157	3776
Unknown_383.16611_1.072	4867	2436	6327	16904	19582	20031	11143	7870	17816	17126	12805	1654	14936	8339	2612	8080	4557	3196	6230	4663	2430	9330	11657	4572
Unknown_464.20609_3.296	357	725	66	19372	11795	6366	19578	14079	4763	45425	14201	786	44967	11290	1209	9849	1108	5669	8637	499	354	179	21991	1108
Unknown_630.69562_2.751	6	9	9	7367	16802	22278	14839	4265	23801	12129	13001	994	35926	5876	2539	6416	693	2953	8170	2303	1147	7887	15596	229
Unknown_134.04697_1.496	11471	2098	278	14437	19961	18138	17094	18698	13289	22445	13722	5027	14229	7785	6956	11271	8142	7277	7583	11493	3786	9527	12189	7649
Unknown_491.91058_3.612	5	3	11	2088	241921	21561	3989	12561	168	600	1259	1863	443	58	1829	7617	929	628	6819	18	299	18	1203	564
Unknown_243.0385_1.492	373	701	1533	14193	18743	20187	12880	11637	20851	15352	11905	2203	18267	8511	3804	12013	3911	3517	6387	5069	2792	5392	8486	2373
Unknown_238.09241_1.552	3660	811	4239	11030	10839	63979	6010	9077	17268	16157	10668	3824	30521	7193	3996	7714	5668	6672	7767	10153	3322	9191	10867	4859
Unknown_779.43005_3.855	44	20	95	4608	6525	13000	7138	6823	13559	36110	10500	749	19516	6768	5069	12035	551	6006	8012	1758	1164	3974	11303	758
Unknown_290.62738_6.54	0	31	29	17	2691	293	5178	35	827	399	210	27	34	391	53	39	5234	30	1037	150	652	23	19	212
Unknown_532.07208_1.155	133	65	154	5640	4694	40309	5491	10546	6483	19517	7935	315	19179	17494	145	15327	998	3456	4531	3239	531	11630	22327	3511
Unknown_857.47168_3.854	43	23	74	4712	2455	11972	6484	5761	12278	37972	9040	942	39563	6561	4899	13806	1161	6112	7237	1923	970	4014	10104	1242
Unknown_290.61667_6.587	0	108	61	19	123	89	436	25	172	49	15234	429	517	656	723	24	3240	55	1531	1032	640	97	22	212
Unknown_494.79062_6.297	15	90	36	23	841	304	2362	63	180	193	35665	255	150	256	296	43	9731	82	903	530	828	72	39	63
Unknown_396.8396_0.488	11497	12299	11777	9541	10178	8667	11476	10517	10529	9691	11667	11749	8378	11435	11458	11422	11723	8147	7808	8344	10394	8030	8574	8541
Unknown_426.23438_3.64	1662	4540	258	3105	67222	69955	7205	19131	672	10433	1708	1262	2500	370	2779	18421	1171	3504	5114	445	868	238	9994	2369
Unknown_378.82639_0.595	5104	5017	4788	11128	11357	10916	11381	10874	11158	8601	11245	11305	11738	11436	14777	10162	12266	6898	8163	7509	8110	8050	8303	9042
Unknown_252.1339_3.209	4958	3782	5360	14714	16176	14857	16676	12165	17535	12039	12851	2224	20618	8796	3736	10260	2871	10964	17280	13563	4240	23819	23107	4908
Unknown_413.15375_0.682	183	1120	124	21286	29025	19991	17544	12417	25211	16465	10975	739	19810	9397	2550	8202	1847	4289	7840	3220	1098	7395	13264	895
Unknown_155.08055_2.785	10184	7756	16841	11295	8734	8988	12555	7898	11504	15591	13182	7616	14138	9104	8001	11589	8733	12429	17220	10594	7524	15614	12188	10488
Unknown_205.03401_0.946	7679	4271	6614	12950	20372	3917	16113	15524	12610	12947	11613	5516	20389	8087	12019	14155	6221	6913	6922	9863	4664	5300	9062	4870
Unknown_153.99631_1.06	14507	10779	17567	14573	14912	35643	25802	19042	27910	44036	11923	6206	14169	21589	13724	17506	5268	11301	17129	12641	5641	18021	15104	9793
Unknown_695.72614_0.498	5617	7068	6790	11938	12115	9589	12935	13217	12189	10431	11894	11264	9318	11498	10617	11589	10496	7920	7235	8636	8558	8086	8318	8612
Unknown_637.99097_1.053	2772	2666	2600	24422	24976	10867	24461	21991	19001	12569	18791	27696	25556	27029	24210	20282	11207	28678	13040	22902	23602	16383	28372	30629
Unknown_199.09454_2.191	2385	2481	2462	11956	10228	11024	11644	13201	12117	10247	10833	12706	11918	10685	10888	10887	13251	11035	11619	13375	11944	12114	9173	10014
Unknown_791.41962_3.831	80	146	89	1865	89680	35090	6836	35772	491	8282	1426	1735	3170	610	5133	13985	960	8765	8281	46	1321	70	17047	994
Unknown_958.32654_0.573	7493	8604	16218	12918	10992	9877	13060	15561	12196	8215	13401	14553	10144	15273	14402	11261	14071	9642	7826	8662	13181	7947	9062	10698
Unknown_160.09575_2.147	7891	6926	5304	14476	5309	8183	14927	13064	14302	22805	17000	16170	17749	12108	8642	15492	11734	9171	16651	8003	8063	10141	10823	8804
Unknown_148.05984_1.985	604	359	502	18263	17488	13776	20187	8202	17777	19950	15806	4290	21857	5484	5955	14164	8471	7000	5093	6515	3306	7905	10964	4321
Unknown_502.2171_4.066	137	386	189	12804	6144	2017	21263	10484	3142	13132	8112	197	21924	10787	1975	3674	1047	1198	1762	147	134	169	19294	1054
Unknown_504.67441_0.568	7796	8985	8230	11380	11022	10725	11337	10746	9584	9138	12542	11709	12484	11390	11522	11078	13294	7414	7375	8170	8119	8182	7872	8993
Unknown_322.1152_1.622	752	222	758	21281	8585	7150	36677	30434	16833	2113	24907	268	4441	10094	7135	308	383	6537	13817	1750	5356	736	9526	830
Unknown_141.05312_1.416	414	549	140	17267	12404	9484	15397	17626	15783	12104	13126	15915	18607	12259	15643	14628	20080	10660	6243	8291	11110	5953	9773	8461
Unknown_133.0303_0.955	597	402	271	11170	11602	10812	9179	6722	4404	45546	11684	1511	14976	3678	2293	7605	6537	2551	3546	1759	1077	1977	7906	2305
Unknown_645.6004_0.569	7932	10078	7880	11757	11060	10061	11657	13307	10050	6718	12694	14395	12313	12439	11824	12562	13300	8784	7738	8920	10097	9904	9287	9656
Unknown_748.5686_0.574	4867	4195	5270	8558	10250	9751	9926	9364	8571	9870	10286	10836	8354	11312	9118	9458	12308	5985	3124	6828	7658	7909	6829	5164
Unknown_142.02386_0.728	14037	11854	16914	16210	9636	2762	12972	10173	12115	10582	14962	11231	16097	10149	12641	13641	10527	8011	4756	5622	6575	7756	9328	4604
Unknown_554.39819_2.548	3	1	0	5697	22134	27958	14434	8602	32995	19652	11299	1206	43377	7642	3472	12948	1019	3774	7873	2645	1444	5889	11065	230
Unknown_464.81952_0.603	6238	7196	5969	9211	7436	7114	10466	11530	8990	5212	8504	11070	7091	11379	10394	8337	11748	5963	10441	7822	16942	8757	6649	14408
Unknown_58.06451_0.627	28424	31120	22413	21008	11270	14570	17388	9728	12714	27045	12087	7133	12520	10841	8804	9880	8376	7390	16272	9299	7502	10364	11507	14962
Unknown_684.72699_0.493	8745	7905	8613	11094	12107	10021	12844	10910	12285	10807	12076	11008	8376	10570	10137	11203	10956	7802	7221	7903	8461	7399	7802	7608
Unknown_363.15823_1.459	327	549	312	7713	6123	19024	13788	4826	17667	34812	9347	3925	19513	4278	4938	11023	7450	5682	5883	5209	2597	5283	5081	6575
Unknown_219.0985_2.15	346	487	630	9552	11433	11896	12175	8114	10940	17079	11516	5187	14777	12981	2426	15268	6790	16134	18824	8962	6276	16462	14425	9212
Unknown_394.12759_1.912	104	156	50	8894	26363	29812	14337	3757	7833	43494	17147	773	60029	3534	1278	4045	1119	1267	8476	282	886	383	7016	399
Unknown_268.84601_0.568	5433	7643	6937	10341	9816	10746	11007	10584	10138	10891	11519	10609	11502	10237	9833	11161	11896	6809	7169	7341	6902	8021	7444	8427
Unknown_282.11786_1.35	143	98	266	10627	13548	22961	8488	7094	8038	38959	10332	3594	17619	9515	5876	9798	5101	5164	7008	4340	2105	6764	7554	4406
Unknown_212.08975_3.88	3575	1162	2803	9734	6561	8874	8667	5239	10621	11888	10784	6327	8247	6251	4917	7768	8749	9726	22896	30747	12288	29595	17531	24175
Unknown_327.23541_6.526	8737	8714	19756	4001	1211	13283	3107	4407	1781	146906	2959	1728	4762	3359	4649	16799	7747	5212	11602	5021	7195	3707	3818	2147
Unknown_155.08272_1.24	10919	2180	1210	12550	9796	18744	12980	7805	12842	25477	15903	8035	15777	7138	7119	13438	8878	7745	12498	9714	5902	11908	10738	10520
Unknown_174.1243_1.58	1863	1851	2224	3481	11875	2084	10077	5432	10165	22481	10265	4814	9621	8417	11084	12760	5513	5991	11122	6163	4318	8101	9456	10664
Unknown_129.01682_0.935	264	145	67	12016	751	16223	9131	414	1205	32580	7736	384	19256	306	671	9261	8259	6228	29344	7605	353	8633	7862	9317
Unknown_566.58203_0.571	13517	13805	14604	12413	13502	12831	12357	14185	12016	8365	12897	10596	11808	13189	15195	12603	11976	8465	7578	7596	10202	7846	7919	9024
Unknown_652.58221_3.774	21	30	30	99	125151	78865	1187	10898	223	6427	98	84	319	92	154	4604	18	786	1561	69	83	8	1724	63
Unknown_462.19083_3.031	235	1020	131	21899	17519	5692	19101	11453	2635	35232	16799	897	51367	13219	1719	6411	2177	7160	11076	373	180	91	15678	1694
Unknown_360.91721_0.658	4096	5242	4373	7848	1472	7894	1122	8324	7684	2562	10854	11560	9241	1064	10092	893	11571	6711	6197	8373	8896	7194	6679	7091
Unknown_156.06519_2.785	3636	1695	2053	12356	11871	22987	16973	6457	13754	25841	12337	4674	15087	5441	5047	11421	6658	6918	7868	8791	4239	12322	11027	7771
Unknown_384.07721_1.061	12887	11612	17620	9115	4651	18278	11521	9945	15369	13807	10185	3631	7997	10890	6455	9671	5480	8280	5265	8605	3595	12231	7817	6434
Unknown_288.21558_4.557	136	165	224	30980	18176	9939	12816	10782	17297	13614	8027	2724	5797	8678	3234	5386	8869	9297	27729	16080	4303	8794	9279	10857
Unknown_708.57489_0.573	6304	7805	6752	11227	10923	11271	11580	11755	9618	10222	13183	12506	12215	11489	10991	8415	12309	6812	7258	8753	8210	8466	7836	6542
Unknown_744.69995_0.495	5161	5311	4895	11696	12439	10827	11707	10999	12461	10605	12804	12100	10265	11123	9736	12324	9560	8073	7302	8270	8316	8025	8340	8347
Unknown_332.84338_0.569	3493	4563	4376	10946	9502	10114	10738	9181	8988	12745	11737	9704	12420	9455	7847	10162	11089	5908	6357	6501	5210	7780	6652	8422
Unknown_310.22308_1.557	3416	297	338	15612	12623	5410	9009	7441	8357	7993	11218	7044	5706	5843	7230	15964	13116	6543	10580	19144	4429	13944	9589	11568
Unknown_667.16931_1.776	135	102	166	26282	29572	13381	19829	6750	6047	34961	14133	1497	45140	4394	697	17584	1973	1598	4940	958	324	740	6698	1378
Unknown_345.21317_4.082	3093	1215	4618	13132	11956	9948	14755	11513	16610	11784	12059	2277	20134	11151	5201	8968	3091	7842	14731	9213	5372	19070	22807	4435
Unknown_364.0625_1.475	1422	1724	370	11913	25540	20554	8775	12909	9370	23921	7901	2153	14704	9503	4813	8412	2711	6333	7270	5521	1697	7117	8636	2395
w/o MS2:DEOXYGUANOSINE-MONOPHOSPHATE_348.0701_1.412	140	1194	63	11540	33488	29897	8716	17377	3431	33658	8988	1808	20727	11127	4050	9966	3097	5114	4412	3298	1872	4947	8551	1192
Unknown_681.79871_4.397	20	23	9	88	7323	26660	37	311	16	189981	377	83	11505	73	54	13876	37	875	504	10	8	5	367	412
Unknown_229.15384_1.494	2125	500	1368	9777	1662	23137	7848	1575	6285	24126	7615	2052	50092	18041	19583	17944	4230	6515	5526	1538	1843	11374	15892	2577
Unknown_431.28619_3.701	433	429	213	48	731	29091	58	172	319	6277	1889	94	38	445	73	14106	247	213	488	411	1327	3008	77	228
Unknown_113.96427_7.812	4836	4204	4447	3678	3845	48350	3717	4645	3778	29045	12335	7796	13575	52979	48980	12606	9149	7503	7238	6824	6012	7372	6802	7831
Unknown_297.1528_6.296	1746	1361	1019	1378	2087	1768	2184	470	871	3771	30304	1365	3707	1658	1668	884	8632	837	1255	1374	1601	1618	612	1788
Unknown_643.9306_2.985	185	33	347	36	81018	133567	826	4650	54	488	91	17	42	10	119	5037	48	150	565	20	82	12	595	14
URIDINE DIPHOSPHATE-N-ACETYLGALACTOSAMINE_608.08417_0.631	33	111	90	15489	18810	20557	10965	9991	15684	10691	13202	1264	17876	7659	2953	13568	1758	3169	5080	3385	1863	5752	8474	1940
w/o MS2:HYPOXANTHINE_137.04442_1.558	9254	9102	4812	9318	2922	2742	1204	4645	5717	6291	591	1397	6546	1181	4076	607	4114	4168	5783	71030	1750	4889	1747	5957
Unknown_663.73627_0.493	4113	5371	4841	11528	11151	11443	12103	10641	11640	11685	11674	10557	13383	10392	9460	10967	11760	7463	6333	7508	6911	8515	8499	8460
Unknown_536.66821_0.571	6337	6896	6192	11466	10066	10423	11627	9585	9882	8900	11111	10703	10965	10639	11739	12051	11916	7926	7446	7415	7876	7518	8045	9484
Unknown_643.58264_0.566	8898	9430	9447	11466	11071	9949	12772	12717	9395	6345	13668	13118	11036	10767	12499	12073	12541	8975	8261	8727	9307	9551	8644	10133
Unknown_334.83716_0.569	3476	5011	4204	11083	10003	11292	10373	8959	9794	13613	11998	9582	12583	9592	8270	10800	10488	5419	7279	6337	5297	7475	6280	8532
Unknown_431.28525_3.652	55	431	103	2394	97765	29091	5677	17611	438	6277	1889	1317	2202	437	3210	14106	1741	2897	8152	867	1393	3008	5818	3110
Unknown_288.85803_0.592	2714	3832	3086	10266	9792	6114	9502	9981	9359	8094	9242	11694	9580	10416	10902	9928	10515	6792	5907	10607	11885	7086	7167	8480
Unknown_334.13834_2.887	773	1169	616	7832	7920	26518	7148	5109	7875	64717	11232	2696	10935	13654	10540	5863	6850	8692	7305	3014	1261	6455	7465	8324
Unknown_650.74707_0.528	8344	9121	7491	9727	836	8498	10216	10428	10952	9403	10510	10679	8896	10657	11185	743	9839	2	6690	7426	8179	7444	6958	1
Unknown_553.77704_0.489	8753	9741	8926	11218	10780	8942	10987	11629	10849	9265	10923	12491	8426	12529	11298	10862	12280	8158	7324	7888	9108	8370	7882	8512
Unknown_610.18494_6.893	9396	9196	12259	2499	2464	6718	4548	7738072	13013	118942	25482	13726	27891	5306	22532	15288	12964	15062	12140	30658	12203	5773	9828	14843
Unknown_358.95193_2.711	26	2	44	1633	123712	23797	6318	25450	254	2511	1130	650	1333	168	3268	18469	904	2594	6057	58	336	13	5457	1342
Unknown_131.69893_1.425	7445	10	104	8042	9292	20943	9206	5483	9897	22234	10943	4894	11655	6512	4781	9264	5651	7717	17321	14263	6934	14152	10927	10773
Unknown_898.37537_0.572	14084	7164	7481	8700	10739	9533	11395	12421	7498	7048	10414	13124	9384	13176	12971	10627	13140	8717	7084	8399	10895	7838	7887	9391
Unknown_420.93118_0.617	1152	3023	2217	12433	16823	5804	11532	4124	10646	6972	5266	5323	7731	7374	9765	11521	4176	2282	11321	6330	3340	7266	4175	5303
Unknown_420.92776_0.671	759	361	509	900	1153	5550	288	461	6787	4904	6388	5002	9368	106	5074	1001	5463	3011	260	6045	1397	6616	5355	2823
Unknown_180.90408_0.496	14443	14461	15409	9752	12573	11666	11368	9935	10723	11627	11556	9645	9951	10571	9983	10689	10063	7322	7474	7267	8325	6832	7788	7019
Unknown_626.02032_0.779	11	34	74	15799	20123	11452	14364	6325	23609	11040	12295	614	22461	10695	3043	10537	3406	4345	7230	2459	1420	7436	11226	1591
Unknown_246.87195_0.576	6451	7129	6281	10832	10268	9925	10589	11342	9585	9605	11004	11920	11265	12093	11171	10493	12085	6874	6509	7526	8044	7497	7154	8516
Unknown_200.97701_0.698	100	375	37	8624	13595	27275	12745	7670	18256	19565	7717	2691	15102	9140	5313	9255	5709	6147	12604	6592	4873	8462	11337	4523
Unknown_570.34344_4.327	328	1226	113	12781	9908	16610	8413	7762	4423	48312	7936	7734	14514	4894	1338	34165	6469	6049	4474	327	1047	293	11255	4809
Unknown_511.30823_6.703	3859	6657	4020	1261	3338	1041	2351	1274	3461	2442	59156	2454	3558	2915	1804	2809	9144	999	2810	2112	1350	1937	3201	2192
Unknown_759.703_0.493	4474	4781	4328	9391	9854	8177	10119	9840	9614	8160	10525	9752	8715	10714	9244	9901	10442	7305	7293	7518	8059	8358	7381	7399
Unknown_111.00836_1.117	16400	4224	23769	8667	5150	4610	7198	5779	8973	20821	7238	3594	13295	8932	17556	10968	6846	6187	19246	3361	4369	3246	5717	7493
Unknown_595.14288_1.544	180	344	465	20044	35049	6567	29262	18894	18816	4531	12029	346	16037	9367	1917	460	922	6012	14920	1041	728	1063	17933	1210
Unknown_910.42865_0.576	8011	9126	7980	10725	9464	9274	10702	11311	9017	8211	10202	11842	9611	8726	11110	11241	12014	7230	7043	8014	7698	8145	7791	9152
Unknown_283.2117_2.241	13166	3564	10219	10731	10826	9488	14843	11949	13344	13612	11827	4762	21653	8392	5327	10291	4650	7500	8854	6435	5380	9192	11334	5000
Unknown_307.01642_0.653	8554	9949	6847	13021	12386	8118	11756	10056	9901	18056	10195	5973	14675	8570	7467	8610	8587	5933	8663	5620	2793	5802	8460	5863
Unknown_384.8674_0.494	5030	5316	5043	8993	11093	9045	10740	9547	10011	11061	10950	10211	11306	10310	8724	10277	10734	7054	6823	7113	6464	7463	7077	7362
Unknown_988.61951_0.492	2960	2943	2727	9652	9519	9112	9557	10712	9836	9469	10247	9799	11553	9836	9009	10036	11199	6873	6685	7474	7238	7770	7345	8221
Unknown_132.07965_2.369	16044	3381	2156	8930	10340	15004	10395	6471	14575	35398	15120	4248	19802	7740	5357	11977	5228	8613	7298	4608	1832	7783	8395	6541
Unknown_134.10059_0.652	11667	10131	13629	8016	10718	36063	14174	11039	14619	42632	4869	5349	27913	18659	11484	16588	3989	3304	5915	3948	3715	11059	12342	4385
Unknown_263.12451_3.126	5061	4774	8613	12840	10144	11470	13638	6611	11289	16415	14800	6265	13342	4294	4511	10376	7163	8067	11797	13625	6668	18360	14230	17190
Unknown_386.28976_5.821	5729	86	32	13446	17216	14843	9500	6586	7773	8780	4933	3033	5868	9614	7345	2871	5202	13568	86900	19409	11480	14415	14641	15751
Unknown_629.56421_0.566	10657	11684	11558	10332	10201	10133	11430	12218	10796	4953	11697	12086	10002	12234	12280	11633	11582	7712	6520	7639	9842	7962	7817	9020
Unknown_637.99054_1.098	2287	3086	896	2203	1054	10893	2580	1681	17099	9795	18491	26407	14806	25905	25794	19813	25808	27373	11597	22961	23240	19662	13415	30033
Unknown_261.15439_1.834	11384	10725	16759	9884	8898	20342	8275	6939	8568	17642	9551	5546	12024	6333	6129	9915	6457	7066	9626	7346	3389	10539	8377	7789
Unknown_707.54865_0.567	10428	11822	11071	9502	9804	8794	10803	12193	9257	6951	12694	12580	10594	11142	11027	11505	14085	9004	7325	8740	9554	8523	8187	9717
Unknown_422.82709_0.488	10133	9693	10120	9802	11599	9157	11140	10215	10609	10062	11534	10421	8937	11502	10228	10603	10052	7730	6695	7542	8653	7736	7856	8077
Unknown_543.78656_0.493	5132	4840	4537	9970	10370	11443	11028	10285	10999	11527	11089	10497	13490	9866	8620	11556	9905	7190	6645	7207	6606	7065	7681	6600
Unknown_357.28247_6.148	5032	3233	12391	7848	4913	25611	8065	3612	8777	70880	2643	3525	2338	7152	8095	5379	2388	8849	4687	1841	4985	8472	10193	5657
Unknown_660.73566_0.493	4477	4545	4783	9730	9007	10156	9532	8225	8789	10472	10212	8714	12323	8219	8624	8672	9726	5920	5967	5976	5511	6362	6724	6845
w/o MS2:1-METHYLNICOTINAMIDE_137.06929_0.649	3456	231	13345	7226	13942	14998	5813	9933	21843	16885	12806	8653	14808	8675	9242	6235	7276	6751	9857	6511	4824	5142	7912	7744
Unknown_705.53516_0.567	10031	12507	11565	8780	9715	9240	10831	10833	7343	5329	11977	12896	10067	11433	11755	11552	13084	8466	6202	8870	10616	8654	8181	9122
Unknown_670.61115_0.608	5691	7653	6246	10694	55	37	10361	11032	9437	9249	13558	11990	12164	10969	10917	10035	1006	7329	7129	5835	6362	7781	7321	735
Unknown_679.56781_0.567	8708	10753	10168	9741	9841	8918	10679	10979	9152	5740	11956	12163	10537	10418	10582	11108	13399	8756	7146	7989	10020	8914	7700	8828
Unknown_484.74146_0.585	5370	5836	5476	11170	10707	9935	11327	12110	10171	8510	11804	12756	11871	12603	11494	11159	13030	7282	7266	8240	8331	7926	7705	8586
Unknown_372.27609_6.716	8555	20367	13281	1793	2957	5660	3523	11169	8282	14626	17954	7997	3328	12680	6266	3267	8403	2525	21069	7873	11295	24786	19612	4639
Unknown_705.61951_4.264	12	26	21	84	126479	22843	1445	21523	15	28659	233	149	2949	78	692	20068	26	4312	1327	26	46	20	10933	39
Unknown_531.08844_1.117	118	237	192	15551	20032	11454	16375	13882	1425	740	14639	36	19451	8306	44	8602	2055	981	1035	5221	33	1640	10636	2587
Unknown_590.25452_1.084	3824	2659	4116	26283	35397	5341	21425	3820	14944	5125	23380	615	55492	2941	2271	6071	3739	2904	9519	2746	1331	5628	9705	2091
Unknown_888.44904_0.573	7102	8384	6817	9392	9997	8936	10543	8953	9067	9400	11999	11293	10645	10601	11062	9495	11918	7386	8010	7820	8288	6650	7991	9128
Unknown_213.88992_7.479	4251	3798	3951	216	651	3549	432	1414	604	19093	9324	6780	10784	6237	5273	13013	6031	6805	6969	5286	4452	6096	4930	6722
Unknown_154.08282_1.425	5695	1000	243	6344	5471	9754	5935	4960	7258	11459	6620	4987	9380	7308	5065	6015	5605	8868	27059	20338	10083	17924	10473	17505
Unknown_823.45984_0.569	10857	12694	12183	10749	9426	8303	10693	12313	8561	5749	10595	11924	9226	11949	11633	11429	12349	8006	7858	8188	9585	8479	8464	9390
Unknown_450.19067_3.273	301	324	204	25041	8753	2802	22001	10296	8997	4005	17909	2884	34348	12709	4239	5702	3170	12198	10823	1066	3338	549	22276	2550
Unknown_128.07069_3.731	9555	3190	4301	11623	8715	10584	13903	6623	12766	22250	10582	5544	14799	11577	7781	12052	8511	15827	16888	6033	3711	13789	10276	5953
Unknown_466.8027_0.497	11581	12401	12898	9154	12049	9611	11991	11001	11536	10797	11077	10336	11088	11320	10916	11854	9936	6997	6467	7459	9627	6641	7384	6786
Unknown_742.19922_1.552	180	208	93	1907	2147	85735	1086	1884	1824	94445	2243	226	2846	4012	947	2341	471	642	1344	824	90	1253	1049	444
Unknown_938.37207_0.569	11594	14036	13035	11746	11165	10399	10649	12399	10208	7384	10305	11506	11108	12344	11675	10237	12282	8585	7350	8616	9531	8189	8195	8123
Unknown_710.58771_0.572	5587	7014	6448	7875	9047	9742	12396	10948	8693	10321	11001	9574	9059	6892	9855	11506	11212	7942	6740	2929	6074	7471	6950	8118
Unknown_744.56793_0.578	5975	5412	5883	9935	7916	8831	9229	9963	3001	9742	12250	10453	10612	9961	9841	11024	12480	6237	6888	7908	4366	7440	6244	7941
Unknown_422.15482_2.045	327	214	170	23435	17705	11029	11550	5499	1845	49725	14394	353	57151	3727	952	6808	1098	1700	3755	643	436	522	6763	932
Unknown_776.45416_0.573	10989	11947	11097	10803	10498	10624	11397	12446	10008	6272	9283	11236	9374	12551	12167	10610	11538	8777	5349	8202	10678	7751	7555	8486
Unknown_433.20612_4.454	490	2197	356	139	3364	5486	84395	8195	4787	3329	31705	635	16725	3200	2351	5046	606	32919	3920	909	1678	519	9047	270
Unknown_348.17545_2.264	2929	3053	1535	5810	49751	37645	7662	14910	3249	10117	4691	3565	8725	4460	4421	12502	4709	4241	7916	4335	3946	3372	6278	6811
w/o MS2:URIDINE MONOPHOSPHATE_325.04379_0.865	168	1669	225	3743	7933	18323	10659	8620	6667	7141	10528	1130	5658	1667	634	11840	3209	1310	1339	1490	212	737	5993	959
Unknown_976.38086_0.556	8011	9581	8319	10971	8681	9024	10838	10512	7987	7224	11413	11608	9946	10882	11815	10794	11672	6932	7837	7842	7485	8059	8061	9296
Unknown_433.02521_3.383	32	23	56	528	126786	14370	5965	22323	72	1738	794	1031	1740	125	3010	26205	405	3174	5593	36	349	52	6173	470
Unknown_626.53973_0.599	10605	5148	11885	10254	11245	31	11968	12378	10752	8482	11573	9773	9191	19	12722	11049	10705	7214	5691	6385	9521	6389	7014	17
Unknown_650.73383_0.492	9489	9325	10311	10495	11234	8319	10276	10868	12418	9283	10672	10621	8649	10483	11357	10842	10021	7950	7273	7671	8886	7536	7686	7354
Unknown_344.14651_2.242	267	1420	217	13391	12802	16237	9707	6744	12257	26696	11886	4207	17102	7426	10044	9274	6252	7161	5301	2307	488	9122	9564	5303
Unknown_660.65735_0.605	4886	6215	5736	10986	10263	10552	10888	10919	8882	8842	11783	13097	11249	12278	11155	10060	12608	7474	7475	8448	8316	7865	8282	9142
Unknown_229.20499_1.161	8038	4097	9384	7883	14167	19609	10793	9837	15551	21489	8782	2279	19203	11413	4451	7161	2616	5610	7344	4175	2513	4995	8197	1895
Unknown_281.08029_1.88	3286	392	244	9930	13043	28253	14641	4317	12068	37009	9233	1261	16229	5303	2057	7490	2858	2824	5195	2940	935	6892	8773	2139
Unknown_420.01477_1.107	13315	4371	12876	5009	5812	11381	6514	5250	19405	25639	3152	18972	5163	9506	28053	8756	15771	18408	37457	14703	13430	12470	8621	16591
Unknown_90.97528_0.569	5638	6255	6337	11137	9969	10521	10812	9292	9637	11510	10315	9839	11424	8743	8830	10203	10756	6633	7650	7416	6476	8344	7740	8212
Unknown_366.82477_0.589	4353	5823	4441	9840	8737	8597	9510	10710	9494	6449	11596	11012	10434	10167	10203	9178	11435	6999	6354	7530	8176	6888	7073	7840
Unknown_714.81372_3.853	28	39	78	3789	5605	12222	6786	5928	11324	35334	8800	1074	39892	5380	4360	9923	519	5135	7139	1201	1065	3212	9842	797
Unknown_956.31628_0.571	13959	17699	6061	11570	11026	10137	11350	13117	10541	6823	12548	12124	10184	11754	14640	13448	13612	9777	7834	9640	11386	8933	7947	10845
Unknown_656.55487_4.021	4	4	3	1815	71485	47003	4293	25309	311	11834	1141	1439	2553	179	2824	18412	828	5753	5901	36	215	15	12762	852
Unknown_781.50452_0.57	8945	10176	9805	10153	9159	9238	10170	12114	9391	7057	10829	11956	10328	10615	11341	11234	12184	8038	6829	8039	8722	6494	7462	8550
Unknown_478.18674_3.607	165	379	107	35670	12779	1506	15977	6436	1746	18064	18688	505	53178	4937	599	10714	2132	2845	3700	272	285	130	11606	1504
Unknown_960.67944_0.493	1789	1764	1712	10567	8951	9805	9207	9665	10231	11152	11053	10289	11121	8959	8110	9708	11989	6843	7326	8134	5510	9560	8364	8163
w/o MS2:BETA-GLYCEROPHOSPHATE_173.0378_0.655	22777	6798	11945	5526	5638	24921	8880	6375	12753	12774	8497	3854	7584	9990	13781	12127	3004	6745	6500	3599	6135	5172	12802	5079
Unknown_298.9548_0.696	118	64	54	9233	11634	22147	11737	6664	12175	24611	8098	2761	15012	9071	5181	10174	4700	5703	12822	5517	4207	8257	11738	4137
Unknown_713.9494_3.747	12	3	24	1936	63015	46584	3920	18366	746	4190	1027	1415	2128	263	3264	41490	708	5125	4018	79	479	20	9723	624
Unknown_142.05032_2.783	2999	710	675	10963	11031	21298	15790	6041	12610	24617	11290	3967	13730	4656	3926	9938	6155	6030	6873	7667	3581	10419	9750	7236
w/o MS2:SPERMIDINE_146.16473_0.475	13487	2449	18282	7122	16100	61633	9063	8207	21912	27493	5940	446	29929	3980	1761	8138	774	3489	5362	2759	753	2920	6335	886
Unknown_280.84625_0.669	702	974	203	4470	10324	3878	11208	12983	5326	4148	10606	30167	11027	14118	13145	15940	30363	18124	10432	25452	20480	20720	12567	26096
Unknown_676.3869_3.244	35	22	29	2229	69402	4331	11536	42761	755	1997	2278	2554	3792	497	6994	44697	993	7841	8054	11	933	10	17924	1209
Unknown_435.71442_2.426	30	24	16	574	8024	34570	1242	1568	3231	147299	1270	758	6390	2964	1233	5493	167	840	1097	219	192	907	2042	791
Unknown_141.04239_1.269	8638	4295	5011	12569	5591	1001	15413	11018	12380	9658	12653	9400	19423	9856	6585	9978	9947	12340	4410	12964	7720	10803	8255	3319
w/o MS2:UREIDOPROPIONATE_133.06013_0.926	4538	5738	6166	11693	12146	10165	9465	7420	4921	29459	12126	3786	14297	12961	27729	8338	7250	6725	8673	4098	1599	7775	8627	9197
Unknown_470.92404_3.094	10	13	14	8247	52664	37577	14367	15739	497	4039	3453	6332	2661	426	5612	24040	6139	4333	12101	18	1793	9	7357	5410
Unknown_174.05171_1.663	1350	273	278	936	51644	49447	4003	4293	398	10937	3939	2697	3306	850	1932	35019	1165	2628	803	725	640	991	1402	1111
Unknown_480.69556_0.565	4044	5059	3899	8863	7213	8738	9592	8980	8098	7883	9610	9209	8907	8728	8633	9094	9686	6101	5793	5639	6228	6014	6489	7563
Unknown_455.08994_1.571	120	264	178	11343	11187	15748	13942	9605	11348	37840	11303	2128	16473	8787	3348	6350	1734	5710	6182	6092	1613	6426	8566	2056
Unknown_157.01047_1.109	16997	5277	23559	5613	12556	11885	7050	6605	10672	22029	7430	7079	7981	9300	18040	14650	7287	7806	18679	6400	6329	5599	7391	6938
Unknown_359.2034_2.706	278	250	117	567	82639	20786	6488	20125	436	4042	1765	1301	2900	557	3289	19286	1901	3341	6434	248	333	325	5057	2194
Unknown_481.17239_5.64	62	129	85	22604	13946	14949	23267	15464	10106	13	10095	8480	3407	9389	12133	8404	12016	24178	15475	28480	5142	20818	29974	22764
Unknown_724.54767_0.61	7729	8171	6997	65	9030	187	100	74	246	57	88	17	37	31	37	216	12	14	11	16	7587	13	6916	7883
Unknown_640.7265_0.5	12641	13803	14607	9172	11747	9898	10092	7370	9494	9852	9958	10303	9154	8682	10282	10070	8097	8251	6761	7634	8090	6308	7329	6651
Unknown_702.35309_3.309	37	103	120	1287	64912	58000	3174	14698	754	7544	1091	1255	2632	232	3081	42374	544	4933	4096	49	203	45	6278	388
Unknown_556.73682_0.6	5092	6044	4544	9891	7533	7390	9813	11297	8772	5813	9463	9726	9359	10170	8501	8702	11463	7612	10321	7176	7819	7762	8529	7188
Unknown_466.10809_1.482	118	156	223	15820	17243	16630	13906	9209	16849	13636	10123	1388	23572	6537	2584	10123	2811	4004	7587	3941	1723	4661	7767	1777
Unknown_636.69244_0.593	7403	8177	6689	11622	10037	8505	6705	12312	10654	10073	12808	14517	11810	12164	12044	9797	13827	8763	7959	7879	9845	8893	8308	8379
Unknown_317.86185_0.49	9083	8682	7781	8445	8926	8977	9713	9386	9233	8478	10870	9016	7595	10624	9149	10421	8892	7120	6457	7231	9001	6868	7354	7023
Unknown_666.42938_6.261	295	561	697	15747	721	9379	22477	10561	38021	4487	6894	76265	24008	2926	2421	15688	803	445	678	1879	207	2946	11830	241
Unknown_226.06764_2.484	15399	14832	13458	17753	11576	7900	20124	8796	22232	16672	10998	5274	10997	6870	5937	9221	8638	7052	7839	4597	2311	8686	6550	5177
Unknown_371.14603_1.829	17261	4284	13401	11040	11445	32879	8401	5006	17294	32855	10535	830	15135	8431	3127	12576	2132	3209	7988	2495	871	7996	10577	3009
Unknown_715.36664_7.384	81	9	44	84	1588	179	2749	38	1241	115	2316	50	194	411	540	67	1225	5	213	261	1121	27	15	58
Unknown_201.06699_0.978	5942	2342	5065	7368	9127	24442	7780	8194	24944	14412	8365	3589	13329	9369	6448	10609	2509	4940	5508	3971	2822	7495	7286	6301
Unknown_289.94125_0.606	8974	5791	10331	9618	13760	19730	12409	8873	11646	18274	9718	2306	17148	9042	6744	8970	3239	3399	5687	2594	1177	3859	7645	2146
Unknown_518.79254_0.494	3413	4234	4218	9996	10909	12209	10585	10149	10477	14068	10605	9819	17255	9500	8934	11304	9505	6554	6469	7383	6235	7557	6741	7558
Unknown_827.93201_2.714	5	5	12	3042	29039	14519	12791	5840	28411	73492	4623	46	42971	2915	589	8071	39	1467	3369	670	50	1897	5333	102
Unknown_520.02332_0.651	205	27	592	16011	19334	14331	14679	6830	14995	3700	14680	1172	15449	10425	4137	2051	1826	4198	3397	1706	308	2532	3350	237
Unknown_511.30441_6.626	2503	2307	1568	1186	2278	1619	3247	2621	2257	1117	53303	2156	1849	4389	1235	1841	19299	1101	2968	5076	6783	1688	1700	2886
Unknown_804.68463_0.496	5117	5307	5000	9627	9582	8457	9583	9847	9804	8156	9539	9348	8825	9299	8681	9807	10032	6747	6488	7286	6542	7248	6616	7280
Unknown_640.72412_0.6	6108	7344	6268	10870	9580	7696	12740	15969	8871	5496	11971	13398	10120	10781	11820	9803	14087	8773	12642	10612	10565	9127	11777	9989
Unknown_312.15811_2.017	1224	168	116	13293	10914	10678	9783	9105	6572	15085	10040	4676	4174	3689	6312	11277	12426	7596	9284	15493	3563	11323	13805	13458
Unknown_302.19827_3.11	4853	3565	5992	6849	10987	12755	8031	6996	7847	19053	8465	2048	16547	11025	5484	5461	2703	8068	38776	13953	6651	14623	17234	6165
Unknown_517.09381_1.843	254	46	119	18162	53084	11954	25232	13548	14994	4454	9262	79	17314	5730	675	69	68	2340	6793	755	185	800	19804	689
Unknown_678.73865_3.513	8	27	14	869	92426	38712	4448	28022	237	2420	208	568	1708	172	2080	15182	217	5377	3884	16	170	5	12193	251
Unknown_714.56464_3.853	6	51	21	4017	7025	13096	6798	5778	11845	15010	8553	1213	30557	4838	4206	11702	903	5154	7123	1577	942	3234	8462	807
Unknown_256.12885_1.291	158	99	117	25086	13820	603	20329	1965	4683	1895	19801	1075	6425	286	1300	14871	16498	1369	10457	14796	651	10093	2347	17016
Unknown_746.56525_0.571	4406	4507	727	4692	7169	7956	6094	8288	6236	7376	10305	8992	9057	8456	7934	6263	9469	4809	5794	5474	4721	6353	5725	6862
Unknown_256.09116_1.783	3679	2193	375	11890	7822	8048	13472	4199	15342	13711	8908	2844	10961	4010	3214	17943	5486	3976	11925	6896	3009	11085	8586	9171
Unknown_564.95111_3.884	7	35	3	1371	78783	6513	8482	42013	145	243	1880	2347	3749	271	6293	38167	1153	8105	5576	5	729	8	15075	680
Unknown_300.86197_0.597	5510	5347	5828	12105	10486	10283	13065	16339	7864	8137	10257	17994	10237	16752	8906	9717	11099	6302	12338	9321	6816	12486	9633	13771
Unknown_295.23166_6.596	3041	6832	6453	8353	4415	18056	7064	3847	5279	54317	9675	7293	26201	6919	5402	17839	3552	8640	12317	5858	4848	4678	17805	11412
Unknown_160.09711_2.217	229	180	143	11907	7477	8207	7366	6734	7173	10084	8345	7408	7214	7802	10317	8050	11942	9995	13086	9998	6006	10014	8831	9371
Unknown_446.19547_3.364	476	946	231	21665	11964	2485	16808	8677	2895	34182	14948	495	53302	7875	777	4909	892	3244	7323	332	304	183	15500	1123
Unknown_229.15585_1.661	3400	342	1114	3187	3879	29561	10207	4880	6962	57882	6746	2087	25860	21334	11404	15392	3003	4275	5316	2534	1466	13831	13605	3275
Unknown_147.03008_1.114	14194	2894	21201	4443	3276	8942	4082	3012	5135	15960	3578	2476	5719	8181	14347	7198	5284	5047	7850	3602	3389	4619	6584	6439
Unknown_590.08392_1.157	83	321	258	11958	22037	20465	14103	12379	21359	10754	10835	1625	15312	6554	3796	6996	3077	5718	7317	4506	1975	5651	8861	2070
Unknown_664.58521_0.573	8466	9903	8820	9702	10529	11602	11752	12389	9619	8426	11441	13755	11193	10651	12360	7476	14991	8340	8080	8611	9029	7544	8956	10038
Unknown_503.11295_1.544	178	396	413	8445	5593	7619	7553	3865	3502	9984	7915	3781	9767	4152	5566	8957	6695	5005	26076	6183	4049	6873	10379	22785
Unknown_232.89977_0.568	5012	5857	5860	9949	10174	9484	10141	9532	7984	10987	11268	9565	11043	8411	7421	10689	10029	5839	6409	6890	5682	7021	6805	7895
Unknown_596.43451_2.544	0	1	4	1545	45579	125479	9225	6670	6575	3951	1790	89	5030	3040	980	144	24	637	4604	555	537	1132	6719	49
Unknown_613.09601_1.488	122	99	78	8211	12223	15505	11415	7365	11323	11476	10363	2000	11133	6825	4209	8715	3964	4698	6813	3823	2183	5856	6519	2527
Unknown_484.79358_0.603	5041	6658	4928	9795	7357	7688	10509	10354	8067	6072	9123	12870	1812	10613	10087	9114	17190	6719	7440	8691	8387	7194	7361	8280
Unknown_533.15192_4.181	2092	10713	12640	11482	7666	6011	11712	11227	12116	3708	10698	13912	8592	11804	13111	9048	13095	14974	14272	16736	14684	15120	12914	15745
Unknown_377.23047_6.716	8637	18501	10379	2599	2054	941	4959	12123	1325	17007	17429	2366	6530	12908	8252	3500	12506	2521	37345	12804	6646	38100	27490	6408
Unknown_568.13629_1.953	53	71	57	14188	12091	18854	10625	9030	12869	2609	13071	3520	9369	8286	4018	7345	8274	6947	9248	11271	7524	10280	12373	4415
Unknown_689.5528_0.573	8681	10833	9240	8894	8223	6545	11327	12287	9006	5195	11879	12309	9079	11447	10435	11250	11278	7893	4283	7489	9074	8394	7885	9062
Unknown_818.43805_0.563	7659	8165	7924	8070	8670	8515	6597	9236	8647	6131	8268	6506	9281	8592	9832	9219	8815	7183	6005	6689	7217	7051	6630	7414
Unknown_802.41656_0.581	11763	13230	7704	8833	11194	10904	11603	12352	10516	6667	11383	10000	9180	11252	12208	10682	10791	7367	6184	6872	10386	7206	6792	7299
Unknown_617.10626_1.683	10	100	14	7041	11932	42566	8792	6640	41024	18917	4593	516	8034	4920	1159	4806	1287	2284	6232	5229	568	5982	6066	1080
Unknown_655.33282_3.39	79	121	61	171	88368	108554	1280	5960	245	1035	98	82	607	107	297	5619	22	421	777	30	23	35	855	82
Unknown_525.12439_1.518	965	240	361	24373	12496	662	17327	9888	2489	1262	18300	4261	23915	10613	3100	3868	15199	7038	6262	1124	1461	909	18518	3825
Unknown_536.16101_7.095	10678	9614	14872	32494230	427811	33047	41140	34860	41902	23556	4983	36221	8786	18166	10542	31159	11997	23429	4623	8674	14293	148841	13635	26315
Unknown_426.828_0.6	4143	5241	3348	10940	7741	6582	8321	11867	7625	6218	9355	11592	10556	9592	8591	9296	10580	6564	7936	8267	7051	11098	9242	13866
Unknown_98.98608_1.014	5820	15689	5244	7554	7885	7776	9897	9337	9173	6384	9902	10282	8933	9243	9335	9610	11081	23164	8054	8968	23292	8343	7748	26970
Unknown_171.06255_0.874	33698	19902	20166	6026	11961	9669	12939	18211	16555	20683	8933	11661	7432	6650	4693	10911	12070	12666	5667	9477	5298	2492	11581	10731
Unknown_795.49048_0.572	9629	11284	10472	8521	9426	8484	9190	10352	8228	6336	11318	11335	9949	10860	10527	10137	11501	7434	6500	7894	8406	7260	7053	8089
Unknown_429.11765_0.646	148	295	376	6289	6384	17761	5825	5206	12139	21564	7661	2001	13114	6989	5746	14256	1764	3841	7582	6894	1841	8774	4312	1942
Unknown_621.32306_2.712	37	93	31	2504	24884	12954	9384	4546	24149	65863	4341	65	34903	1754	179	6748	64	411	1311	134	11	969	2548	64
Unknown_406.16306_2.448	399	312	265	549	41461	24036	14544	14176	14637	34034	1464	98	36471	2013	760	3036	86	2104	2221	2930	123	559	7244	64
Unknown_950.62646_0.492	3822	3911	3559	9240	8251	8119	8901	8545	8876	8680	9178	9737	7860	9482	8940	8703	9174	6360	6396	7002	6897	7578	6954	8257
Unknown_706.71387_0.497	5793	7393	5933	9761	12454	9645	10838	10640	11323	9766	10639	10554	9014	10735	10265	11230	9008	7970	7099	7330	8020	7083	7575	7451
Unknown_678.59332_0.569	5205	6228	5798	8539	8629	8769	9143	6033	7521	6993	11422	10108	6693	9282	9186	9670	10101	5101	6204	6715	6425	6597	5832	7016
Unknown_122.67793_1.229	44	24	33	9133	11068	25459	9066	8399	11256	31605	9826	4499	16883	11224	7579	6233	3245	6246	2607	1831	961	4176	6243	1244
Unknown_156.02658_1.497	398	42	197	12048	15163	13000	11836	15717	9254	14735	9695	5214	9481	7210	6760	8314	8885	7828	5914	12118	3524	9486	10358	7853
Unknown_239.15134_2.319	16796	9722	9665	7422	519	222	452	549	307	574	695	7620	241	7983	7786	8130	303	10735	10310	10739	10766	7621	7082	9444
Unknown_490.81122_0.488	7879	9184	9206	8689	9435	7377	8319	8798	9222	6988	9296	8293	8031	9265	9156	9512	9386	6594	5851	6490	7509	6287	5975	6916
Unknown_408.14548_1.637	336	294	254	22869	16481	6054	24204	19382	7523	2894	14656	1715	19927	15692	3649	5564	2240	8899	8951	803	2632	1244	18457	1344
Unknown_505.09558_1.264	127	350	117	27041	1538	201	23978	10115	16367	21156	22902	2245	51666	7512	12721	7723	2609	21081	3699	7300	1199	17010	11420	3395
DEOXYCYTIDINE_455.18738_1.183	127	429	232	3480	1671	9486	1714	870	1719	8583	7603	1085	12563	10384	10112	17279	4554	18165	9173	7365	2330	21951	8681	13251
Unknown_190.10783_3.88	3275	987	2596	8612	6736	9505	7901	4462	9291	12663	9382	4658	7356	5083	4097	6905	6306	7579	18127	23486	9456	23572	15019	19538
Unknown_596.17944_2.542	210	207	51	1842	40861	105646	8325	6446	6301	4074	1688	133	4416	2899	840	397	236	729	4021	556	436	995	6267	102
Unknown_662.70807_0.501	15342	15744	17239	7760	12106	8657	9845	9447	10261	8882	9712	8928	7919	11329	9774	10199	7393	8541	6471	6397	8357	6179	5787	5938
Unknown_616.19879_1.473	126	126	80	9075	14752	12694	8413	8695	20401	15731	10725	1954	14572	6106	2722	11383	3026	3933	6651	4708	1741	7615	2602	2489
Unknown_655.95819_4.021	12	3	25	1714	70529	44075	3996	24090	222	11425	854	1229	2307	82	2934	17208	877	5950	5603	120	365	38	12532	596
Unknown_564.70013_4.267	9	5	11	57	123389	20342	1132	20961	26	24651	118	203	2302	25	457	17293	37	3617	1005	12	10	4	9289	27
Unknown_353.23218_4.683	1148	882	561	1032	312	28445	326	3114	895	1852	2013	1314	7730	27454	19109	2942	907	4156	5963	2714	2992	21798	35181	7457
Unknown_505.07114_1.322	114	358	175	16050	17783	13779	9366	8508	15235	7387	10881	1321	12673	6579	1739	11736	2583	3399	13279	7090	2736	7821	10267	3585
w/o MS2:DIHYDROURACIL_115.0489_0.911	6927	8423	7850	9709	8294	4913	6561	6536	5344	16342	11906	3118	7264	12702	30497	6784	6738	6914	8509	2256	3741	9241	6686	9662
Unknown_552.17749_1.623	336	395	128	2962	4450	8235	8027	1534	11347	52324	8384	4774	8140	8846	5375	3603	1342	4243	22113	1113	7591	3154	12686	1733
Unknown_345.15518_4.229	3104	3695	2256	3908	4328	6265	46268	7157	10330	7206	17230	3975	13744	5176	5141	7335	4022	23305	6256	4623	4457	4872	8515	4253
Unknown_140.0667_0.788	7137	2185	4423	5420	6446	14037	8548	3887	8084	16290	9412	4186	9927	6117	4333	9277	6432	8140	18032	14897	6480	14654	10111	12170
Unknown_386.83865_0.493	4152	5319	4261	9410	8762	9398	9524	8312	9566	7489	10074	8849	9184	9601	9609	8913	10100	6312	6517	6780	7485	6672	6311	7556
Unknown_587.45673_2.625	2	4	11	43351	13308	5074	9366	1406	1310	338	21652	4129	38473	8843	1876	22680	3660	1675	7226	10	947	7	3420	6969
Unknown_480.27887_4.486	84	270	111	827	735	45292	1494	1250	880	842	79299	714	8557	6461	2988	2608	855	2839	7801	1191	5345	1246	4543	9304
Unknown_473.1456_5.938	3011	10384	2689	15179	7694	13832	12230	13003	6795	40	7152	7866	4014	8946	12390	11963	10615	20616	13777	20909	5149	17149	30887	21872
w/o MS2:XANTHINE_153.03963_1.401	257	955384	1345560	3929	3462	18063	6589	7119	16879	29447	5449	9190	7071	6991	6092	10413	1596	6317	2487	736	1834	7531	5633	1469
Unknown_146.0929_0.999	43507	21933	27328	10461	7881	11969	14767	3699	11503	21570	7504	2927	6753	3068	5948	7449	7217	5384	7221	2828	2953	3671	5089	3414
Unknown_104.10657_0.916	100188	92299	97110	7571	16496	23832	12444	11577	13759	71443	17771	8122	30887	6625	6580	18150	6391	8566	2461	839	886	5323	10559	912
Unknown_102.05477_1.201	5285	1283	5292	18623	16559	13766	13996	6324	16563	16084	13369	1811	12419	7150	2878	5014	5639	3860	3996	3156	1360	5562	7119	3063
Unknown_478.18695_3.684	244	158	142	31754	12768	2311	14542	5984	4345	18779	16909	449	51655	4198	572	10378	1737	2635	3335	346	308	238	10209	1368
Unknown_173.15257_6.31	9101	2331	6042	1611	2757	6004	2863	2946	4832	58712	3280	1146	7654	6147	2163	8107	4479	5316	13781	1556	1115	9987	8628	16399
Unknown_299.6373_2.161	14	15	11	4486	68258	3401	6034	12580	208	617	2312	4287	2268	280	3467	68585	3980	2108	2709	8	749	5	4129	2374
Unknown_262.06949_3.107	10864	6717	17552	10706	7286	9467	15269	5067	15714	16238	10563	4626	12148	5255	4808	9083	7149	6698	7915	10567	4518	12577	9963	10210
Unknown_428.08432_2.047	47	83	68	10766	1000	4747	2922	1124	1758	20855	8520	2617	6723	11167	11333	7125	7726	4451	23348	3565	1739	8794	7239	24657
Unknown_304.05743_1.51	481	306	452	17649	9872	3394	24458	18999	10580	2552	18252	692	5535	6285	6428	697	8410	6262	10897	3442	5945	1306	11401	2407
Unknown_717.50995_0.565	7873	7729	8587	9060	9061	7824	9994	10371	8781	5262	9558	9653	7965	10665	10625	9376	9132	5991	6299	6997	8266	6412	6620	7728
Unknown_554.31122_6.644	1834	1188	954	20159	21097	5769	13618	10295	4956	6676	10942	7335	42759	5109	2559	15806	4971	3010	4627	1188	1234	1834	14353	9496
Unknown_462.19058_3.09	383	476	280	26071	14168	4493	12378	1056	2297	25388	16731	241	48535	1233	180	5236	917	600	5625	239	104	118	6410	1434
Unknown_528.69373_0.572	5201	6392	5863	9027	7796	8942	10151	9875	7872	7438	10231	9910	10430	9284	8890	9105	10655	6388	6096	6515	6936	7579	6618	6984
Unknown_739.62488_3.767	46	25	21	4096	97828	7587	6238	12487	349	477	1403	1499	2211	263	2263	42209	1401	3280	6052	16	358	13	5830	893
Unknown_157.02455_1.639	5497	5108	5840	7449	28310	19850	5981	11009	7815	10138	7627	8456	6249	6303	8235	21194	7547	6645	7232	9239	4246	5534	6541	7947
Unknown_290.16138_1.967	1749	1991	2347	2813	3753	5136	2485	2119	2653	6620	3704	2184	9523	9387	12721	5044	2555	5400	37503	8483	4032	11810	11522	21098
Unknown_279.09827_3.385	5363	4542	3311	8470	10737	37575	6811	5955	7184	8413	8725	6943	8214	5572	5720	7323	7410	7509	7502	7252	6135	7735	9510	8177
Unknown_515.25885_3.355	381	309	105	542	89303	10071	9724	30275	83	1091	2109	720	1188	671	3777	13024	983	5621	8489	345	1594	625	10027	1028
Unknown_211.06772_1.025	11396	3841	6682	4470	4616	2909	3428	3566	5428	6046	6443	4377	6919	5270	10217	10402	5707	6090	41724	13112	9691	8621	7392	18524
Unknown_732.57257_0.58	3445	5637	5278	7144	7929	8208	8188	7756	6897	7581	9800	6278	7788	8893	6577	8482	9838	5367	4851	5764	2980	5758	5730	3640
Unknown_215.01839_0.708	15978	378	21198	9717	12202	11841	11212	6237	21614	18131	9154	2169	13941	6918	5969	8182	4841	4118	16367	6234	1803	6153	6278	4336
Unknown_793.45166_0.574	10439	13208	12240	8596	9381	8485	10166	11990	8793	4351	9805	10730	6601	11226	12008	9928	10353	7751	6678	7106	10489	7659	6806	8297
Unknown_218.94208_0.62	11945	18740	13328	8240	7554	7558	9262	10935	6667	6409	11813	12671	9309	9983	8554	9389	8832	7492	5998	7385	8162	6967	6286	6410
Unknown_666.58582_0.572	9951	11755	11668	11919	9614	11323	5761	9171	10472	8474	8938	13672	11646	8286	12590	13567	13698	8724	6509	9413	9908	9107	8756	8840
Unknown_130.08447_1.46	566	1048	505	3652	2076	5935	3750	4023	3288	430	3011	2247	337	6153	4202	1635	2822	3912	12441	14951	10525	23811	5408	21124
Unknown_587.31073_2.626	48	70	55	39765	11832	5971	8483	1617	1288	797	18717	3727	34330	8918	1887	20286	3651	1752	7088	26	1202	22	2998	6807
Unknown_715.53186_0.567	8837	9665	10201	9364	9222	7920	10141	10650	8261	5781	9909	10502	9952	10205	9463	9672	10699	7458	6083	7358	7550	7245	6828	7763
Unknown_332.21878_2.75	347	756	283	6504	62309	39454	5791	8087	912	6113	2711	3108	3324	1005	2343	13863	3396	2122	5994	1849	702	2468	3818	4324
Unknown_206.03677_0.643	5552	3890	5776	9465	10583	5740	9419	3812	15866	6778	10177	1262	8387	5769	4657	5689	2834	1540	20639	7738	4027	13402	7078	16402
Unknown_310.08023_1.482	1021	753	1265	9622	14467	17191	11256	8384	17543	14305	8817	1204	170	5523	2845	8421	2650	3227	6099	3030	1688	4227	5909	1909
Unknown_589.60699_0.57	9146	11301	10010	8741	7333	7191	9263	11637	7021	3154	10434	10856	7227	9820	10628	9921	10642	6679	5727	6837	10205	7264	7274	8497
Unknown_798.16956_4.095	54	61	36	1073	80137	23656	5336	27969	367	5340	634	309	1925	270	2104	10796	197	5271	5778	39	253	59	18565	155
Unknown_797.58459_4.336	34	33	111	291	13638	42624	164	1608	13	29277	1146	610	27052	455	76	45429	129	2395	2991	14	3	41	3994	3879
Unknown_974.37683_0.572	8362	9462	8353	9584	8956	9388	9122	10408	8235	7732	11252	10851	9539	9792	10306	9923	12077	7019	7081	7924	7530	8174	6911	8795
Unknown_497.03598_1.288	68	224	378	9488	27667	15027	13670	10560	11549	8115	8391	106	11461	6322	883	532	131	2743	8080	611	50	345	12121	583
Unknown_638.40112_6.423	784	1217	590	3790	5002	3436	8843	4579	11890	1966	4807	18317	13791	1707	1579	5475	5323	598	1648	721	2725	1062	6849	390
Unknown_414.32574_6.089	1812	1826	1435	13080	25197	9410	9470	6399	7739	21726	4847	2213	4784	3853	2672	3502	6876	8587	33134	13168	3556	7578	4986	8388
Unknown_278.03131_0.661	116	167	108	14925	23162	13037	15725	13268	17661	6541	12400	999	13132	4613	2598	10542	3691	4342	8807	4477	1995	4267	5434	1798
Unknown_290.17236_2.233	267	340	151	3313	68252	24024	6815	19049	749	3629	2024	1743	4461	1049	3404	17653	2508	3320	5872	562	1382	170	5408	2523
Unknown_782.21362_3.951	126	58	125	70	156964	18623	444	1860	241	2927	148	42	1976	91	40	21039	75	292	159	27	22	82	395	18
Unknown_201.16026_1.263	157	321	310	1085	491	486	594	475	707	579	463	952	292	323	362	376	26254	249	46411	25637	768	34520	420	15176
Unknown_428.9812_1.047	463	959	940	3857	4835	5387	3393	2990	3671	3431	3313	4315	5591	3635	2821	3117	6220	2230	4645	5788	2433	2416	3735	2514
Unknown_698.62592_0.592	3757	5581	5220	9357	8823	8022	9619	8341	7774	7340	9491	9773	9883	9843	7337	8687	10754	7184	6145	7621	7293	6885	5595	7412
Unknown_204.06245_1.454	4287	7581	8117	6460	4275	5043	7438	7084	10839	9076	5537	7975	10779	3566	7148	5929	10962	5495	6953	7730	5940	5195	4875	11880
Unknown_476.73532_0.59	5515	3019	5697	9101	8599	8174	9955	9717	7499	7463	9752	9510	8932	9223	7894	9655	9054	5861	5638	6241	5875	6449	5524	6716
Unknown_309.10745_2.406	522	354	231	14362	11879	9085	9614	7872	14507	19016	10211	6233	12816	5901	12423	8503	10065	7794	6605	2890	1336	8378	8943	5871
Unknown_297.23886_0.683	2716	3378	1563	11385	10235	13461	8359	12300	10306	13453	12505	15625	9556	12465	12151	14948	12573	11782	10896	11382	9292	10261	12085	13100
Unknown_534.8587_0.623	14039	20269	16098	7344	5536	6434	6423	9788	6870	5906	9536	10561	8127	8615	7478	8482	7793	7768	4222	6618	7056	5160	5848	6185
Unknown_677.36395_6.389	744	1773	882	822	820	930	1228	648	781	367	722	13166	1258	1759	723	3085	1016	739	823	1732	518	1852	5694	1568
Unknown_652.33344_3.774	112	158	49	275	94466	61671	1558	8328	646	5306	322	118	623	381	703	4285	77	793	1862	72	175	38	2525	139
Unknown_655.56976_0.563	8373	9416	7990	7655	7242	7695	9335	10059	7538	5557	9640	9154	7783	8364	8924	7644	10302	6336	5599	6278	7494	6775	6167	7137
Unknown_681.65131_4.398	8	4	5	39	4621	18913	74	67	3	150593	121	30	7178	89	48	10818	33	268	277	21	7	49	121	230
Unknown_782.41101_3.952	100	45	101	95	163834	20379	690	1981	130	3020	247	63	2322	75	154	22435	35	184	454	75	43	102	882	53
Unknown_323.16943_3.338	428	1452	839	339	2116	10292	58831	6314	5849	8592	23507	487	15998	2101	1602	10635	613	26928	5117	1525	1768	720	5717	470
S-ADENOSYLHOMOCYSTEINE_385.13077_1.531	4547	285	100	6172	9020	34202	4146	2992	23536	78350	3941	861	23542	3797	1453	5299	177	1208	2439	915	145	2359	2714	829
Unknown_356.71722_2.069	3	16	2	805	87395	23554	4489	28811	650	441	667	1299	2250	331	4167	15490	157	2839	1283	6	561	12	9742	317
Unknown_418.7475_0.573	5581	6322	5239	10142	8975	9232	10401	9267	9128	8331	10331	10265	10411	10499	9482	10377	9759	7284	5448	6237	7256	7087	6529	7428
Unknown_839.44586_0.569	7191	9160	8110	8284	6291	6574	9716	9590	8246	4599	8973	9284	8409	9584	10128	9148	9496	6161	6241	6368	7291	7071	5871	7114
Unknown_626.72565_0.499	12517	12450	13177	7901	11679	8190	10707	10432	11181	8218	9964	9594	7772	10257	10303	10189	7202	7367	6404	6202	7740	5794	6371	5814
Unknown_289.17752_4.408	2424	2799	1770	3358	79158	48976	3250	5627	1142	1736	1770	1410	2467	1422	1381	3096	1577	1213	4324	4134	2706	4819	1852	3367
Unknown_383.09946_1.499	175	246	500	5711	8984	33951	7642	5651	18966	28518	5281	1556	8953	4978	2262	9158	1213	3735	6289	1491	974	6096	4839	1153
Unknown_120.08024_2.61	23519	14936	39008	7541	8119	8419	8575	4783	8491	13260	9605	3894	14235	9737	5853	11699	5764	10798	18255	7573	3720	14502	10406	8137
Unknown_378.72815_0.571	8483	9450	9441	9398	8936	9002	10675	11697	8663	7795	11216	9497	10000	11444	11745	11814	10644	6817	6217	6836	8700	6518	6982	7575
Unknown_412.21292_3.19	11258	37904	596	11859	17312	6899	15811	9597	9660	14584	8121	8679	9829	3595	4903	11758	20549	5547	7717	2468	3305	3005	8471	5466
Unknown_130.0499_1.984	5797	1554	4437	9584	9793	16571	9664	4612	9059	13765	9022	3735	11894	3840	3761	8827	5281	4675	3716	4012	3187	5009	6485	3520
Unknown_409.15329_1.553	96	438	182	9481	12133	11404	10449	4933	9063	12637	10200	1461	12607	5026	2843	14461	3769	5513	14313	10267	3686	8186	10827	9293
Unknown_259.16556_2.044	1377	3258	2521	2635	2133	1592	1541	1300	1142	855	883	1775	966	1876	2503	1223	29525	1003	34764	24279	2111	27523	571	13154
Unknown_168.51791_1.262	8316	7305	12751	10705	3840	40	14031	7775	10682	13353	12369	3789	19009	6652	7687	6924	4271	8408	4059	3013	2370	8259	6994	2016
Unknown_818.742_0.621	4326	6930	4200	6615	6077	5417	7715	9282	6463	4775	9022	14980	8757	8665	9988	9604	11977	10271	6850	9532	10647	7358	7245	9654
Unknown_600.599_0.57	4924	9209	7412	9721	5685	7723	7534	10681	8916	6291	6906	6057	6831	10079	9179	7089	11253	7016	4544	6558	7750	6639	5092	4512
Unknown_228.09978_1.264	10693	9976	14531	9901	9458	11122	8413	4925	9260	14226	8569	4344	12053	4821	3769	10185	5721	5749	9589	6758	2335	7039	9512	9966
Unknown_464.21112_3.434	428	553	178	20941	12757	2967	11961	4248	2120	29378	14547	444	49079	4071	334	5250	733	1684	3945	107	329	146	7487	1049
Unknown_801.3866_4.18	160	237	185	2286	69219	6427	8340	24177	273	218	1783	2237	2552	464	4413	49712	2005	5280	5773	131	1421	128	10456	1520
Unknown_200.97601_0.751	267	266	32	5319	9995	31114	9750	7191	23128	14528	7095	2947	9458	8082	6541	8064	4044	5526	9724	4914	4914	6773	7951	3345
Unknown_383.164_0.964	4857	2254	6418	15230	17281	17210	9513	6746	15657	16032	10836	1026	16617	5938	2288	6442	2669	2485	5676	3052	1315	7397	9845	2774
Unknown_202.1073_2.042	11179	655	419	9452	11273	17784	6418	5754	12973	20229	7935	3031	16333	7351	4845	7954	3519	3977	4222	3432	2605	7464	8642	4841
Unknown_170.05925_2.368	12863	1432	172	6878	9339	11886	9245	5642	10357	31694	12730	3233	17913	6765	4549	9749	4163	7086	6126	3858	1267	6416	6991	5256
Unknown_616.76624_0.494	7927	9133	9355	7333	8620	8840	7637	7170	7317	9035	7142	8283	12223	6804	7386	7772	6632	5525	4682	5651	4935	4679	5221	5919
Unknown_704.57935_0.57	5693	6318	5180	8552	8708	8455	9484	8974	6275	7410	11173	10296	10673	8087	8884	9846	11050	6145	6389	7174	6918	7844	6757	7988
Unknown_857.22277999999994_1.479	57	35	511	8985	3989	11428	6870	3870	11428	15555	7119	1307	14676	7673	2304	14833	1706	5264	21566	4392	2615	10245	10843	3559
Unknown_344.98196_0.726	5715	4646	4265	11012	6640	1966	9800	7676	8438	7435	10771	9298	11707	7950	9658	9716	9083	8324	4188	5434	5951	7517	7627	4010
Unknown_440.82086_0.499	8678	8890	9259	7552	10523	8080	10231	9291	9737	8562	8735	8923	8629	7812	7697	8283	7767	6004	5450	5814	6793	5494	6300	5620
Unknown_442.55661_3.022	8	5	9	215	154866	24778	1962	4643	3	548	183	74	36	9	261	407	73	89	3170	14	48	5	313	54
Unknown_298.94955_0.749	381	135	30	6150	9476	4073	9049	6880	9774	16065	6487	2548	8873	8682	6611	7698	3725	4914	9542	4216	4207	5740	7998	2783
Unknown_490.57489_1.601	289	19	159	6969	11436	26937	5394	11484	6125	674	3947	5772	11685	13711	11387	3857	3252	8026	6966	2156	4533	4615	8317	2838
Unknown_786.34796_3.911	30	264	43	4691	23874	6218	15871	11774	7644	1966	10566	1636	22481	9822	7071	8819	985	9099	11087	1656	4344	4367	23181	1020
Unknown_83.02226_0.583	3717	377	229	9591	7613	8080	9994	5089	6909	17714	5763	4118	13945	7749	8923	7392	6983	4629	19749	6662	3620	7241	8710	8703
Unknown_591.26764_6.047	4444	20187	3688	15841	7501	12183	12850	9804	6096	7192	7966	6231	3802	6448	7702	12062	9468	14692	12426	13900	3757	11117	23930	18107
Unknown_337.09082_1.497	284	809	898	7390	8142	18134	8705	7369	16366	15060	9638	1555	11002	6504	3739	8501	3593	4405	6330	3944	2654	6615	5742	2033
Unknown_247.16672_1.558	472	294	9732	5362	12887	32488	5645	7271	5785	12474	5838	2712	11047	6195	5147	11604	3483	5230	5385	3590	2091	7270	8321	5357
Unknown_426.14706_1.472	462	956	306	6053	2773	10368	7922	3205	10712	22003	8606	4172	13175	6709	5037	11639	3523	5556	10740	5041	4036	6371	7849	5373
Unknown_750.46252_0.539	5843	6631	6084	10659	9673	9906	10536	8887	9402	6863	11168	7509	10219	8929	9103	7672	9536	7054	4953	6580	7902	6125	6087	7224
w/o MS2:CYTIDINE 2',3'-CYCLIC PHOSPHATE_306.04483_0.745	282	268	819	7467	14830	11804	3491	7322	2526	15375	5079	3334	10412	10986	8286	3030	1648	5194	6872	627	1978	1245	9613	925
Unknown_212.05409_1.606	15808	13881	10746	20382	10509	7812	16437	9869	21213	17666	9473	6114	8205	3628	6145	9173	12026	5250	5336	4768	1290	7398	4658	6072
Unknown_98.98361_1.911	4066	4611	4730	4119	7300	2450	7132	6339	8919	3387	1828	6715	7376	5477	4721	3338	5357	3710	1599	4020	3613	6279	4939	2328
Unknown_772.71552_0.492	3499	4131	4300	8382	8290	8477	9109	8178	8672	9822	8453	7723	10318	7580	7685	8073	8131	5582	5612	5950	5231	6590	5898	6012
Unknown_391.28549_6.052	1016	1961	6591	3016	3000	88300	4681	3692	4462	27037	4166	1701	2143	1494	584	2424	2401	4182	3041	3900	2273	2696	8927	4245
Unknown_385.84747_0.489	8051	8381	7618	8077	8854	6956	9160	8799	8632	7999	9717	9151	7912	9371	8741	8741	9572	6394	5900	6233	7219	6487	6137	6497
Unknown_296.05444_1.057	9218	3492	12204	9178	7363	26175	8212	6488	9646	24912	8861	1975	15822	6239	5217	10013	2124	4534	5326	3565	1021	9017	9220	2045
Unknown_277.85941_7.395	1421	1273	3846	516	338	806	498	1059	968	20826	11080	6066	11705	5472	4987	9292	6836	4922	4616	1906	4203	1622	3952	5024
Unknown_487.82596_0.489	6525	7618	7034	8684	8221	7130	7906	7956	9046	6504	8159	8992	6130	7950	7960	8799	8942	6430	6286	5912	7274	5947	5898	6676
Unknown_387.18317_6.073	16200	17691	12296	10613	11781	7044	13140	6232	14150	4922	13225	5857	12358	6207	6036	13697	9085	5919	13440	11696	5967	10460	6036	10995
Unknown_288.10114_1.524	16443	399	165	10951	15315	9914	12295	13425	11384	13132	9020	1982	11292	11668	5681	4909	4632	6539	8079	3074	3067	5998	8169	2481
Unknown_358.77768_0.572	5643	6246	5948	8522	8581	8011	8549	8619	6931	6456	9855	7988	7536	8235	7108	8348	9683	4589	4363	4983	5939	4976	4979	5002
Unknown_338.11411_0.699	114	190	422	15768	21973	14498	14075	6938	19737	9108	14478	397	10450	5951	1764	3977	3017	1654	1837	492	617	1270	2572	437
Unknown_205.11778_1.717	2348	3086	3226	8917	10643	6780	8183	4409	8901	9746	9969	3274	13250	3653	3592	13772	6194	4605	9891	8578	3110	9764	5749	9119
Unknown_98.98295_1.26	9522	9743	7517	13228	10712	11982	8940	9120	8024	2780	10070	11417	5089	7741	7704	8848	11083	6958	7239	15277	8569	10282	8449	4468
Unknown_277.1398_2.267	7346	163	397	13983	18469	9804	13216	8709	14692	11365	9390	1881	14154	8328	2869	7949	3932	3413	7286	4252	2159	7259	10947	2467
Unknown_319.22565_6.524	5654	2747	6266	3541	2248	13509	3884	5586	3821	73473	4683	3250	11228	7054	3789	17248	3181	5919	11733	8589	3866	5241	6794	8402
Unknown_380.19281_4.226	263	349	99	1021	6693	6921	63510	7387	10443	7117	19680	146	13929	2036	1874	6918	566	27747	3411	778	1458	908	7116	2028
Unknown_175.02489_0.945	457	157	284	10242	7527	11883	9137	379	8355	23266	6237	248	14962	426	791	7195	6157	4611	20471	5753	434	6513	5345	6582
Unknown_261.1319_2.366	8604	695	580	5272	4644	4645	5501	13351	4517	23774	4474	6648	14184	4907	4973	6026	6166	10026	5564	9525	8081	5096	4591	7090
Unknown_184.14261_1.626	2973	1507	4161	10409	12358	26143	13604	8480	16455	6103	11444	1119	10072	5542	2081	5804	1424	3987	4898	4479	1498	6696	7409	817
Unknown_290.08261_1.59	151	279	137	16972	14663	7198	9912	4989	1683	1020	8139	2812	14467	4235	1595	17516	4319	1999	3438	4597	4427	1759	6876	15839
w/o MS2:ADENINE_136.06142_0.976	7724	7583	6612	6661	6582	12323	6175	5523	14661	8421	6612	5361	7397	6477	7391	6931	3069	6371	4583	5782	2820	7893	5225	3317
Unknown_334.06876_1.483	345	199	121	10860	22236	6732	15305	14445	10864	2428	8729	1589	6860	9664	3224	2506	2114	5912	7454	3105	2311	2526	10548	2151
Unknown_154.12045_1.447	1129	1368	1056	2452	1211	423	604	1362	675	1049	1606	1232	1895	2636	1511	321	25870	723	40052	20983	460	35262	478	9564
Unknown_304.21118_3.561	4385	2844	6481	11511	12587	7135	8588	4123	9275	6487	10341	1797	13317	7389	3642	4454	3055	6650	30692	8987	5263	12827	15078	6659
Unknown_295.22678_6.491	7804	5925	5287	5441	5082	8573	5593	5452	3961	31821	2441	4804	6832	6280	6472	7032	3880	8072	12881	9105	5055	6939	9138	6874
w/o MS2:TAURINE_126.01817_0.615	14192	9665	19219	8021	12309	16059	8050	7474	11115	20597	8165	1909	13613	7951	4713	7584	2939	2952	5264	2092	1174	3779	5548	1573
Unknown_276.17963_1.942	2225	1055	2271	9380	21052	7332	9286	15987	9414	11417	7974	1353	11424	5938	2932	4217	2090	8765	15786	8135	3696	11934	7712	4452
Unknown_395.23868_3.63	333	486	758	6559	48249	2991	8195	17126	1938	2002	4242	5724	3929	1551	6152	41112	4566	5279	8438	1900	2714	1294	7482	4276
Unknown_80.04934_1.23	913	408	656	8225	9272	21126	7744	7153	8726	28071	8895	5023	12552	9781	6753	6696	3824	5563	2749	2340	1782	4753	5972	1807
Unknown_327.05908_1.593	7484	1832	11250	4039	10005	26297	4771	8890	6009	28646	4658	3365	8863	10860	8778	4229	2117	5485	6546	3848	2443	5370	6357	1787
Unknown_353.23218_5.351	1164	564	705	4774	3284	9376	4058	6080	2244	12491	5789	7519	23583	13775	2307	15585	1682	7449	9229	985	3506	2435	26827	8440
Unknown_249.15913_0.655	5107	6993	10544	5954	8932	23485	11442	5516	11094	24230	8791	534	18094	6313	4516	10050	2438	1517	6281	3253	3044	6088	5085	2997
Unknown_357.043_1.511	1799	2021	2117	736	13452	13217	9667	5862	11268	10367	8419	633	8997	4218	2093	8409	2598	204	5429	698	1568	4211	5945	2252
Unknown_441.11197_1.207	185	211	500	7528	6163	18750	6520	5264	14546	24560	6226	1220	12207	8933	3399	13420	1510	6470	16097	9612	1012	17503	7532	2758
Unknown_830.4267_0.567	7955	9630	9114	8202	7783	6997	9196	9135	8030	4166	8180	8762	7907	8690	9353	7960	9062	6339	5145	6129	7951	6152	5859	6881
Unknown_164.05505_1.402	290	716	1198	10314	8643	16403	13130	4840	14588	14515	8650	3186	12248	4862	3149	12679	4282	3884	3591	5901	2665	8518	6081	5383
Unknown_450.1839_3.23	12390	36362	2513	20922	8464	2483	19382	9572	8354	3396	16675	2334	32920	10345	3660	4564	2435	9878	9675	952	2649	499	20622	2085
Unknown_322.11026_1.496	217	501	237	8734	17600	12476	8928	2510	16904	63283	4948	262	17945	2137	527	4206	561	1034	1190	846	83	1854	1858	94
Unknown_857.27332_3.854	48	114	75	3967	5249	9235	5339	4449	10306	23789	6930	422	28620	4819	4329	9117	622	4907	6001	1301	944	3198	8663	710
Unknown_348.11447_1.125	202	79	278	49296	67803	17036	30380	2359	3356	1056	15600	286	85594	22773	234	6262	9760	2733	1186	11030	302	3201	14741	7602
Unknown_138.05444_2.662	3790	5270	5247	3439	19091	73885	2927	6577	2752	9010	2291	3559	2691	1632	3050	14883	2042	3603	2592	2292	1801	1499	4336	2563
Unknown_621.44275_2.713	6	1	3	1788	23401	10966	8240	4570	23774	58854	3681	8	33829	1786	193	5936	6	305	2130	143	2	847	2670	5
Unknown_493.04462_0.699	195	201	189	625	240	9043	5164	3441	13441	7529	6283	1333	4671	3974	4693	13393	2369	5068	10769	10565	1929	1522	6371	2682
Unknown_795.09003_4.397	34	58	48	69	4717	17901	29	124	17	144756	245	113	8288	100	73	9392	86	525	119	37	33	51	302	463
Unknown_191.57755_1.07	3899	9275	3703	14990	9301	17432	7616	15499	1882	18213	8342	7773	692	6471	13293	8381	12104	10723	4436	11021	7037	10525	16468	8306
Unknown_338.05392_0.661	443	416	49	8176	12348	10523	4231	6377	12896	12621	10717	1619	15262	5666	1981	6776	4270	4414	4598	3386	1771	5093	6766	1988
Unknown_217.09555_2.422	11032	8190	4471	7080	6420	20591	8248	5305	9324	12489	10053	5629	8983	5882	5130	7373	6359	7959	6681	6099	4215	11462	8287	6154
Unknown_294.86847_7.42	3214	4621	3896	350	2129	2745	2123	1953	2749	12528	9327	7897	9951	7831	7155	9098	8182	5947	6607	7384	5760	6748	6512	6225
Unknown_152.57571_1.505	18837	36	5	2999	4205	27555	6495	4901	15956	29411	4654	5246	8023	6236	4119	10143	1200	5049	4207	2284	910	6861	4941	821
Unknown_356.68549_2.192	11	19	10	663	86983	23827	4156	26149	409	445	450	745	1661	125	2351	13537	119	2246	843	5	278	7	8167	248
Unknown_671.77155_0.493	1792	2559	2302	8351	8462	8394	9930	8887	9012	9155	9952	8938	9999	7901	7062	9207	10417	5386	6194	6531	5588	7841	7196	6485
Unknown_516.30011_4.555	158	204	54	449	287	46110	1709	1117	659	12424	72227	148	6926	4883	1760	1791	717	2105	5352	735	2770	591	2988	5382
Unknown_522.26801_3.772	296	458	84	139	91713	56700	1036	7381	63	5389	216	129	657	135	365	3557	108	591	1334	13	64	38	1128	103
Unknown_326.00146_0.642	4131	2245	2995	8065	8488	4171	5913	4492	10734	7251	6526	732	10000	4575	3801	3703	2275	1573	16960	5900	3026	10635	6156	13035
Unknown_513.00507_1.288	129	452	183	6092	14418	8614	9580	8151	6825	5098	8114	16	9986	6785	659	518	112	2691	5862	394	59	499	10178	321
Unknown_718.70477_0.493	6053	6828	7219	8363	9136	6751	9490	8905	9656	8379	8270	8442	6552	9202	8857	8111	8179	5905	5702	6113	7580	6426	6488	6829
Unknown_542.75244_0.601	3766	6659	4487	9744	7816	6570	9318	10072	8301	6543	9289	10560	9094	8181	9486	8679	10256	7215	6293	6927	7325	7239	6181	7093
Unknown_262.12726_1.354	170	144	597	5908	7841	20157	11432	6136	9558	26955	5556	1437	20611	8200	4788	11785	2160	1745	3993	3349	1900	5376	6752	1752
Unknown_471.26105_3.093	169	207	178	8975	39700	29109	11831	12684	707	4001	3757	5142	3659	854	4197	19602	5238	3735	10300	416	1953	196	6219	5558
Unknown_295.23099_5.349	432	526	222	5881	4264	9792	5163	6786	1881	21012	7336	7788	29185	14982	3278	21013	1787	6004	6553	648	3455	1191	28783	7140
Unknown_814.55017_0.593	3994	4809	4226	7714	7194	7821	7730	8169	7162	8534	9852	8216	8743	8800	4899	7661	888	4735	5981	6058	5624	7004	3857	6241
Unknown_723.72131_0.493	3609	3802	3406	8480	8669	8679	9254	8616	8387	9450	8393	7460	11276	8364	7636	8057	9172	5865	5156	6439	5295	6613	6360	5619
Unknown_652.00928_3.952	23	24	20	21	151855	16616	98	1811	41	1235	11	29	925	7	56	19992	33	299	181	55	12	24	261	38
Unknown_487.00259_1.06	2254	2539	3272	6794	9869	10606	5723	7228	6904	6240	3543	3427	5797	8959	5492	6448	6109	7135	4556	8204	3805	5451	11170	7343
Unknown_395.10004_5.939	2461	9780	1897	13759	6850	12726	10634	10742	5303	15	7301	5713	3074	6582	8321	9752	8913	16314	9765	12886	3326	12416	23439	14948
Unknown_835.26099_2.842	11	30	24	5503	11751	11371	8865	6443	17892	8096	7915	945	18081	5809	2122	7587	1109	5311	13035	3266	1343	10657	15171	211
Unknown_147.07436_1.488	392	468	371	4557	1347	10403	7621	3392	335	13771	6944	2550	9189	7226	15697	6112	3661	4020	5578	490	668	6330	5423	7195
Unknown_258.16833_2.311	430	348	491	8109	10966	11128	3813	2734	5375	5614	2973	14799	4249	9504	12235	3100	8438	4808	14774	5317	16611	6412	6823	11240
Unknown_706.57782_0.569	5258	6161	5532	7182	7633	7638	8032	8533	6444	6954	10253	8985	9461	8802	5608	8381	8063	5314	5639	6007	6473	6472	5869	6747
Unknown_638.75079_0.493	3651	3661	3649	7992	9301	8650	7896	7867	7538	11277	8122	6458	13313	7269	7490	7666	7903	5051	5161	5422	4702	5727	5942	5724
Unknown_554.59161_0.572	4564	3426	7354	7664	7646	6455	8587	9904	7890	4955	9167	7893	7103	9747	9254	9258	8775	5873	5670	5720	7529	5480	4788	6258
Unknown_597.74585_0.497	7358	7854	7339	7390	9100	7786	9056	8222	8728	7318	6976	8311	5877	8427	9068	8436	6714	4934	4317	5074	7044	4686	5607	5624
Unknown_166.05507_0.601	45836	12041	61984	6761	19388	41113	21513	3470	9169	36947	6337	3983	20224	8361	2619	15709	3754	3568	2729	2799	1487	2387	3357	1661
Unknown_258.8877_7.479	3222	3127	3568	722	1050	2005	595	1735	677	15868	5675	6586	7275	6364	6714	10031	6577	6131	6649	5606	4858	5876	5230	5252
Unknown_654.80731_0.622	11981	16959	9974	6610	5632	5685	6437	9893	5906	6362	8759	11391	7264	8446	8019	8296	8210	8402	5384	7077	7898	5596	5403	6665
Unknown_680.73926_0.607	3400	4640	3970	8309	7077	4576	9187	9778	8021	3183	8183	7718	6298	10192	9340	9715	7338	9520	7744	11253	11059	10220	7865	11190
Unknown_466.23071_2.957	379	746	313	504	25875	13442	11150	14644	168	30622	4540	1375	17051	9006	6028	9468	1128	8616	13461	323	1877	227	16104	3148
Unknown_677.57196_0.567	6518	7987	7733	7850	4964	7029	7767	8667	6390	3362	9371	9718	7693	8607	8563	8487	8425	5872	5503	6580	6601	6622	5776	6967
Unknown_796.74866_0.622	5703	7917	4681	7574	5125	4565	6212	8267	6790	5489	8975	11814	7258	8398	7321	7784	9307	9067	5814	8130	8361	6194	6813	7587
Unknown_676.60986_0.584	2174	4775	2664	8462	6814	7178	7233	8529	7269	5182	8852	9097	7582	7532	7287	8240	8172	6081	6470	6183	5984	5889	5533	6069
Unknown_875.6687_0.497	2836	3421	3290	8708	8689	7209	9751	8866	8783	8079	9870	9555	8321	8263	7436	8510	9292	5937	5868	7214	6781	6968	6242	6639
Unknown_678.13196_3.512	65	27	67	522	78729	32416	3519	24086	286	1895	418	476	1080	166	1974	12540	188	4622	3240	19	191	15	11000	163
Unknown_434.98706_1.058	1313	1541	718	3494	10425	10043	10203	9228	8615	6630	4538	8860	9604	6020	7466	5939	4776	3655	8276	5258	7848	7031	4932	11317
Unknown_506.76846_0.5	15393	15742	16255	6854	9099	7939	9652	8461	9340	7181	8337	8445	7113	8723	9477	7981	6809	6071	4698	4990	8327	4378	5351	5872
Unknown_770.56512_0.574	4473	5104	4739	6312	7647	6107	8287	7777	6626	8249	9301	9031	8087	7991	7764	6933	9176	3056	5959	6158	4814	5504	5299	5771
Unknown_536.60785_2.984	2	5	10	31	68001	109546	537	3638	6	359	30	3	42	6	101	3949	13	113	285	6	10	5	387	27
Unknown_779.33942_3.856	138	80	146	2790	3860	7076	4861	3812	8343	14096	6496	804	7987	3965	3475	7738	582	3485	5358	919	686	2292	6154	567
Unknown_243.10703_1.203	3078	2214	3110	2931	37149	17648	5403	8680	1222	5034	3267	2449	1257	2332	2301	1594	3585	2630	6309	7387	3070	4898	1789	4494
Unknown_578.883_2.361	8	1	16	36348	11932	2506	7570	400	351	257	12057	616	38310	9516	977	20428	2233	1420	7138	30	316	41	1568	3791
Unknown_173.16473_1.044	732	1667	889	1273	2601	692	2293	2236	2025	918	1996	1774	1137	911	1621	848	7172	2148	31780	10979	442	34338	1551	4986
Unknown_895.4162_0.569	8177	9754	8710	8453	7871	7407	8876	9342	7324	4732	9544	10243	8423	8788	8428	8704	9371	6933	5783	6749	7492	6485	5310	7865
Unknown_822.49933_0.569	5058	6063	5578	8700	7859	8213	8237	7558	7027	9363	10083	8114	9620	8411	7724	9006	9155	5743	5586	6729	5830	6516	5488	6904
Unknown_560.08344_0.937	22	3	13	1995	2098	11458	1732	562	2074	11310	9718	91	25704	7452	447	11555	422	548	3414	842	52	3003	1438	372
Unknown_702.72162_0.605	4841	6312	4188	10605	7988	5204	9452	13161	6532	4122	11171	10910	10024	11894	11735	8153	18837	13449	10046	14530	15006	13807	10824	14842
Unknown_637.5575_0.564	10035	11038	8317	8038	8588	6993	9947	10894	8536	4146	8892	9942	8039	10165	9408	9008	9817	6703	5533	6565	9155	6291	6836	6799
Unknown_362.09909_1.458	369	570	327	18332	8718	13638	14228	5569	3024	22026	11381	1943	1996	2763	4129	10991	4485	7899	4171	9153	1242	4061	7817	7140
Unknown_671.16382_1.669	92	117	151	11669	6449	14249	8293	9241	17343	2394	16184	2535	6455	6589	1806	8349	5516	7877	4084	9770	5621	15779	8922	3467
Unknown_521.21686_2.387	578	728	1845	1806	4619	45136	9961	3088	2307	37762	8046	2888	27032	9255	1375	12996	441	1165	1186	208	752	501	2431	1854
Unknown_834.91895_2.918	30	12	24	5123	14389	11465	11554	6115	22135	11912	6502	569	23991	7471	2654	8383	848	4479	10913	2516	1646	8588	11231	522
Unknown_730.57208_0.575	5902	7006	4743	8403	8809	5690	7974	8991	6541	6257	9833	9287	8985	8922	7502	9285	10080	5075	6513	6132	5201	6054	5840	6356
Unknown_772.56085_0.58	4357	5517	4935	7359	3835	7634	7381	5761	6628	7787	6244	8566	8499	7437	7227	8757	9121	4825	5783	5546	4754	6028	5229	6566
w/o MS2:THYMIDINE_243.09784_1.937	1664	4213	4917	5347	5315	12116	5290	4552	5623	10776	10954	4867	10350	7876	6074	8855	6975	6961	12764	9289	6205	14359	7200	12837
Unknown_551.1817_3.477	108	162	77	24116	13342	249	15243	5112	2064	744	11818	326	53976	4887	440	3930	2225	2122	3079	79	84	22	10320	733
Unknown_652.17865_3.951	68	24	8	57	143983	19692	233	1719	30	1220	51	33	959	67	56	20495	37	114	316	30	53	19	386	84
Unknown_203.04424_0.732	9583	8186	11574	3846	2488	2973	9561	6875	9238	5985	9134	6664	11117	6695	7352	9074	8207	5464	1084	3574	4321	4556	5027	1189
Unknown_179.07056_2.101	1145	863	1070	7835	7876	9334	11727	4400	11085	17430	7828	2936	12560	6191	3672	8299	4620	6208	7594	4472	2422	8915	6623	4477
Unknown_655.53522_3.389	5	8	22	60	81406	98694	913	5287	69	612	50	12	110	22	142	4395	16	136	426	4	42	10	705	3
Unknown_642.72394_0.499	13089	13371	13138	7250	8832	8876	9492	8554	8467	8537	8452	7509	7266	8025	9631	9574	7209	6096	4882	6092	6583	4901	5665	5228
Unknown_693.56531_0.575	5833	2767	6569	5740	6852	6536	7531	8918	5148	5055	8188	8797	8055	5330	7664	8927	9206	5729	5069	6131	7003	4134	6045	6867
Unknown_420.7435_0.572	3050	4505	3883	8785	7419	6174	8689	8444	7309	6824	9537	8746	8058	8584	8915	8165	9970	5513	4863	5222	5829	5793	5705	6563
Unknown_651.0896_1.543	186	175	101	6364	11018	18736	4903	8786	4518	18204	4018	4678	11582	11142	8738	3322	3146	6295	7822	2081	4168	3582	8725	2408
Unknown_331.23618_1.596	5296	492	6518	7709	13145	14791	7912	8543	11381	13050	8206	1518	17939	4993	3446	8225	1498	2946	4866	5304	3248	3933	8990	2931
Unknown_570.28271_6.491	427	381	443	521	2361	43924	208	264	1548	122609	314	1040	3443	1585	554	4523	409	1472	647	608	406	2566	1133	1305
Unknown_198.03777_1.027	107	463	230	13402	10492	12116	7308	5946	10105	5172	8856	3085	8440	4379	2849	9330	3276	4204	3395	2908	2496	4163	4324	1758
Unknown_527.07123_1.261	26	82	34	11963	1709	91	13439	8298	11404	10792	13130	3320	20545	5901	9152	7721	3900	13013	3747	4368	1785	13393	7832	1246
Unknown_311.98309_0.606	13676	2653	9290	7372	9617	19791	7133	5810	14884	17835	6627	486	8702	8180	3889	6528	1555	2158	4882	1135	911	3685	6846	1221
Unknown_552.33368_5.352	60670	5374	59152	8390	10523	16507	6145	6622	5778	22759	5506	7300	10370	5904	2410	20676	5400	6686	6653	3533	1807	3878	8239	5079
Unknown_863.43097_0.568	8679	11025	9856	8026	7705	7328	8888	10805	8206	5107	8730	10042	8092	9388	10418	9093	7451	6895	5846	6665	8008	7240	6864	6808
Unknown_318.05127_1.519	175	192	131	7000	3583	24839	5013	1955	4316	15066	3847	5228	9704	11508	8900	3647	3455	5382	1804	2908	4843	3737	2088	2761
Unknown_681.06805_2.542	12	51	20	688	35552	99206	7671	5287	4881	2759	1176	207	3330	2448	825	152	23	812	4499	549	575	1040	6129	82
Unknown_275.15967_1.731	771	4143	3919	2323	876	368	2072	1554	1605	522	5783	2646	1980	3656	2150	833	4049	4511	13015	17429	9886	33433	2909	29380
Unknown_166.05354_0.638	45927	12048	61309	10015	19318	41113	21477	4020	15370	37043	10150	2482	20206	8322	1896	15713	4953	3064	11083	5301	3678	6858	6296	8244
w/o MS2:INDOLE-3-ACETATE_160.06003_1.662	10985	5411	14889	10041	7482	15297	11973	3878	10727	17310	8526	3801	10962	3908	3214	7607	6042	4430	4426	5561	2745	6544	6170	5495
Unknown_274.85803_7.477	3594	3345	3135	52	457	2032	229	964	348	16371	8027	5543	9445	5148	4375	10138	5780	4772	4665	4759	3680	5141	4160	4967
Unknown_509.15997_0.998	18	9	248	4847	1224	17825	2224	3352	2260	18981	4576	2737	9115	10942	6353	10232	1271	3296	7067	1959	975	11341	6708	5010
Unknown_320.7977_0.576	5097	5800	5875	9165	7976	8057	9163	9738	7793	7187	9592	9232	8242	9680	9731	8854	10212	6238	5614	5810	6253	5785	6273	6742
Unknown_536.78119_2.984	20	44	12	68	62081	100439	567	3752	24	532	31	85	86	162	145	4267	7	150	244	27	20	10	300	60
Unknown_558.79926_0.491	7430	5790	8045	7749	7892	6279	7269	8073	7453	7263	8257	8118	6752	8145	7865	7197	8331	5860	5819	6492	6649	6289	5649	6315
Unknown_635.54895_0.569	9308	6024	4743	7457	7711	6524	8455	9563	7961	2988	8409	7862	6863	8926	9404	8124	8497	6161	4473	5990	7716	5309	5485	5975
Unknown_339.28711_6.659	872	669	1581	899	499	884	1813	660	469	1273	30709	2572	1848	685	1255	1552	17844	419	1714	1774	745	1107	677	2244
w/o MS2:INDOLE-3-ACETATE_160.06146_1.551	357	90	283	8496	8227	8213	9379	4800	7444	8895	7943	3649	9344	5243	3683	11410	5250	5606	9425	8362	4077	7968	7823	8123
Unknown_546.28906_6.625	1220	562	811	539	1267	48834	668	386	1074	151098	365	313	3070	657	620	4550	196	250	912	803	459	878	427	1771
Unknown_380.11334_1.587	951	865	2028	4463	26558	49788	7377	3809	4686	27969	5279	1203	13280	3802	1623	2176	2423	1844	6824	673	1513	1934	3434	954
Unknown_666.38208_6.3	501	472	466	1125	11560	2504	9033	700	15634	5572	2251	5165	9481	4283	621	877	3320	831	374	1038	6392	563	548	395
Unknown_136.07594_2.102	2413	1142	3489	8235	8905	10128	12456	6080	11313	18175	9046	4639	11438	6125	4517	9610	5409	7474	8648	5397	3284	8203	7174	5400
Unknown_771.51898_0.567	6164	7585	5994	7469	7471	7306	7077	8052	6477	5235	9507	8999	8182	8093	7636	8058	9011	5766	5719	6477	6186	6520	4417	7101
Unknown_669.10114_1.603	1452	397	937	4298	14520	20520	3550	8894	4806	31742	4980	2982	8897	11345	10301	5412	1423	7148	8416	3618	2369	5860	8858	1176
Unknown_237.12451_2.067	1613	494	531	2563	94776	23532	4775	11077	1284	3422	1959	1133	3164	1275	2113	2742	843	1747	4044	775	844	655	2845	1052
Unknown_763.49286_0.568	8827	10179	9862	7525	7333	7343	8935	10032	8070	4289	9771	10097	7125	9156	10320	8378	9599	6779	5955	6995	7755	6748	6340	7198
Unknown_227.10268_1.237	1676	1181	2450	6072	6805	12551	8279	6063	6778	10904	8471	8177	7219	5678	5689	9183	7931	6139	9316	9959	6168	9186	7382	10443
Unknown_355.2673_5.587	1022	4163	2402	1935	2199	17897	4286	1793	4634	40971	1569	1589	583	2113	1890	1183	877	2007	3281	1110	2531	5990	4447	2176
Unknown_348.2778_5.35	171	717	183	4828	2940	8368	2995	5200	967	10072	5395	6198	21823	11762	1672	15313	682	4354	5282	726	1599	573	20419	5957
Unknown_290.0545_1.481	265	100	169	8979	13825	12068	10332	7611	15496	13832	8681	1386	13807	5643	2146	8948	2359	3382	5217	3079	1554	4810	6243	1974
Unknown_60.05528_0.59	6067	20088	6125	8125	6767	15054	7283	7180	8215	10550	4139	7683	12550	7885	7535	8739	7694	8628	3801	5118	4737	3811	5266	2741
Unknown_496.8407_0.619	3630	3397	3195	8737	7170	7545	9189	9042	4370	16113	7942	8501	4391	5683	8265	7501	11701	6995	4719	6694	6724	6105	5620	6772
Unknown_265.0791_1.936	486	835	107	4987	2991	10307	5124	3167	4746	9329	7586	3767	9501	8462	6164	8102	6080	5608	11779	13645	5005	16235	5732	14718
w/o MS2:N-ALPHA-ACETYLLYSINE_189.13297_0.614	4364	3302	5244	8621	8477	15041	11501	5737	10411	15466	9591	4930	11759	5501	3305	7532	5272	5855	5803	3925	1648	6153	5059	3901
Unknown_222.88702_0.503	37388	36768	40296	8156	10213	9557	9345	9190	9148	8359	8461	10407	6863	8733	10282	9602	7972	6809	5682	6193	9083	5641	6180	5221
Unknown_162.04803_0.789	4318	429	3323	5698	6379	10255	7737	4558	8405	13861	7499	4091	8407	6204	4367	8873	5984	7488	15058	13900	5621	13547	9002	12678
Unknown_533.28436_6.663	3557	1364	2660	1073	1206	467	2526	2450	1133	551	8755	2524	2102	1260	1376	1697	5245	903	889	2112	3716	1744	3133	1843
Unknown_338.80176_0.673	181	136	118	1824	3509	1656	7142	9264	6897	1409	7228	17989	3648	7913	7707	8104	18753	11077	3843	13246	14986	12588	6393	15512
Unknown_756.59198_0.592	5527	6272	5002	7127	8897	7187	8937	8973	6740	7400	9205	9195	7706	9390	7692	7166	10691	7079	5500	6042	6474	7818	5485	6393
Unknown_286.04813_1.508	190	56	92	13186	9372	3238	21944	17583	7563	1266	15001	513	4944	5976	5800	670	6588	5652	9807	2836	4883	977	10196	1732
Unknown_188.09195_3.732	8039	2894	3267	8810	6222	7708	10813	4802	10200	17924	8297	3833	11861	8329	7213	9697	5491	13011	13497	5213	2728	10842	8012	4921
Unknown_318.21255_2.829	2275	2578	2824	2517	4489	10779	5038	5091	3309	10181	2449	2099	6895	7062	5883	5514	4161	6198	14321	5019	2594	9276	9552	12042
Unknown_267.27005_1.59	53	53	40	13752	27340	12312	8148	2830	1128	1151	7832	1413	24825	2770	633	19535	1946	722	1376	1761	1651	741	4120	6230
Unknown_193.93019_7.555	714	2227	2069	991	629	2879	2604	2942	2538	4340	1548	4247	10530	7243	6019	13029	6415	6662	2461	4613	7532	6142	3998	8699
Unknown_88.03953_4.013	2807	1095	2405	6638	6230	9485	6761	3959	6774	10645	7409	3561	7086	4402	3141	6311	4546	5535	14380	17351	7937	16605	11508	13769
Unknown_643.17041_1.557	98	183	67	18219	4690	3758	34594	17899	13142	296	19083	37	2605	6796	6212	96	194	4728	14341	1958	6488	418	8979	645
Unknown_189.12138_0.986	8370	3815	7446	7762	8271	15440	8540	4983	9700	19628	8815	2786	12984	6567	7235	12904	4963	5580	9623	3615	2664	5904	6790	4972
Unknown_152.00938_1.264	408	4930	9689	9034	4286	11432	11933	6917	10939	11670	9816	4072	18378	5605	6135	7298	3793	7126	3981	3600	2429	7523	6192	2870
Unknown_491.27682_6.158	1306	4077	1328	1181	1990	521	16109	558	861	3135	74514	4653	3785	4030	2623	929	11283	1583	5456	5244	1044	1849	1151	5555
w/o MS2:CDP-ETHANOLAMINE_447.06122_0.624	55	230	2181	15281	24063	17952	12736	6855	21023	8887	11064	1055	15058	5370	1561	13026	1928	2800	9225	3054	1753	3810	7391	1478
Unknown_591.26764_5.939	4524	11712	1354	12661	7579	12473	9789	10315	6138	240	7317	5165	2957	6751	8541	10109	8226	15710	9029	13727	3605	10614	21603	13528
Unknown_770.68774_0.493	4455	5536	5042	7316	8182	6714	8195	8143	7930	8027	7933	8699	7099	8479	7825	8473	7767	5394	5058	5959	6110	5790	5961	6530
Unknown_779.79175_3.853	30	35	79	3535	3956	9059	5192	4659	9775	30072	7085	921	33449	4776	3859	9701	587	4164	5589	1275	919	2583	7881	706
Unknown_229.12593_1.475	4581	5017	886	8198	7027	17185	10479	6074	6262	15095	12924	7345	12068	9269	5103	9629	6087	5556	4433	4239	3916	5391	8512	6903
Unknown_478.26483_2.705	137	198	79	970	87134	17647	5249	17217	250	2227	935	594	1147	202	2205	12916	628	1976	5178	33	172	151	4710	964
Unknown_378.08011_1.505	157	2969	2357	23460	19377	5561	15733	19930	507	2578	17430	360	10089	5771	191	7802	2767	890	427	4866	217	986	5601	1620
Unknown_791.73193_0.493	2312	2733	2259	7887	7326	7143	8372	7565	8106	8046	8107	7643	8773	7283	6343	7647	9447	4995	5188	5889	4830	7207	5719	6162
Unknown_427.09506_0.715	171	236	339	4270	4688	16081	3757	3479	9393	21896	5426	1698	10457	4540	2956	9824	1512	2862	6547	5754	927	5917	3218	1530
Unknown_705.37201_4.262	67	78	43	217	88726	20790	1116	14908	59	22629	303	182	2963	81	454	14549	47	2984	1435	85	54	147	7727	92
w/o MS2:N-ACETYLASPARTATE_176.05344_1.041	647	1155	405	10891	10820	26604	6432	5012	9964	13832	8435	1297	16805	4162	2108	7357	691	2890	3425	1885	1593	3337	3837	1081
Unknown_591.02136_0.652	44	122	152	4900	6423	5968	4081	5181	9779	15587	4285	1855	10823	5611	2850	10660	1994	4317	7814	7457	1043	6930	3152	998
Unknown_376.12793_1.741	259	392	205	12818	7068	6646	9447	6348	6401	7776	11321	3046	3411	4583	5214	9431	6881	7834	8214	10737	2553	8565	6856	11539
Unknown_596.02991_1.059	2483	1839	2250	6764	11037	12673	9627	4973	11613	10788	3877	2015	12436	7952	4237	6792	4623	5173	7853	7858	1624	6901	7315	4995
Unknown_333.965_0.6	12154	1689	10720	7186	7882	23801	7789	6027	15000	18140	6787	259	6094	9437	3005	5904	1392	1667	3120	942	763	3687	4323	941
Unknown_306.0744_0.975	350	976	2205	8824	13364	22853	10754	13192	17585	2117	11730	2745	6745	9322	5601	8644	3253	4034	3963	3863	9402	3387	8938	966
Unknown_498.02832_0.622	192	122	226	15066	16318	12479	12362	5320	14493	16297	11962	610	13916	9552	2335	2886	3067	2955	1923	1826	332	958	5697	1250
Unknown_536.33765_5.984	342	724	331	4470	5844	7947	4458	3451	1629	59416	4031	3702	8415	3420	2580	15189	2458	2396	9378	915	1011	861	7108	2220
Unknown_170.04115_2.163	553	509	598	9675	11357	10394	9928	10817	10275	10037	6408	2170	8207	7011	3536	7393	4343	5307	7882	4883	1457	7301	9364	2875
Unknown_137.05922_4.663	31640	33140	30898	8393	6428	2521	7911	5040	9545	836	8040	5418	8201	10754	9948	7400	8514	10878	9853	9286	9359	9766	10939	21128
Unknown_226.95119_0.568	3029	4239	3538	7711	6465	8124	7360	6251	6138	9171	8098	7368	8886	6697	5442	8194	8368	4995	5349	5204	3477	6748	5566	6708
Unknown_494.11667_1.661	1700	100	3605	2268	17416	21862	1277	2569	1299	10253	1301	770	2394	480	595	15076	830	1299	484	300	114	567	1664	488
Unknown_480.27902_4.557	150	354	228	336	382	40381	1546	1225	539	3713	68665	240	6321	4599	1629	1431	783	1751	4691	573	1879	446	2513	4738
Unknown_471.12943_6.074	3782	5476	3036	14838	6004	6366	10288	6483	5056	264	7617	4518	4373	3564	7225	11772	7879	10286	12537	14665	3103	9943	15199	21953
Unknown_338.18359_1.437	200	74	102	1730	6189	17494	4394	3247	910	3711	1813	1715	3836	748	3307	13603	196	3148	2131	518	365	691	5597	721
Unknown_683.79529_4.337	7	46	48	349	11997	39018	296	1186	20	28358	942	536	24571	786	64	41329	170	1775	2164	22	19	3	2910	1351
Unknown_564.89807_4.265	4	12	0	83	101846	16081	791	17239	8	21076	112	103	2030	12	444	13316	23	2822	576	6	16	15	7543	12
Unknown_496.26913_6.472	737	1190	1433	2169	3881	30069	637	1545	768	70634	698	701	6200	908	770	5619	651	1564	2902	1344	344	1687	2659	1671
Unknown_144.06445_1.709	10508	17239	9578	10629	7901	4340	8144	3454	1554	17514	6706	2207	19249	1125	2502	11044	6153	1095	3333	2462	1953	2633	4150	2798
Unknown_649.08716_1.28	44	219	79	10059	10678	436	13728	9010	12087	7458	5763	55	13133	4467	805	399	144	2926	6176	537	60	693	10620	331
Unknown_427.10062_1.335	418	261	374	6938	7610	10796	7871	4627	14277	40976	7855	1200	19444	7835	2363	8593	864	2379	4146	303	694	5423	5539	76
Unknown_732.68719_0.494	7393	8035	8215	6435	8175	6693	7990	7116	7667	6089	7063	7579	6137	8384	8124	8134	7624	5861	5032	5225	7064	5258	5105	5326
Unknown_705.13879_3.851	17	15	17	324	10860	85010	4081	6381	4186	8192	1432	60	5294	1354	426	634	47	466	2752	546	161	67	4248	28
Unknown_382.09402_1.486	375	367	305	10377	10238	13611	7482	5203	11103	8100	6026	851	10792	3587	1899	6718	1925	2343	5385	2794	1328	3856	4517	1093
Unknown_424.10049_2.9	265	159	111	12197	38327	9537	15662	11952	11086	4081	7403	226	9333	3595	971	579	412	2771	4437	987	357	631	11381	1127
Unknown_586.24548_6.297	283	165	264	148	758	1201	3193	226	663	901	13557	128	694	394	677	245	9060	180	2012	1238	1807	121	522	608
Unknown_776.56458_0.586	3056	3255	3459	6390	6196	4897	6266	7323	5785	6241	7212	6228	7611	7054	6445	6552	9050	4045	5168	4505	4280	4996	4501	5009
Unknown_732.87598_3.121	14	9	18	3042	80550	10196	5470	9821	216	675	1563	2068	2394	223	2423	41000	1507	2605	5156	4	320	25	3148	986
Unknown_356.95746_0.946	43	52	38	5059	4324	5040	7169	184	5630	683	5279	534	6689	434	901	5273	9441	5830	10763	8658	129	9315	6343	11226
Unknown_766.5661_0.569	3208	2635	3140	7158	6570	8310	6657	4486	6357	8636	8383	5905	7852	6116	4957	7492	7590	3864	4277	3980	3474	5391	4239	5744
Unknown_789.47211_0.567	7336	8964	8748	6674	7205	6160	9220	8604	7167	4056	8050	9383	7992	9562	9259	8029	8632	6185	5760	5588	6344	6486	5922	6776
Unknown_654.35394_1.445	24	0	30	451	3382	22329	3485	6295	381	355	388	454	1311	140	2757	13410	16	2361	916	56	308	40	5573	168
Unknown_615.15387_0.999	3492	1660	2434	8443	11813	19212	9639	7223	10466	13462	7488	1053	14743	6486	1976	5810	1577	3128	6018	3450	1067	4812	6848	1984
Unknown_70.06435_2.783	2473	882	1109	8259	8562	15639	11850	4624	9785	16806	8443	3160	10091	3897	3156	7778	4539	4607	5356	5903	2863	7810	6932	5367
Unknown_812.42041_0.578	9209	9740	9170	7748	8202	8219	9215	9596	8664	5888	9028	7697	7319	9184	9629	8108	8553	6032	6850	5405	7652	5913	5738	5539
Unknown_618.763_0.49	6632	7717	6659	7915	8225	6954	8545	7770	7203	6872	8061	8247	6552	7526	7842	6154	7843	5678	5160	6245	5719	5926	4273	5753
Unknown_279.09589_2.459	1069	1614	645	5797	8544	26088	6157	4694	5116	13282	9397	5989	10007	4352	3122	8347	5545	3942	3653	3256	2966	3783	5696	5885
Unknown_90.00972_7.486	1344	2251	907	690	1046	847	333	1965	468	16495	4277	965	2128	2824	921	9812	1134	908	1177	1439	912	2379	2830	2000
Unknown_519.1405_1.661	867	347	727	633	72447	33001	1601	3546	1478	5667	3175	1236	2653	706	1088	45121	936	1165	447	588	769	543	854	1040
Unknown_546.28558_6.507	1154	1630	1450	752	4230	46378	577	238	2070	103940	1170	359	4308	1862	424	4711	336	808	1293	738	559	2058	1146	1224
Unknown_261.14508_1.533	7891	5223	3167	8358	9261	14708	7832	4592	9073	12530	8392	1970	12843	6049	3894	5915	3206	3530	11132	3618	3606	6650	7209	10134
Unknown_627.11133_1.277	35	122	133	13003	14227	244	19856	9942	14658	9266	6575	6	17716	3504	650	263	55	3173	6141	472	6	615	12976	182
Unknown_204.49411_1.088	3654	2953	4251	11614	13818	3645	10086	2329	7481	5353	10699	516	16593	3659	1912	5596	3093	4067	7022	2917	1968	4791	5951	2825
Unknown_493.80008_0.49	6667	7115	6848	6606	7418	6197	7656	7521	7423	6742	8048	8475	5928	7622	7077	7377	7618	5293	4741	5680	6215	5503	5003	5667
Unknown_198.08798_0.755	20484	81247	63596	4463	4844	5773	4187	2479	5029	10572	4734	3169	8747	4349	4704	8701	4104	2962	25858	7526	5899	7464	5788	9310
Unknown_635.09845_1.531	25	48	66	4801	10823	25051	4711	9119	3786	14127	4074	3870	9784	10571	9843	3631	2842	6335	7663	2305	4062	3781	7394	3282
Unknown_840.72369_0.616	3349	4845	3008	6929	5095	3986	8081	9051	6991	2416	8419	13401	6172	7885	8936	7728	11348	9228	6939	8371	9388	8211	7067	9546
Unknown_102.05542_1.534	1760	1309	2359	8626	9707	14998	10164	7786	8783	11592	11192	5490	14396	5100	5186	9447	3425	5582	2779	5332	3021	8322	9937	4126
Unknown_276.17902_2.405	3986	2745	5442	7939	10352	12815	6739	4469	9738	7212	9980	1921	18745	7300	3584	5301	2161	4669	15053	5177	3793	8302	11848	3379
Unknown_369.0433_1.061	4723	2644	6605	6514	4148	15636	10069	7932	11117	15391	7504	1217	6842	7339	3653	5396	1995	2472	6467	3640	1022	6487	9577	2710
Unknown_120.06563_1.533	9637	226	400	7478	7245	13510	9001	7457	7785	11735	9535	5264	11501	4591	5267	8450	3269	5772	2788	4407	2694	7768	7783	4153
Unknown_515.5954_3.355	18	3	10	427	88723	7405	8200	27900	25	536	1167	648	652	166	2690	6918	643	4312	6731	23	714	2	8317	574
Unknown_344.04892_0.67	489	197	206	14802	9954	6460	29994	23421	15986	1025	15316	1395	5760	6835	4649	1925	2293	4199	5517	2600	4041	2468	6779	1082
Unknown_621.76111_0.49	6401	6100	6077	6392	6762	4926	6355	6875	6848	6146	6621	6731	5970	7079	6166	6768	7268	4773	3806	5369	5478	5358	5025	5559
FAD_786.16595_2.62	67	36	92	3439	10129	31996	5651	698	3984	30	3043	2161	13090	11363	5720	5931	1786	5338	4683	4059	2000	4789	8183	2882
Unknown_191.06781_1.217	5040	298	1496	9278	8972	16608	9200	5319	10408	13579	9340	3857	10179	5216	4235	12590	4897	5045	4893	5158	2842	5956	6044	4719
Unknown_638.75714_0.619	1670	2306	1666	7544	6562	5454	7076	6462	8318	5472	7065	8435	7757	6171	2858	7783	9232	7067	6018	7121	6651	6217	5674	7108
Unknown_513.00568_2.984	19	15	41	2872	72168	10043	5026	9745	139	954	1560	3100	2019	150	2620	25060	2163	1908	5771	50	589	34	3461	2017
Unknown_533.32587_5.102	119	143	140	370	430	32087	1974	1500	1016	2	56199	330	5584	8206	4866	902	895	3070	11099	1952	10747	957	6157	7984
Unknown_552.33313_5.521	3652	7946	1742	9644	10581	11461	7750	3392	2169	15813	6831	8033	11813	4921	1712	18327	3765	6350	6155	1104	1787	695	9293	2741
Unknown_157.16824_0.584	128	539	312	2033	490	2666	405	12817	357	1878	812	15511	285	3004	19221	1806	19088	3620	16280	12926	7587	15531	196	11851
Unknown_673.57654_0.569	5943	7276	6578	7477	6723	6202	8121	9685	6174	5222	8707	9333	8296	7101	8313	8676	9069	5906	5401	6304	6985	6367	6166	6988
Unknown_325.64758_6.239	57	72	57	113	4900	385	3132	96	3058	486	425	1660	3028	1129	1313	97	2426	57	681	994	4119	234	67	50
Unknown_498.28882_5.101	115	95	142	417	420	39778	1760	1402	766	54	71328	349	5528	7301	3788	841	927	2848	8334	1760	7898	944	4960	6280
Unknown_359.21939_6.396	11752	11042	8818	5770	6041	11098	5876	5339	5961	42383	3888	6196	16083	11368	4888	13005	5690	8329	11252	9501	5766	7539	10851	11458
Unknown_703.15393_3.309	36	32	17	1115	46064	41822	2343	11828	588	5241	670	910	1840	89	2083	31583	487	3501	2780	13	152	24	4739	231
Unknown_98.68128_0.62	7737	8849	8612	7085	7232	6954	7088	8224	8154	8811	7904	7703	7514	7038	7034	7524	7057	5414	4406	5436	6138	5451	5526	5270
Unknown_422.81976_0.585	3715	4298	4169	5062	6456	5521	6147	6017	6828	5105	9283	8928	8725	7699	8063	6051	9831	3607	4844	5183	5122	4504	1251	5502
Unknown_819.68866_4.02	22	17	112	1243	52633	34836	3251	18314	124	8949	632	1007	2189	190	2284	14066	552	4336	4588	31	240	38	10043	617
Unknown_400.81607_0.658	181	268	188	4161	2973	2160	9574	9519	5545	3326	7293	18443	5696	10992	9246	11271	23919	14611	6157	17404	17433	13850	6903	16859
Unknown_440.89844_0.694	232	222	215	6268	6550	14781	7251	8893	11682	11987	6344	2232	8149	5816	4766	6697	3768	4637	8319	5389	1655	6207	6830	4334
Unknown_245.05884_0.648	1354	1027	317	9816	11107	14353	6903	6345	9292	4986	6360	419	5288	1956	2435	6552	3257	2481	3395	1153	975	2228	3353	1387
Unknown_616.77264_0.619	1828	3543	1236	6111	5933	6009	7382	5950	6384	6254	7407	8748	7995	5969	6630	7428	8610	6824	5790	6175	5876	6128	5163	6060
Unknown_409.90555_0.608	6100	5506	8002	6337	9813	13324	9950	6073	9472	13332	7206	2149	13803	7473	4490	6089	2788	3066	4650	2468	1149	3424	5471	1450
Unknown_156.13754_1.068	3304	5235	2075	12337	6470	12836	4746	10401	1441	13457	6265	5847	1872	4379	11517	4777	8020	7161	7721	7398	4692	6994	12780	6535
Unknown_76.07538_0.633	26064	32470	14776	19801	7462	7756	7657	5763	6789	18904	3116	2218	5426	7569	5972	3867	6034	2470	11966	3175	1331	2425	5981	12894
Unknown_768.56006_0.572	4194	3452	5006	8260	6409	7929	7639	6194	5316	9805	9129	8400	8497	7209	7042	6237	9982	4306	5099	4856	4719	5218	3856	6281
Unknown_219.13445_1.894	2022	1703	1892	5410	11618	45448	4869	3377	3706	25104	4336	2211	10679	2824	2292	5219	1974	2211	6917	2010	1214	3174	2781	3224
Unknown_175.12018_1.2	740	1132	1385	1870	28909	41852	3660	4283	837	7602	1536	1460	3350	797	1103	4618	1105	1638	1949	336	740	1128	1739	1345
Unknown_650.6499_0.572	2890	3788	3018	7488	6960	8407	7510	7160	6242	9208	8504	6466	9017	6564	5963	7640	7657	4172	5184	4623	3935	5268	4555	5160
Unknown_534.29767_6.296	1025	366	1057	393	405	981	1171	609	783	3038	14116	1038	1027	945	1155	1668	4288	358	558	517	970	1084	948	858
Unknown_315.07986_0.858	50	69	53	9055	6120	15037	8748	10235	13507	409	10192	1085	8012	7183	4007	6369	3704	3401	5282	4822	3950	5331	7904	1111
Unknown_386.28983_5.707	39	35	55	16818	20488	8996	11961	6634	7458	3784	2881	1486	2732	4570	2519	1394	7329	7949	50254	31020	4734	7108	6172	7519
w/o MS2:ADENOSINE 5'-DIPHOSPHATE_428.03348_0.779	241	115	209	18408	14962	8896	9119	3715	15545	11498	8956	256	15500	8293	1904	7707	1608	1150	2769	878	344	2812	5226	327
Unknown_834.92242_2.839	8	6	14	4267	11520	8588	7827	6000	18245	7429	4475	630	14393	6037	1310	7948	477	4209	9387	2323	1061	5975	11736	115
Unknown_319.23376_1.455	153	129	278	8529	16231	22776	12686	9582	21013	25142	9253	1718	28726	6710	3592	10226	1746	3247	4528	1672	2347	4503	11662	2747
Unknown_664.69733_0.502	11190	12545	13511	6211	10018	7197	8806	7921	9625	6419	8590	8712	6547	8730	8312	9160	5990	7047	5239	5126	7721	4371	6056	4161
Unknown_406.8197_0.497	12494	13439	11985	6423	8594	7098	8443	8757	8041	7427	8186	7559	5889	7475	7154	7539	6039	5211	4425	5867	6780	4522	6888	4810
Unknown_702.02271_0.78	74	51	56	12547	13355	9604	9485	4077	15160	9188	8644	345	15515	7222	1984	6839	1721	2458	3891	1469	712	4340	7258	1035
w/o MS2:LIPOAMIDE_206.08034_4.252	6789	5137	12044	6917	5128	8967	6289	3603	6753	9556	7261	3090	9094	4009	3431	8219	4665	5569	8335	10386	4872	13119	10451	11936
Unknown_148.11337_0.613	10732	16652	15919	6825	7654	8121	6911	8976	7775	7349	10848	8776	7745	6365	5929	8042	5366	7780	1442	2875	3308	5886	4904	1761
Unknown_206.06776_1.829	5264	1125	4720	10490	8500	16343	7434	6682	14254	12668	8119	1088	7528	8492	3166	6855	2203	2735	4778	1802	1272	5171	7787	2766
Unknown_835.08966_2.84	10	13	11	5946	15936	14494	10072	8063	23597	11784	6201	589	19923	6222	1852	10791	1074	5771	12427	3800	1686	8118	14789	284
Unknown_538.65649_0.567	4227	5276	4323	7483	7152	7713	8337	8688	7151	7620	8765	7654	8925	8131	7055	8117	9014	5557	5215	5350	4853	5961	6057	6585
Unknown_540.90674_0.621	2785	2658	1186	7113	10966	7595	7907	5902	6466	7303	7141	4012	8154	3610	7590	7245	6612	4950	12044	5123	2484	5528	6643	5196
Unknown_210.88651_0.568	4223	5368	4663	7669	6884	8060	8016	7258	6913	7579	8204	7147	8153	7849	6890	7733	8322	4882	5383	5336	5103	5510	5640	6148
Unknown_245.09369_4.362	5999	464	6308	7900	6744	5947	8189	5086	9353	13584	10730	3943	12215	5670	4365	7500	4626	7884	6743	6678	2871	10879	9903	9701
Unknown_388.89569_0.656	176	272	169	6964	10594	5003	9638	8899	6203	6421	7959	4208	12093	5943	4407	5297	7083	5107	4151	5050	2975	4264	7659	4160
Unknown_540.93396_0.615	999	644	739	9236	8660	7033	5116	3068	7432	18089	5037	3600	6509	2465	5360	6772	7569	2094	7200	3285	2412	4820	2726	3691
Unknown_480.2009_2.788	895	1219	198	7776	6662	2177	7678	9674	2207	7342	16500	997	11696	4804	475	6415	788	2580	4955	160	582	107	18888	507
Unknown_122.10172_1.827	12908	12582	19838	5953	6998	11077	5965	4726	5679	12921	7122	5242	9457	6431	6005	8814	4599	7025	8967	5835	4173	6820	6872	6451
Unknown_499.11972_2.52	66	174	62	7046	4967	8100	5013	4826	12943	10521	4992	1368	8736	6931	3082	10274	1716	5732	10540	10551	1333	17833	6694	2921
Unknown_538.28326_4.615	299	888	50	269	253	17644	810	1476	549	626	32668	150	4556	3193	1611	636	387	1179	4084	749	3213	154	2964	7151
Unknown_582.34027_6.257	524	577	1352	772	2563	729	1601	650	1715	577	7709	561	1206	332	1158	506	4413	431	769	761	1444	689	478	564
Unknown_758.70007_0.494	4648	4890	4534	6918	7197	7645	7037	6408	6303	7974	6793	6500	9649	6682	6156	6551	6987	4459	4108	4577	4396	4950	4456	4833
Unknown_128.06868_1.135	10322	1568	13871	5916	4746	8435	7853	3683	6079	10358	6271	3581	5300	4031	6684	6067	4327	4853	8764	6057	3477	6451	7226	8998
Unknown_420.99243_0.617	611	569	295	13941	7587	8394	5873	2272	9029	25952	3317	2996	2395	3035	1607	3396	9326	1162	2613	1672	2149	2262	1035	3552
Unknown_337.23828_6.301	10616	18274	3826	5020	4237	4970	2216	4386	3295	25965	3339	2594	5055	5175	6426	6660	4744	8701	10194	8434	4753	5262	9086	3474
Unknown_235.11963_2.924	1798	2719	1299	843	2724	8852	31806	4575	8512	13384	12620	1488	11939	2150	2048	8609	1983	14532	2054	1834	1464	1549	4939	727
Unknown_335.97284_0.941	97	25	162	6364	1769	13256	4361	358	2705	13601	5864	304	10213	448	1354	7658	4108	3942	9313	3871	66	5149	2886	4452
Unknown_533.07251_0.659	741	51	207	10394	19424	11784	12486	10225	13872	6700	8410	430	10928	3266	1296	8158	2100	3528	6310	3428	1007	3258	5135	1164
Unknown_760.56653_0.574	3167	4232	3828	6041	5721	4540	6484	6136	5438	6183	4492	6829	7311	6947	3101	6258	8137	3807	4836	4574	3676	4868	4395	5926
Unknown_397.7066_1.784	60	4	1	316	4504	24432	581	683	1812	116775	599	362	3775	1612	634	3014	65	611	591	101	107	402	875	277
Unknown_714.75684_3.747	20	5	25	1335	48729	33150	2866	12398	561	3609	879	1028	1884	240	2643	30808	396	4050	2811	80	293	50	7036	378
Unknown_643.53302_2.984	10	11	12	30	54182	90689	538	3265	7	286	39	20	313	12	97	3527	14	102	400	5	13	8	286	32
Unknown_734.56842_0.581	4932	4802	4051	4256	6047	6739	4676	3991	6056	5077	8637	4293	7219	4412	5933	7669	7698	2694	5007	4975	3536	3689	4775	5007
Unknown_84.04377_1.214	23717	1780	2588	5804	5398	21015	6351	4224	6733	23903	5921	2818	10270	5297	4767	7832	2301	4162	5511	3996	3926	5518	5994	4080
Unknown_630.44751_2.754	1	0	6	3934	7960	8656	9027	3344	23236	8636	7799	374	27172	5219	1577	4425	376	2452	5786	2682	743	5964	5943	134
Unknown_328.19366_2.847	93	133	300	521	79687	26938	1481	7595	391	2159	160	201	423	88	302	832	262	229	2538	491	406	336	970	354
Unknown_98.98275_1.525	6965	4876	7599	5342	6687	5236	5213	5256	5094	1737	6577	5890	4964	8541	10753	5088	5339	7304	1777	8480	6869	8795	6784	6467
Unknown_274.01111_0.645	5148	3590	3998	2408	2921	12068	4580	4152	4938	18931	4166	2362	12033	8448	6085	8448	1364	2412	3520	2217	1342	4740	5530	2199
Unknown_502.21997_4.02	182	491	41	8855	6268	2506	21140	10628	2939	19391	8134	426	18961	10713	1804	5771	948	8738	12031	247	324	81	19308	1228
Unknown_635.31653_4.497	86	426	46	4785	50688	4964	11447	23192	348	1046	2688	3500	2687	607	5562	13442	3101	5294	9137	107	2472	71	13070	3405
Unknown_524.28058_5.994	565	576	534	491	351	998	1674	338	295	13815	3854	1252	1967	749	847	693	4310	386	586	711	1051	175	568	693
Unknown_769.15247_3.852	43	19	18	463	13106	86256	3852	6856	3876	10452	1056	57	5687	1469	366	1204	144	809	2516	285	515	71	4903	72
Unknown_446.19528_3.435	602	1117	117	17273	10259	1914	9290	2794	1385	23926	11668	157	39541	2941	198	4481	859	1385	2718	91	155	69	5461	860
Unknown_845.43738_0.559	7320	8422	7891	6836	6717	6313	8264	8904	6709	3325	8705	8281	7655	8520	8247	7384	7833	5387	4978	6134	7169	6181	5536	6260
Unknown_641.1532_1.654	95	107	23	11172	9651	10701	9628	7781	14193	3488	14034	1794	8860	6191	1715	6653	4354	4974	4583	6136	3969	8907	7833	2383
Unknown_862.69739_0.617	3620	4194	2887	7957	5928	5561	7860	11244	7115	3861	8410	14800	7778	9697	10240	8719	12171	10840	8337	12423	12528	9472	9032	10772
Unknown_244.07816_0.654	423	504	430	4575	4340	29522	2567	4934	3992	13847	3821	2249	11687	3770	2654	8822	1685	4860	3647	913	1437	3587	5892	1989
Unknown_547.7998_0.492	3974	4909	4126	7299	6963	6550	7396	7422	7114	6464	6795	7241	6854	7250	6602	6245	7604	5193	4235	4778	4769	4868	5113	5102
Unknown_113.07096_1.6	6671	6932	5773	6294	10162	14021	7686	6058	8736	10324	7828	2960	10984	5550	2933	6588	2661	4404	6242	3906	2561	6405	6154	1263
Unknown_134.09659_4.252	7073	4984	11239	6758	5625	9189	6896	3561	6720	10162	7269	3395	8906	3973	3544	8369	4743	5597	8554	10513	4769	13500	10774	11802
Unknown_324.06082_0.865	1457	681	703	2003	12123	15340	6234	5314	8235	12392	6593	582	15207	3541	1854	4060	1692	2743	813	2514	983	3761	5801	860
Unknown_478.73056_0.572	4517	4618	3783	7876	6374	7250	6027	7143	5544	7348	9776	8666	8301	6988	7292	7575	9310	4607	5018	4541	5186	5566	4633	5883
Unknown_653.10889_1.594	2566	240	830	3792	12128	20999	3310	6790	5448	23275	3657	2192	8719	8766	6305	5514	1226	3996	6100	2474	1831	4110	5896	749
Unknown_371.23099_2.856	7020	6809	6903	6989	4989	3765	6725	7480	6688	5984	7631	7704	6069	6805	7456	6693	8351	9462	8533	9502	8146	8653	7056	7837
Unknown_203.13992_1.646	713	273	624	4998	18762	41084	5353	3208	3474	10595	5356	2588	9194	3085	2609	5565	1915	2341	7571	2676	1552	4352	2287	10849
Unknown_952.52234_3.853	73	25	166	2687	3909	7255	4915	4062	8241	23479	5507	428	31195	3898	3078	8313	778	3616	4830	1342	172	2686	7495	429
Unknown_187.10561_1.195	13740	9539	17239	14569	6095	12192	17810	12466	15977	14275	4660	1359	24927	8234	17835	2093	7002	2412	16775	3207	2109	1940	13716	4185
Unknown_569.02917_0.648	192	181	76	4348	3418	13056	3851	3694	10066	17144	4326	1678	10358	5084	3418	9509	1555	3550	7599	6801	1139	6892	4081	1896
Unknown_433.4248_3.383	3	3	3	203	96311	9608	4137	16375	10	1097	451	513	966	77	1942	19390	158	1834	3668	5	170	4	4259	131
Unknown_551.14777_1.481	83	220	224	4664	1344	8240	5738	2741	7632	19866	5814	1871	11884	8450	3091	15754	1002	2512	22931	2352	1930	12011	9414	2712
Unknown_709.99713_2.547	43	4	89	3127	11321	15077	8747	5821	18719	10761	6632	830	22273	4698	2387	8028	602	3174	6380	2263	1317	4428	8066	184
Unknown_689.20795_0.858	6844	250	2660	3703	2916	50708	528	1813	9506	31274	1519	791	8030	1126	184	9667	447	524	670	1149	286	3589	1774	435
Unknown_835.42334_2.846	3	3	9	4533	12182	10753	6550	6364	18596	7974	6230	557	14392	4263	1256	7982	744	3389	10221	2720	1258	4990	11085	102
Unknown_432.99359_1.111	3115	15872	2269	858	2133	9001	2348	2723	17124	37116	6731	79902	7860	9599	80984	9170	14256	12642	15249	10056	68803	65383	47451	13074
[truncated: 16,455 more rows]
