# Supplementary material for: Alterations in nutrient availability in the lungs during Streptococcus pneumoniae-induced pneumonia
Source: Infect Immun. 2025 Oct 14;93(11):e00380-25. doi: 10.1128/iai.00380-25 (PMC12604485; doi:10.1128/iai.00380-25)
Supplement: Table S3 — Fluorescence intensity values from microscope Images of lung sections stained with either MLKL or Spn D39 Capsule. [file iai.00380-25-s0003.xlsx]

## Sheet: Sheet1
Supplementary Table 3. Fluorescence intensity values from microscope Images of lung sections stained with either MLKL or Spn D39 Capsule.
	MLKL fluorescence intensity
	Early						Middle							Severe
		Area	Mean	Min	max			Area	Mean	Min	max				Area	Mean	Min	max
	1	6130.47	0.161	0	255		1	9723.83	2.134	2	255			1	13131.1	3.281	3	255
	2	7323.47	0.123	0	255		2	9134.29	2.562	2	255			2	6752.99	4.413	4	255
	1	11331.6	0.16	0	255		4	9746.65	1.42	0	255			7	10930.4	0.799	0	255
	2	4947.28	0.155	0	255		5	10556.7	0.791	0	255			8	7133.22	1.037	0	255
	3	7324.49	0.132	0	255		6	10930.4	0.294	0	255			9	8525.85	2.323	0	255
	D39 capsule flourescence intensity
	Early						Middle							Severe
		Area	Mean	Min	max			Area	Mean	Min	max				Area	Mean	Min	max
	1	7325.87	0.162	0	255		1	11316.8	0.741	0	255			1	8947.92	0.747	0	255
	2	6130.6	0.169	0	255		2	16912.9	0.414	0	255			2	6756.25	1.621	0	255
	1	6132.9	0.033	0	255		4	11136.3	0.886	0	255			7	10940.2	1.098	0	255
	2	4947.94	0.023	0	255		5	5547.45	1.151	0	255			8	7135.61	0.901	0	255
	3	9730.64	0.469	0	255		6	9135.06	1.667	0	255			9	8137.77	2.994	0	255
