# Supplementary material for: Alterations in nutrient availability in the lungs during Streptococcus pneumoniae-induced pneumonia
Source: Infect Immun. 2025 Oct 14;93(11):e00380-25. doi: 10.1128/iai.00380-25 (PMC12604485; doi:10.1128/iai.00380-25)
Supplement: Table S4 — NanoString nCounter results of S. pneumoniae (Spn) differential gene expression comparison between mid-stage and severe stage pneumonia. [file iai.00380-25-s0004.xlsx]

## Sheet: PASTE_Hansol_D39_AllMildSevereD
Supplementary Table 4. NanoString nCounter results of S. pneumoniae (Spn) differential gene expression comparison between mid-stage and severe stage pneumonia.
Probe Name	NS Probe ID	Severe_2000ng	StDev of Severe_2000ng	Mild_2000ng	StDev of Mild_2000ng	Severe_2000ng vs. Mild_2000ng	DE Call of: Severe_2000ng vs. Mild_2000ng	P value of: Severe_2000ng vs. Mild_2000ng	t-statistic of: Severe_2000ng vs. Mild_2000ng	Lower 95% CI of: Severe_2000ng vs. Mild_2000ng	Upper 95% CI of: Severe_2000ng vs. Mild_2000ng	FDR adjusted pvalue of: Severe_2000ng vs. Mild_2000ng
SERR3601523_26_02098		26.75	6.85	10.48	16.22	2.55	N/A	0.0879069	2.07401	0.8	8.15	1
SERR3601523_32_00425		16.03	8.43	6.63	4.85	2.42	N/A	0.0183844	2.88144	1.19	4.9	1
SERR3601523_5_00523		37.3	9.26	10.17	26.86	3.67	N/A	0.0394998	2.69903	1.06	12.66	1
SP_0057		277.85	106.47	474.12	283.53	-1.71	N/A	0.121914	-1.75355	0.29	1.2	1
SP_0064		48.06	13.6	15.39	36.64	3.12	N/A	0.117253	1.87472	0.66	14.88	1
SP_0066		109.9	32.7	51.87	199.29	2.12	N/A	0.437896	0.840962	0.21	21.03	1
SP_0071		21.1	7.41	7.36	8.71	2.87	N/A	0.0211316	3.0258	1.22	6.72	1
SP_0117_1		14.3	8.49	7.18	7.57	1.99	N/A	0.0847192	1.97978	0.87	4.53	1
SP_0117_2		28.29	8.04	11.16	18.37	2.54	N/A	0.10275	1.95279	0.75	8.63	1
SP_0117_3		16.3	8.41	6.63	4.85	2.46	N/A	0.0168386	2.93626	1.21	4.98	1
SP_0314		32.21	10.02	55.02	324.13	-1.71	N/A	0.512509	-0.701705	0.08	4.16	1
SP_0338		747.38	353.96	629.6	663.28	1.19	N/A	0.645863	0.475034	0.52	2.69	1
SP_0340		820.19	60.59	254.52	517.49	3.22	N/A	0.249635	1.30176	0.32	32.49	1
SP_0366		5836.84	2216.52	3732.82	939.74	1.56	N/A	0.0186501	2.75723	1.09	2.24	1
SP_0368		109.11	41.47	60.42	266.92	1.81	N/A	0.562659	0.618135	0.15	21.09	1
SP_0391		2611.63	733.83	1973.86	1377.59	1.32	N/A	0.346132	1.01186	0.67	2.6	1
SP_0459		6368.39	2807.59	5717.12	4935.42	1.11	N/A	0.728071	0.359245	0.56	2.23	1
SP_0501		5502.8	1507.66	5339.19	2883.04	1.03	N/A	0.893381	0.138606	0.62	1.72	1
SP_0502		6981.41	1479.01	5355.84	2729.4	1.3	N/A	0.218428	1.35216	0.81	2.11	1
SP_0532		13.34	8.94	6.63	4.85	2.01	N/A	0.050405	2.25213	1	4.06	1
SP_0607		152.71	93.03	52.43	196.26	2.91	N/A	0.269093	1.2242	0.31	27.49	1
SP_0648		326.02	48.04	672.04	428.65	-2.06	N/A	0.0327116	-2.83802	0.25	-1.07	1
SP_0664		2429.79	185.27	1876.32	1105.26	1.29	N/A	0.291512	1.17436	0.74	2.28	1
SP_0667		1240.99	321.51	388.99	1014.47	3.19	N/A	0.295662	1.16481	0.25	41.28	1
SP_0715		2389.8	1222.6	2134.56	580.45	1.12	N/A	0.590304	0.555761	0.71	1.76	1
SP_0730		19457.8	6768.89	7421.71	2086.01	2.62	N/A	0.00028328	5.24919	1.74	3.95	0.1
SP_0746		2318.96	780.37	1964.75	532.46	1.18	N/A	0.328409	1.02349	0.82	1.69	1
SP_0766		7504.2	7009.8	4269.25	2277.01	1.76	N/A	0.144562	1.57489	0.79	3.9	1
SP_0877		839.99	87.28	885.76	439.87	-1.05	N/A	0.830426	-0.224884	0.52	1.74	1
SP_0897		7002.92	1574.46	7526.87	3292.02	-1.07	N/A	0.729633	-0.359771	0.57	1.52	1
SP_0930		689.94	78.29	343.96	706.54	2.01	N/A	0.499799	0.726799	0.17	23.52	1
SP_0965		1289.21	562.04	1407.62	1051.65	-1.09	N/A	0.78919	-0.276146	0.44	1.91	1
SP_0966		804.16	301.57	1373.13	705.34	-1.71	N/A	0.0450338	-2.29913	0.35	-1.01	1
SP_1100		1078.45	203.79	1293.22	378.72	-1.2	N/A	0.22393	-1.31622	0.61	1.15	1
SP_1128		12059.7	2450.57	12724	3050.13	-1.06	N/A	0.669781	-0.439293	0.72	1.24	1
SP_1154		624.14	205.49	752.43	360.88	-1.21	N/A	0.412307	-0.854714	0.51	1.35	1
SP_1163		1002.33	247.47	794.56	423.74	1.26	N/A	0.383535	0.935112	0.69	2.32	1
SP_1185		257.44	152.8	435.22	380.66	-1.69	N/A	0.220797	-1.32293	0.24	1.48	1
SP_1190		317.06	57.67	205.07	322.37	1.55	N/A	0.630089	0.512141	0.17	13.77	1
SP_1220		11860	1755.39	11703.1	3129.55	1.01	N/A	0.912269	0.113895	0.77	1.34	1
SP_1241		3756.12	1206.26	5146.55	4491.9	-1.37	N/A	0.314743	-1.08338	0.36	1.49	1
SP_1242		2712.43	812.78	3423.51	2961.99	-1.26	N/A	0.489612	-0.733741	0.36	1.72	1
SP_1306		6109.5	2953.77	6595.62	4686.38	-1.08	N/A	0.802949	-0.257624	0.47	1.84	1
SP_1391		797.48	87.8	919.75	401.51	-1.15	N/A	0.468539	-0.777069	0.54	1.39	1
SP_1457		1259.37	75.97	1185.28	244.99	1.06	N/A	0.536335	0.657975	0.84	1.35	1
SP_1507		21439.4	4181.37	15121.1	5706.43	1.42	N/A	0.0642348	2.18839	0.97	2.07	1
SP_1650		46628.4	26346.6	45043.7	32064	1.04	N/A	0.927154	0.0939115	0.45	2.38	1
SP_1667		2847.85	421.67	2661.7	483.71	1.07	N/A	0.47635	0.741724	0.87	1.31	1
SP_1672		1699.8	257.95	1932.36	317.37	-1.14	N/A	0.184795	-1.42146	0.72	1.08	1
SP_1675		115.58	21.07	227.62	201.17	-1.97	N/A	0.0459847	-2.53162	0.26	1.01	1
SP_1676_1		246.46	64.45	406.62	249.36	-1.65	N/A	0.0721804	-2.10417	0.35	1.06	1
SP_1676_2		14.09	8.71	6.63	4.85	2.13	N/A	0.0365463	2.458	1.05	4.31	1
SP_1687		22.95	6.07	92.99	367.63	-4.05	N/A	0.0835273	-2.13595	0.05	1.33	1
SP_1854		179.26	35.14	30.44	203.65	5.89	N/A	0.111533	1.92468	0.55	62.87	1
SP_1872		3107.34	1238.33	2740.34	1353.98	1.13	N/A	0.574549	0.579538	0.7	1.84	1
SP_1887		13252.5	2427.4	13170.4	4430.74	1.01	N/A	0.969762	0.0392431	0.69	1.46	1
SP_1923		5326.81	2612.97	6066.11	3061.2	-1.14	N/A	0.634952	-0.488279	0.49	1.59	1
SP_1937		10537.7	1722.27	9332.07	3999.21	1.13	N/A	0.512977	0.692676	0.74	1.73	1
SP_1974		167.1	33.44	327.26	296.45	-1.96	N/A	0.114885	-1.87142	0.2	1.29	1
SP_1976		4031.39	505.46	2755.56	1354.22	1.46	N/A	0.0866844	2.07015	0.91	2.35	1
SP_1999		5542.51	1957.07	4258.99	1277.7	1.3	N/A	0.155764	1.52676	0.89	1.91	1
SP_2026		766.74	874.62	1036.51	9193.57	-1.35	N/A	0.82111	-0.236516	0.03	19.59	1
SP_2031		44.62	9.3	45.47	248.43	-1.02	N/A	0.984099	-0.0209307	0.1	9.84	1
SP_2044		1061.41	288.9	910.81	148.83	1.17	N/A	0.234917	1.26391	0.89	1.53	1
SP_2056		5736.81	1181.41	5868.81	2715.65	-1.02	N/A	0.911368	-0.115735	0.6	1.58	1
SP_2106		570.89	241.18	1264.42	662.65	-2.21	N/A	0.0134455	-3.10191	0.25	-1.23	1
SP_2136		1329.65	754.29	1245.11	436.22	1.07	N/A	0.821826	0.231123	0.57	2.01	1
SP_2150		2329.03	780.68	2304.41	484	1.01	N/A	0.941201	0.0755167	0.74	1.38	1
SP_2157		16.71	9.14	7.61	5.73	2.2	N/A	0.0483405	2.30165	1	4.83	1
SP_2184		373.38	406.1	274.38	403.33	1.36	N/A	0.521904	0.663494	0.48	3.83	1
SP_2190_1		1283.33	427.35	1427.37	1492.68	-1.11	N/A	0.760334	-0.318181	0.4	2.04	1
SP_2190_2		15.13	9.36	7.49	10.04	2.02	N/A	0.107098	1.81978	0.81	5.05	1
SP_2239		2234.8	3339.7	4961.52	7260.02	-2.22	N/A	0.277448	-1.14521	0.1	2.13	1
